# Supplementary material for: Pan-Genome Analysis of the Fructokinase Gene Family Reveals a Light-Regulated SiPhyC–SiFRK4 Module Controlling Carbon Partitioning in Foxtail Millet
Source: Plants (Basel). 2026 Mar 15;15(6):907. doi: 10.3390/plants15060907 (PMC13030009; doi:10.3390/plants15060907)
Supplement: Supplementary file 1 [file plants-15-00907-s001.zip]

Archive with 4 entries (4 files):
- Figure S1-S9.pdf
- Supplementary Data 1 Complete list of gene IDs for 697 SiFRK.xlsx
- Supplementary Data 2 The CDS sequences of the 697 SiFRKs.fa
- Supplementary Data 3 Haplotype of the the SiFRK genes.xlsx
