# Supplementary material for: Pan-Genome Analysis of the Fructokinase Gene Family Reveals a Light-Regulated SiPhyC–SiFRK4 Module Controlling Carbon Partitioning in Foxtail Millet
Source: Plants (Basel). 2026 Mar 15;15(6):907. doi: 10.3390/plants15060907 (PMC13030009; doi:10.3390/plants15060907)
Supplement: Supplementary file 1 [file plants-15-00907-s001.zip › Supplementary Data 1 Complete list of gene IDs for 697 SiFRK.xlsx]

## Sheet: gene ID list
Famlily member	Gene ID
FRK1	C01_04G00018547
FRK1	C02_04G00018869
FRK1	C03_04G00017553
FRK1	C04_04G00018665
FRK1	C05_04G00019836
FRK1	C06_04G00019754
FRK1	C07_04G00017974
FRK1	C08_04G00018361
FRK1	C09_02G00010761
FRK1	C09_04G00017698
FRK1	C12_04G00018015
FRK1	C13_04G00018054
FRK1	C14_04G00018111
FRK1	C15_04G00018295
FRK1	C16_04G00017965
FRK1	C17_04G00017765
FRK1	C18_04G00018003
FRK1	C19_04G00018331
FRK1	C20_04G00018281
FRK1	C21_04G00017873
FRK1	C22_04G00017944
FRK1	C23_04G00017642
FRK1	C24_04G00018558
FRK1	C25_04G00017386
FRK1	C26_04G00018207
FRK1	C27_04G00017881
FRK1	C28_04G00017920
FRK1	C29_04G00017884
FRK1	C31_04G00018583
FRK1	C32_04G00018774
FRK1	C33_04G00018284
FRK1	C34_04G00018180
FRK1	C35_04G00017823
FRK1	C36_04G00018345
FRK1	Yugu18_002396
FRK1	Ci846_018251
FRK1	L01_04G00018136
FRK1	L02_04G00018654
FRK1	L03_04G00018188
FRK1	L04_04G00017703
FRK1	L05_04G00017950
FRK1	L06_04G00017702
FRK1	L07_04G00018482
FRK1	L08_04G00018524
FRK1	L09_04G00017627
FRK1	L10_04G00018970
FRK1	L11_05G00023195
FRK1	L12_04G00018134
FRK1	L13_04G00018158
FRK1	L14_04G00018555
FRK1	L15_04G00017627
FRK1	L16_04G00018176
FRK1	L17_04G00017946
FRK1	L18_04G00018035
FRK1	L19_04G00018047
FRK1	L20_04G00019460
FRK1	L21_04G00017947
FRK1	L22_04G00017746
FRK1	L23_04G00018356
FRK1	L24_04G00018611
FRK1	L25_04G00017766
FRK1	L26_04G00017543
FRK1	L27_04G00018380
FRK1	L28_04G00017983
FRK1	L29_04G00018757
FRK1	L30_04G00018486
FRK1	L31_04G00018060
FRK1	L32_04G00018136
FRK1	L33_04G00017921
FRK1	L34_00G00000411
FRK1	L34_04G00018229
FRK1	L35_04G00018678
FRK1	L36_04G00018425
FRK1	L37_04G00019496
FRK1	L38_04G00018267
FRK1	L39_04G00018208
FRK1	Me34V_022096
FRK1	Q01_04G00016998
FRK1	Q02_04G00017279
FRK1	Q03_04G00018940
FRK1	Q04_04G00018261
FRK1	Q06_04G00017594
FRK1	Q07_04G00017506
FRK1	Q09_04G00018477
FRK1	Q10_04G00017441
FRK1	Q11_04G00017468
FRK1	Q11_06G00027520
FRK1	Q12_04G00018149
FRK1	Q13_04G00018648
FRK1	Q13_04G00018661
FRK1	Q14_04G00017893
FRK1	Q15_04G00019220
FRK1	Q16_04G00019024
FRK1	Q17_04G00017803
FRK1	Q18_04G00016829
FRK1	Q19_04G00017514
FRK1	Q20_04G00018010
FRK1	Q21_04G00017311
FRK1	Q22_04G00018333
FRK1	Q23_04G00017579
FRK1	Q24_04G00016904
FRK1	Q25_04G00019262
FRK1	Q26_04G00017214
FRK1	Q28_04G00017193
FRK1	Q29_04G00020005
FRK1	Q30_04G00017784
FRK1	Q31_04G00017976
FRK1	Q32_04G00017135
FRK1	Q33_04G00017359
FRK1	Q34_04G00014875
FRK1	Q35_00G00000626
FRK1	Q35_04G00018369
FRK1	Q36_04G00017564
FRK1	Q37_04G00018154
FRK2	C01_05G00027006
FRK2	C02_05G00027282
FRK2	C03_05G00025879
FRK2	C04_05G00026960
FRK2	C05_05G00028121
FRK2	C06_05G00029175
FRK2	C07_05G00026318
FRK2	C08_05G00026632
FRK2	C09_05G00025918
FRK2	C10_05G00026373
FRK2	C12_05G00026270
FRK2	C13_05G00026221
FRK2	C14_05G00026433
FRK2	C15_05G00027102
FRK2	C16_05G00026194
FRK2	C17_05G00025878
FRK2	C18_05G00026403
FRK2	C19_05G00026639
FRK2	C20_05G00026810
FRK2	C21_05G00026100
FRK2	C22_05G00026143
FRK2	C23_05G00025983
FRK2	C24_05G00026711
FRK2	C25_05G00025716
FRK2	C26_05G00026457
FRK2	C27_05G00025773
FRK2	C28_05G00026200
FRK2	C29_05G00026176
FRK2	C31_05G00027071
FRK2	C32_05G00027329
FRK2	C33_05G00026532
FRK2	C34_05G00026786
FRK2	C35_05G00026292
FRK2	C36_05G00026672
FRK2	Yugu18_019567
FRK2	Ci846_008971
FRK2	L01_05G00026256
FRK2	L02_05G00026837
FRK2	L03_05G00026405
FRK2	L04_05G00025805
FRK2	L05_05G00026064
FRK2	L06_05G00025911
FRK2	L07_05G00026823
FRK2	L08_05G00026727
FRK2	L09_05G00025860
FRK2	L10_05G00027729
FRK2	L11_05G00027698
FRK2	L12_05G00026522
FRK2	L13_05G00026335
FRK2	L14_05G00026677
FRK2	L15_05G00025781
FRK2	L16_05G00026448
FRK2	L17_05G00026347
FRK2	L18_05G00026526
FRK2	L19_05G00026343
FRK2	L20_05G00026402
FRK2	L21_05G00026286
FRK2	L22_05G00025915
FRK2	L23_05G00026678
FRK2	L24_05G00027162
FRK2	L25_05G00025882
FRK2	L26_05G00025750
FRK2	L27_05G00026823
FRK2	L28_05G00026409
FRK2	L29_05G00027304
FRK2	L30_05G00027059
FRK2	L31_05G00026469
FRK2	L32_05G00026884
FRK2	L33_05G00026230
FRK2	L34_05G00026431
FRK2	L35_05G00027085
FRK2	L36_05G00026474
FRK2	L37_05G00028171
FRK2	L38_05G00026570
FRK2	L39_05G00026742
FRK2	Me34V_015228
FRK2	Q01_05G00024271
FRK2	Q02_05G00025158
FRK2	Q03_05G00027501
FRK2	Q04_05G00026043
FRK2	Q06_05G00025295
FRK2	Q07_05G00025514
FRK2	Q09_05G00026757
FRK2	Q10_05G00025424
FRK2	Q11_05G00025577
FRK2	Q12_05G00027191
FRK2	Q13_05G00026595
FRK2	Q14_05G00025192
FRK2	Q15_05G00026591
FRK2	Q16_05G00027356
FRK2	Q17_05G00026121
FRK2	Q18_05G00024033
FRK2	Q19_05G00025559
FRK2	Q20_05G00026160
FRK2	Q21_05G00025269
FRK2	Q22_05G00026515
FRK2	Q23_05G00025547
FRK2	Q24_05G00024425
FRK2	Q25_05G00027427
FRK2	Q26_05G00025189
FRK2	Q28_05G00024764
FRK2	Q29_05G00028383
FRK2	Q30_05G00026047
FRK2	Q31_05G00025992
FRK2	Q32_05G00025133
FRK2	Q33_05G00025117
FRK2	Q34_05G00023337
FRK2	Q35_05G00026892
FRK2	Q36_05G00025641
FRK2	Q37_05G00026059
FRK3	C01_05G00027309
FRK3	C02_05G00027531
FRK3	C03_05G00026133
FRK3	C04_05G00027217
FRK3	C05_05G00028379
FRK3	C06_08G00038150
FRK3	C07_05G00026587
FRK3	C08_05G00026897
FRK3	C09_05G00026181
FRK3	C10_05G00026638
FRK3	C12_05G00026525
FRK3	C13_05G00026473
FRK3	C14_05G00026697
FRK3	C15_05G00027413
FRK3	C16_05G00026457
FRK3	C17_05G00026138
FRK3	C18_05G00026670
FRK3	C19_05G00026854
FRK3	C20_05G00027064
FRK3	C22_05G00026401
FRK3	C23_05G00026267
FRK3	C24_05G00026974
FRK3	C25_05G00025908
FRK3	C26_05G00026727
FRK3	C28_05G00026464
FRK3	C29_05G00026440
FRK3	C31_05G00027338
FRK3	C32_05G00027622
FRK3	C33_05G00026796
FRK3	C34_05G00027057
FRK3	C35_05G00026569
FRK3	C36_05G00026941
FRK3	Yugu18_018361
FRK3	Ci846_007925
FRK3	L01_05G00026517
FRK3	L02_05G00027059
FRK3	L03_05G00026658
FRK3	L04_05G00026060
FRK3	L05_05G00026334
FRK3	L06_05G00026175
FRK3	L07_05G00027080
FRK3	L08_05G00026990
FRK3	L09_05G00026122
FRK3	L10_05G00028000
FRK3	L11_05G00027866
FRK3	L12_05G00026800
FRK3	L13_05G00026524
FRK3	L14_05G00026935
FRK3	L15_05G00026045
FRK3	L16_05G00026746
FRK3	L17_05G00026611
FRK3	L18_05G00026794
FRK3	L19_05G00026605
FRK3	L20_05G00026667
FRK3	L21_05G00026438
FRK3	L22_05G00026181
FRK3	L23_05G00026933
FRK3	L24_05G00027391
FRK3	L25_05G00026146
FRK3	L26_05G00026094
FRK3	L27_05G00027090
FRK3	L28_05G00026665
FRK3	L29_05G00027569
FRK3	L30_05G00027323
FRK3	L31_05G00026733
FRK3	L32_05G00027165
FRK3	L33_05G00026492
FRK3	L34_05G00026680
FRK3	L35_05G00027356
FRK3	L36_05G00026742
FRK3	L37_05G00028447
FRK3	L38_05G00026862
FRK3	L39_05G00027070
FRK3	Me34V_011698
FRK3	Q01_05G00024539
FRK3	Q02_05G00025410
FRK3	Q03_05G00027773
FRK3	Q04_05G00026321
FRK3	Q06_05G00025562
FRK3	Q07_05G00025780
FRK3	Q09_05G00027027
FRK3	Q10_05G00025686
FRK3	Q11_05G00025920
FRK3	Q12_05G00027485
FRK3	Q12_05G00027489
FRK3	Q13_05G00026904
FRK3	Q14_05G00025514
FRK3	Q15_05G00026830
FRK3	Q16_05G00027662
FRK3	Q17_05G00026383
FRK3	Q18_05G00024296
FRK3	Q19_05G00025830
FRK3	Q20_05G00026420
FRK3	Q21_05G00025525
FRK3	Q22_05G00026788
FRK3	Q23_05G00025806
FRK3	Q24_05G00024676
FRK3	Q25_05G00027696
FRK3	Q26_05G00025455
FRK3	Q28_05G00025020
FRK3	Q29_05G00028633
FRK3	Q30_05G00026340
FRK3	Q31_05G00026270
FRK3	Q31_05G00026294
FRK3	Q32_05G00025389
FRK3	Q33_02G00006716
FRK3	Q34_05G00023577
FRK3	Q35_05G00027159
FRK3	Q36_05G00025900
FRK3	Q37_05G00026321
FRK4	C01_06G00028869
FRK4	C02_06G00029246
FRK4	C03_06G00027703
FRK4	C04_06G00028786
FRK4	C05_06G00029890
FRK4	C06_06G00030907
FRK4	C07_06G00028210
FRK4	C08_06G00028479
FRK4	C09_06G00027681
FRK4	C10_06G00028217
FRK4	C12_06G00028095
FRK4	C13_06G00028089
FRK4	C14_06G00028231
FRK4	C15_02G00007635
FRK4	C16_06G00027992
FRK4	C17_06G00027616
FRK4	C18_06G00028229
FRK4	C19_06G00028445
FRK4	C20_06G00028713
FRK4	C21_06G00027851
FRK4	C22_06G00027756
FRK4	C23_06G00027586
FRK4	C24_06G00028479
FRK4	C25_06G00027803
FRK4	C26_06G00028303
FRK4	C27_06G00027578
FRK4	C28_06G00027972
FRK4	C29_06G00027959
FRK4	C31_06G00028888
FRK4	C32_06G00029240
FRK4	C33_06G00028239
FRK4	C34_06G00028664
FRK4	C35_06G00028171
FRK4	C36_06G00028472
FRK4	Yugu18_013909
FRK4	Ci846_033251
FRK4	L01_06G00028067
FRK4	L02_06G00028512
FRK4	L03_06G00028382
FRK4	L04_06G00027552
FRK4	L05_06G00027797
FRK4	L06_06G00027610
FRK4	L07_06G00028644
FRK4	L08_06G00028508
FRK4	L09_06G00027657
FRK4	L10_04G00021215
FRK4	L11_06G00029617
FRK4	L12_06G00028370
FRK4	L13_06G00028005
FRK4	L14_06G00028732
FRK4	L15_06G00027528
FRK4	L16_06G00028192
FRK4	L17_06G00028169
FRK4	L18_06G00028353
FRK4	L19_01G00002365
FRK4	L20_06G00028164
FRK4	L21_06G00028016
FRK4	L22_06G00027774
FRK4	L23_06G00028466
FRK4	L25_06G00027646
FRK4	L26_06G00027633
FRK4	L27_06G00028636
FRK4	L28_06G00028242
FRK4	L29_06G00029219
FRK4	L30_06G00028996
FRK4	L31_06G00028281
FRK4	L32_06G00028842
FRK4	L33_06G00027996
FRK4	L34_06G00028219
FRK4	L35_06G00028889
FRK4	L36_06G00028214
FRK4	L37_06G00030024
FRK4	L38_06G00028356
FRK4	L39_06G00028619
FRK4	Me34V_029776
FRK4	Q01_06G00026088
FRK4	Q02_06G00026922
FRK4	Q03_06G00029273
FRK4	Q04_06G00027850
FRK4	Q06_06G00027057
FRK4	Q07_06G00027349
FRK4	Q09_06G00028608
FRK4	Q10_06G00027210
FRK4	Q11_06G00027255
FRK4	Q12_06G00029223
FRK4	Q13_06G00028694
FRK4	Q13_06G00028704
FRK4	Q14_06G00026971
FRK4	Q15_06G00028325
FRK4	Q16_06G00029291
FRK4	Q17_06G00027886
FRK4	Q18_06G00025732
FRK4	Q19_06G00027402
FRK4	Q20_06G00027996
FRK4	Q21_06G00026983
FRK4	Q22_06G00028447
FRK4	Q23_06G00027350
FRK4	Q24_06G00026113
FRK4	Q25_06G00029199
FRK4	Q26_06G00026949
FRK4	Q28_06G00026410
FRK4	Q29_06G00030147
FRK4	Q30_06G00028046
FRK4	Q31_06G00028019
FRK4	Q32_06G00026953
FRK4	Q33_06G00026842
FRK4	Q34_06G00025207
FRK4	Q35_06G00028608
FRK4	Q36_06G00027425
FRK4	Q37_06G00027765
FRK5	Yugu18_014048
FRK5	Ci846_035227
FRK5	Me34V_030056
FRK6	Yugu18_016406
FRK6	Ci846_032926
FRK6	Q16_06G00031791
FRK7	C01_07G00035912
FRK7	C02_07G00036209
FRK7	C03_07G00034583
FRK7	C04_07G00035350
FRK7	C05_07G00036405
FRK7	C06_07G00036756
FRK7	C07_07G00034950
FRK7	C08_07G00035298
FRK7	C09_07G00034162
FRK7	C10_07G00035032
FRK7	C12_07G00034874
FRK7	C13_07G00034645
FRK7	C15_07G00035135
FRK7	C16_07G00034460
FRK7	C17_07G00034356
FRK7	C19_07G00034754
FRK7	C20_07G00035735
FRK7	C21_07G00034325
FRK7	C22_07G00034062
FRK7	C23_07G00033930
FRK7	C24_07G00035039
FRK7	C25_07G00033605
FRK7	C26_07G00034819
FRK7	C27_07G00033771
FRK7	C28_07G00034590
FRK7	C29_07G00034642
FRK7	C31_07G00035782
FRK7	C32_00G00000173
FRK7	C33_07G00035001
FRK7	C34_07G00035637
FRK7	C35_07G00034941
FRK7	C36_07G00035495
FRK7	Yugu18_005700
FRK7	Ci846_032182
FRK7	L01_07G00034564
FRK7	L02_07G00035094
FRK7	L03_07G00034844
FRK7	L05_07G00034376
FRK7	L06_07G00034246
FRK7	L07_07G00035581
FRK7	L08_07G00035056
FRK7	L09_07G00034472
FRK7	L10_07G00036543
FRK7	L11_07G00036664
FRK7	L12_07G00035244
FRK7	L13_07G00034626
FRK7	L14_07G00035054
FRK7	L15_07G00034135
FRK7	L16_07G00034840
FRK7	L17_07G00034902
FRK7	L18_07G00035235
FRK7	L19_07G00034757
FRK7	L20_07G00035066
FRK7	L21_07G00034883
FRK7	L22_07G00034424
FRK7	L23_07G00035306
FRK7	L24_07G00036073
FRK7	L25_07G00034324
FRK7	L26_07G00034273
FRK7	L27_07G00035363
FRK7	L28_07G00035230
FRK7	L29_07G00036136
FRK7	L30_07G00035911
FRK7	L31_07G00035176
FRK7	L32_07G00036164
FRK7	L33_07G00034726
FRK7	L34_07G00034841
FRK7	L35_07G00035813
FRK7	L37_07G00036829
FRK7	L38_07G00035079
FRK7	L39_07G00035633
FRK7	Q02_07G00033542
FRK7	Q03_07G00035916
FRK7	Q04_07G00034742
FRK7	Q06_07G00033735
FRK7	Q07_07G00033859
FRK7	Q09_07G00035382
FRK7	Q10_07G00033869
FRK7	Q11_07G00034065
FRK7	Q12_07G00036098
FRK7	Q13_07G00035491
FRK7	Q15_07G00035488
FRK7	Q16_07G00036097
FRK7	Q17_07G00034669
FRK7	Q19_07G00034069
FRK7	Q20_07G00034579
FRK7	Q21_03G00014238
FRK7	Q21_07G00033413
FRK7	Q22_07G00034995
FRK7	Q23_02G00008746
FRK7	Q25_07G00036080
FRK7	Q26_07G00033408
FRK7	Q28_07G00032998
FRK7	Q29_07G00036873
FRK7	Q30_07G00035232
FRK7	Q31_07G00034554
FRK7	Q32_07G00033416
FRK7	Q35_07G00035475
FRK7	Q36_07G00033989
FRK7	Q37_07G00034205
FRK8	C03_09G00040389
FRK8	C04_09G00041379
FRK8	C06_09G00042234
FRK8	C12_09G00040378
FRK8	C13_09G00040446
FRK8	C15_03G00015804
FRK8	C15_09G00040849
FRK8	C16_09G00040308
FRK8	C19_09G00040557
FRK8	C22_09G00039637
FRK8	C23_09G00039385
FRK8	C24_09G00040622
FRK8	C25_09G00039148
FRK8	C27_09G00039305
FRK8	Yugu18_026271
FRK8	Ci846_001739
FRK8	L01_09G00040465
FRK8	L03_09G00040311
FRK8	L05_09G00040361
FRK8	L13_09G00040430
FRK8	L14_09G00040611
FRK8	Me34V_006412
FRK8	Q01_09G00037723
FRK8	Q02_09G00039327
FRK8	Q07_09G00039762
FRK8	Q09_09G00041183
FRK8	Q11_03G00014685
FRK8	Q11_09G00039569
FRK8	Q12_09G00042509
FRK8	Q13_08G00036699
FRK8	Q14_09G00038139
FRK8	Q15_09G00041749
FRK8	Q18_09G00036933
FRK8	Q24_09G00038115
FRK8	Q29_09G00042799
FRK8	Q30_09G00040455
FRK8	Q31_09G00040454
FRK8	Q32_09G00038843
FRK8	Q33_09G00038263
FRK8	Q37_09G00039884
FRK9	C01_09G00042601
FRK9	C02_09G00042992
FRK9	C03_09G00041021
FRK9	C04_09G00042031
FRK9	C05_09G00042934
FRK9	C06_09G00042812
FRK9	C07_09G00041365
FRK9	C08_09G00041832
FRK9	C09_09G00040576
FRK9	C10_09G00041590
FRK9	C12_09G00040995
FRK9	C13_09G00041092
FRK9	C14_09G00041718
FRK9	C15_09G00041563
FRK9	C16_09G00040957
FRK9	C17_09G00040866
FRK9	C18_09G00041866
FRK9	C19_09G00041171
FRK9	C20_09G00042994
FRK9	C21_09G00040788
FRK9	C22_09G00040302
FRK9	C23_09G00040069
FRK9	C24_09G00041301
FRK9	C25_09G00039809
FRK9	C26_09G00040969
FRK9	C27_09G00040100
FRK9	C28_09G00041165
FRK9	C29_09G00040881
FRK9	C31_09G00042553
FRK9	C32_09G00042792
FRK9	C33_09G00041523
FRK9	C34_09G00042075
FRK9	C35_09G00041546
FRK9	C36_09G00042396
FRK9	Yugu18_025114
FRK9	Ci846_000704
FRK9	L01_09G00041155
FRK9	L02_09G00041453
FRK9	L03_09G00041018
FRK9	L04_09G00041785
FRK9	L05_09G00041033
FRK9	L06_09G00040837
FRK9	L07_09G00042361
FRK9	L08_09G00041710
FRK9	L09_09G00040870
FRK9	L10_09G00043027
FRK9	L11_09G00043612
FRK9	L12_09G00041955
FRK9	L13_09G00041230
FRK9	L14_09G00041337
FRK9	L15_09G00040682
FRK9	L16_09G00041372
FRK9	L17_09G00041614
FRK9	L18_09G00041962
FRK9	L19_09G00041384
FRK9	L20_09G00041540
FRK9	L22_09G00040927
FRK9	L23_09G00041792
FRK9	L24_09G00042924
FRK9	L25_09G00040648
FRK9	L26_09G00040733
FRK9	L27_09G00042104
FRK9	L28_09G00041617
FRK9	L29_09G00043562
FRK9	L30_09G00042678
FRK9	L31_04G00020299
FRK9	L32_09G00043522
FRK9	L33_09G00039675
FRK9	L34_09G00041518
FRK9	L35_09G00042646
FRK9	L36_09G00041004
FRK9	L37_09G00043572
FRK9	L38_09G00041558
FRK9	L39_09G00042521
FRK9	Q01_09G00038345
FRK9	Q02_09G00039997
FRK9	Q03_09G00042610
FRK9	Q04_09G00041910
FRK9	Q06_09G00040249
FRK9	Q07_09G00040433
FRK9	Q09_09G00041881
FRK9	Q10_09G00040350
FRK9	Q11_09G00040223
FRK9	Q12_09G00043181
FRK9	Q13_09G00041774
FRK9	Q14_09G00038818
FRK9	Q15_09G00042377
FRK9	Q16_09G00042641
FRK9	Q17_09G00041241
FRK9	Q18_09G00037586
FRK9	Q19_09G00040657
FRK9	Q20_09G00041110
FRK9	Q21_09G00039707
FRK9	Q22_09G00041704
FRK9	Q23_09G00040421
FRK9	Q24_07G00029321
FRK9	Q25_09G00042627
FRK9	Q26_09G00039838
FRK9	Q28_09G00039066
FRK9	Q29_09G00043491
FRK9	Q30_09G00041048
FRK9	Q31_09G00041103
FRK9	Q32_09G00039475
FRK9	Q33_09G00038900
FRK9	Q34_09G00039618
FRK9	Q35_09G00041951
FRK9	Q36_09G00040286
