# Supplementary material for: Pan-Genome Analysis of the Fructokinase Gene Family Reveals a Light-Regulated SiPhyC–SiFRK4 Module Controlling Carbon Partitioning in Foxtail Millet
Source: Plants (Basel). 2026 Mar 15;15(6):907. doi: 10.3390/plants15060907 (PMC13030009; doi:10.3390/plants15060907)
Supplement: Supplementary file 1 [file plants-15-00907-s001.zip › Supplementary Data 2 The CDS sequences of the 697 SiFRKs.fa]

>C01_04G00018547.T01
ATGGCTCTCCACGCGGCGGCGCCGCCCTGCGCTGCGGGCCGCGGCCTCCCGTCGTCCTCGTCGCCCCCTC
GCGCCGGTGGCAGGCCCTCCCTCTCCGCCGCCGCGAGGCCCCGCAGCGTCTCCTTTGCCGCGCTGCTCCG
GACGCGCACAGTTCAAACAAAGGCAGTCTTAAGCAGTGATGGTGCCCCTGGAATGAGCAATTCTCCCCAT
GTAGTGTGCTTTGGTGAATTGCTAATTGACTTCGTTCCAACTGTCAATGGAGTGTCATTGGCAGAAGCAC
CAGCCTTCAAGAAGGCTCCAGGGGGTGCACCTGCCAATGTTGCAGTTGGAATAGCTCGTCTTGGTGGGTC
ATCAGCTTTCATTGGAAAGATTGGTGATGATGAATTTGGCTATATGCTAGCTGATATATTGAAGCAGAAT
AATGTAAACACTCAAGGATTACTTTTTGATGCTCATGCTAGAACAGCTTTGGCTTTTGTGACACTACGAA
GTGACGGTGAACGTGAATTTATGTTCTATCGTAATCCGAGTGCTGATATGCTACTTGAAGAAAAAGAACT
CGAACTTGATCTAATAAGGAAGGCAAAAATATTCCATCATGGCTCGATAAGTCTTATAACTGAGCCTTGT
AAAACTGCACACCTTGCAGCTGCCAAAGCAGCTAGAGATGCTGGAGTACTTGTTTCATATGATCCGAATT
TAAGGCTTCCATTGTGGTCATCAGCTGAGGATGCTAGAGATGGTATCTTGAGCATATGGGAAACAGCTGA
TGTTATCAAGATAAGTGAAGAGGAGGTTTCTTTTCTGACGAACGGGGAGGATCCATATGATGATGCTGTT
GTAAAGAAACTTATTCACCCCAACCTGAAGTTGCTTCTTGTCACTGAAGGTCCAGAGGGATGTAGGTATT
ATTCTAAGGAATTTAGTGGGAGAGTTGGTGGGCTGAAGGTAACTGCTGTTGATACAACTGGTGCTGGAGA
TGCTTTCGTTGCTGGAATGCTATCTCAATTAGCCACAGATTTTTCACTGCTCCAGGACGAAGGCCGATTG
CGAGAAGCACTGAAGTTCGCAAACGTCTGTGGAGCTCTCACGGTAACAGAGAGAGGCGCGATTCCAGCAC
TGCCCACCCGACAGCAAGTGCTCGACGCCCTGACCAGCGTTGTTGCTTGA
>C02_04G00018869.T01
ATGGCTCTCCACGCGGCGGCGCCGCCCTGCGCTGCGGGCCGCGGCCTCCCGTCGTCCTCGTCGCCCCCTC
GCGCCGGTGGCAGGCCCTCCCTCTCCGCCGCCGCGAGGCCCCGCAGCGTCTCCTTTGCCGCGCTGCTCCG
GACGCGCACAGTTCAAACAAAGGCAGTCTTAAGCAGTGATGGTGCCCCTGGAATGAGCAATTCTCCCCAT
GTAGTGTGCTTTGGTGAATTGCTAATTGACTTCGTTCCAACTGTCAATGGAGTGTCATTGGCAGAAGCAC
CAGCCTTCAAGAAGGCTCCAGGGGGTGCACCTGCCAATGTTGCAGTTGGAATAGCTCGTCTTGGTGGGTC
ATCAGCTTTCATTGGAAAGATTGGTGATGATGAATTTGGCTATATGCTAGCTGATATATTGAAGCAGAAT
AATGTAAACACTCAAGGATTACTTTTTGATGCTCATGCTAGAACAGCTTTGGCTTTTGTGACACTACGAA
GTGACGGTGAACGTGAATTTATGTTCTATCGTAATCCGAGTGCTGATATGCTACTTGAAGAAAAAGAACT
CGAACTTGATCTAATAAGGAAGGCAAAAATATTCCATCATGGCTCGATAAGTCTTATAACTGAGCCTTGT
AAAACTGCACACCTTGCAGCTGCCAAAGCAGCTAGAGATGCTGGAGTACTTGTTTCATATGATCCGAATT
TAAGGCTTCCATTGTGGTCATCAGCTGAGGATGCTAGAGATGGTATCTTGAGCATATGGGAAACAGCTGA
TGTTATCAAGATAAGTGAAGAGGAGGTTTCTTTTCTGACGAACGGGGAGGATCCATATGATGATGCTGTT
GTAAAGAAACTTATTCACCCCAACCTGAAGTTGCTTCTTGTCACTGAAGGTCCAGAGGGATGTAGGTATT
ATTCTAAGGAATTTAGTGGGAGAGTTGGTGGGCTGAAGGTAACTGCTGTTGATACAACTGGTGCTGGAGA
TGCTTTCGTTGCTGGAATGCTATCTCAATTAGCCACAGATTTTTCACTGCTCCAGGACGAAGGCCGATTG
CGAGAAGCACTGAAGTTCGCAAACGTCTGTGGAGCTCTCACGGTAACAGAGAGAGGCGCGATTCCAGCAC
TGCCCACCCGACAGCAAGTGCTCGACGCCCTGACCAGCGTTGTTGCTTGA
>C03_04G00017553.T01
ATGGCTCTCCACGCGGCGGCGCCGCCCTGCGCTGCGGGCCGCGGCCTCCCGTCGTCCTCGTCGCCCCCTC
GCGCCGGTGGCAGGCCCTCCCTCTCCGCCGCCGCGAGGCCCCGCAGCGTCTCCTTTGCCGCGCTGCTCCG
GACGCGCACAGTTCAAACAAAGGCAGTCTTAAGCAGTGATGGTGCCCCTGGAATGAGCAATTCTCCCCAT
GTAGTGTGCTTTGGTGAATTGCTAATTGACTTCGTTCCAACTGTCAATGGAGTGTCATTGGCAGAAGCAC
CAGCCTTCAAGAAGGCTCCAGGGGGTGCACCTGCCAATGTTGCAGTTGGAATAGCTCGTCTTGGTGGGTC
ATCAGCTTTCATTGGAAAGATTGGTGATGATGAATTTGGCTATATGCTAGCTGATATATTGAAGCAGAAT
AATGTAAACACTCAAGGATTACTTTTTGATGCTCATGCTAGAACAGCTTTGGCTTTTGTGACACTACGAA
GTGACGGTGAACGTGAATTTATGTTCTATCGTAATCCGAGTGCTGATATGCTACTTGAAGAAAAAGAACT
CGAACTTGATCTAATAAGGAAGGCAAAAATATTCCATCATGGCTCGATAAGTCTTATAACTGAGCCTTGT
AAAACTGCACACCTTGCAGCTGCCAAAGCAGCTAGAGATGCTGGAGTACTTGTTTCATATGATCCGAATT
TAAGGCTTCCATTGTGGTCATCAGCTGAGGATGCTAGAGATGGTATCTTGAGCATATGGGAAACAGCTGA
TGTTATCAAGATAAGTGAAGAGGAGGTTTCTTTTCTGACGAACGGGGAGGATCCATATGATGATGCTGTT
GTAAAGAAACTTATTCACCCCAACCTGAAGTTGCTTCTTGTCACTGAAGGTCCAGAGGGATGTAGGTATT
ATTCTAAGGAATTTAGTGGGAGAGTTGGTGGGCTGAAGGTAACTGCTGTTGATACAACTGGTGCTGGAGA
TGCTTTCGTTGCTGGAATGCTATCTCAATTAGCCACAGATTTTTCACTGCTCCAGGACGAAGGCCGATTG
CGAGAAGCACTGAAGTTCGCAAACGTCTGTGGAGCTCTCACGGTAACAGAGAGAGGCGCGATTCCAGCAC
TGCCCACCCGACAGCAAGTGCTCGACGCCCTGACCAGCGTTGTTGCTTGA
>C04_04G00018665.T01
ATGGCTCTCCACGCGGCGGCGCCGCCCTGCGCTGCGGGCCGCGGCCTCCCGTCGTCCTCGTCGCCCCCTC
GCGCCGGTGGCAGGCCCTCCCTCTCCGCCGCCGCGAGGCCCCGCAGCGTCTCCTTTGCCGCGCTGCTCCG
GACGCGCACAGTTCAAACAAAGGCAGTCTTAAGCAGTGATGGTGCCCCTGGAATGAGCAATTCTCCCCAT
GTAGTGTGCTTTGGTGAATTGCTAATTGACTTCGTTCCAACTGTCAATGGAGTGTCATTGGCAGAAGCAC
CAGCCTTCAAGAAGGCTCCAGGGGGTGCACCTGCCAATGTTGCAGTTGGAATAGCTCGTCTTGGTGGGTC
ATCAGCTTTCATTGGAAAGATTGGTGATGATGAATTTGGCTATATGCTAGCTGATATATTGAAGCAGAAT
AATGTAAACACTCAAGGATTACTTTTTGATGCTCATGCTAGAACAGCTTTGGCTTTTGTGACACTACGAA
GTGACGGTGAACGTGAATTTATGTTCTATCGTAATCCGAGTGCTGATATGCTACTTGAAGAAAAAGAACT
CGAACTTGATCTAATAAGGAAGGCAAAAATATTCCATCATGGCTCGATAAGTCTTATAACTGAGCCTTGT
AAAACTGCACACCTTGCAGCTGCCAAAGCAGCTAGAGATGCTGGAGTACTTGTTTCATATGATCCGAATT
TAAGGCTTCCATTGTGGTCATCAGCTGAGGATGCTAGAGATGGTATCTTGAGCATATGGGAAACAGCTGA
TGTTATCAAGATAAGTGAAGAGGAGGTTTCTTTTCTGACGAACGGGGAGGATCCATATGATGATGCTGTT
GTAAAGAAACTTATTCACCCCAACCTGAAGTTGCTTCTTGTCACTGAAGGTCCAGAGGGATGTAGGTATT
ATTCTAAGGAATTTAGTGGGAGAGTTGGTGGGCTGAAGGTAACTGCTGTTGATACAACTGGTGCTGGAGA
TGCTTTCGTTGCTGGAATGCTATCTCAATTAGCCACAGATTTTTCACTGCTCCAGGACGAAGGCCGATTG
CGAGAAGCACTGAAGTTCGCAAACGTCTGTGGAGCTCTCACGGTAACAGAGAGAGGCGCGATTCCAGCAC
TGCCCACCCGACAGCAAGTGCTCGACGCCCTGACCAGCGTTGTTGCTTGA
>C05_04G00019836.T01
ATGGCTCTCCACGCGGCGGCGCCGCCCTGCGCTGCGGGCCGCGGCCTCCCGTCGTCCTCGTCGCCCCCTC
GCGCCGGTGGCAGGCCCTCCCTCTCCGCCGCCGCGAGGCCCCGCAGCGTCTCCTTTGCCGCGCTGCTCCG
GACGCGCACAGTTCAAACAAAGGCAGTCTTAAGCAGTGATGGTGCCCCTGGAATGAGCAATTCTCCCCAT
GTAGTGTGCTTTGGTGAATTGCTAATTGACTTCGTTCCAACTGTCAATGGAGTGTCATTGGCAGAAGCAC
CAGCCTTCAAGAAGGCTCCAGGGGGTGCACCTGCCAATGTTGCAGTTGGAATAGCTCGTCTTGGTGGGTC
ATCAGCTTTCATTGGAAAGATTGGTGATGATGAATTTGGCTATATGCTAGCTGATATATTGAAGCAGAAT
AATGTAAACACTCAAGGATTACTTTTTGATGCTCATGCTAGAACAGCTTTGGCTTTTGTGACACTACGAA
GTGACGGTGAACGTGAATTTATGTTCTATCGTAATCCGAGTGCTGATATGCTACTTGAAGAAAAAGAACT
CGAACTTGATCTAATAAGGAAGGCAAAAATATTCCATCATGGCTCGATAAGTCTTATAACTGAGCCTTGT
AAAACTGCACACCTTGCAGCTGCCAAAGCAGCTAGAGATGCTGGAGTACTTGTTTCATATGATCCGAATT
TAAGGCTTCCATTGTGGTCATCAGCTGAGGATGCTAGAGATGGTATCTTGAGCATATGGGAAACAGCTGA
TGTTATCAAGATAAGTGAAGAGGAGGTTTCTTTTCTGACGAACGGGGAGGATCCATATGATGATGCTGTT
GTAAAGAAACTTATTCACCCCAACCTGAAGTTGCTTCTTGTCACTGAAGGTCCAGAGGGATGTAGGTATT
ATTCTAAGGAATTTAGTGGGAGAGTTGGTGGGCTGAAGGTAACTGCTGTTGATACAACTGGTGCTGGAGA
TGCTTTCGTTGCTGGAATGCTATCTCAATTAGCCACAGATTTTTCACTGCTCCAGGACGAAGGCCGATTG
CGAGAAGCACTGAAGTTCGCAAACGTCTGTGGAGCTCTCACGGTAACAGAGAGAGGCGCGATTCCAGCAC
TGCCCACCCGACAGCAAGTGCTCGACGCCCTGACCAGCGTTGTTGCTTGA
>C06_04G00019754.T01
ATGGCTCTCCACGCGGCGGCGCCGCCCTGCGCTGCGGGCCGCGGCCTCCCGTCGTCCTCGTCGCCCCCTC
GCGCCGGTGGCAGGCCCTCCCTCTCCGCCGCCGCGAGGCCCCGCAGCGTCTCCTTTGCCGCGCTGCTCCG
GACGCGCACAGTTCAAACAAAGGCAGTCTTAAGCAGTGATGGTGCCCCTGGAATGAGCAATTCTCCCCAT
GTAGTGTGCTTTGGTGAATTGCTAATTGACTTCGTTCCAACTGTCAATGGAGTGTCATTGGCAGAAGCAC
CAGCCTTCAAGAAGGCTCCAGGGGGTGCACCTGCCAATGTTGCAGTTGGAATAGCTCGTCTTGGTGGGTC
ATCAGCTTTCATTGGAAAGATTGGTGATGATGAATTTGGCTATATGCTAGCTGATATATTGAAGCAGAAT
AATGTAAACACTCAAGGATTACTTTTTGATGCTCATGCTAGAACAGCTTTGGCTTTTGTGACACTACGAA
GTGACGGTGAACGTGAATTTATGTTCTATCGTAATCCGAGTGCTGATATGCTACTTGAAGAAAAAGAACT
CGAACTTGATCTAATAAGGAAGGCAAAAATATTCCATCATGGCTCGATAAGTCTTATAACTGAGCCTTGT
AAAACTGCACACCTTGCAGCTGCCAAAGCAGCTAGAGATGCTGGAGTACTTGTTTCATATGATCCGAATT
TAAGGCTTCCATTGTGGTCATCAGCTGAGGATGCTAGAGATGGTATCTTGAGCATATGGGAAACAGCTGA
TGTTATCAAGATAAGTGAAGAGGAGGTTTCTTTTCTGACGAACGGGGAGGATCCATATGATGATGCTGTT
GTAAAGAAACTTATTCACCCCAACCTGAAGTTGCTTCTTGTCACTGAAGGTCCAGAGGGATGTAGGTATT
ATTCTAAGGAATTTAGTGGGAGAGTTGGTGGGCTGAAGGTAACTGCTGTTGATACAACTGGTGCTGGAGA
TGCTTTCGTTGCTGGAATGCTATCTCAATTAGCCACAGATTTTTCACTGCTCCAGGACGAAGGCCGATTG
CGAGAAGCACTGAAGTTCGCAAACGTCTGTGGAGCTCTCACGGTAACAGAGAGAGGCGCGATTCCAGCAC
TGCCCACCCGACAGCAAGTGCTCGACGCCCTGACCAGCGTTGTTGCTTGA
>C07_04G00017974.T01
ATGGCTCTCCACGCGGCGGCGCCGCCCTGCGCTGCGGGCCGCGGCCTCCCGTCGTCCTCGTCGCCCCCTC
GCGCCGGTGGCAGGCCCTCCCTCTCCGCCGCCGCGAGGCCCCGCAGCGTCTCCTTTGCCGCGCTGCTCCG
GACGCGCACAGTTCAAACAAAGGCAGTCTTAAGCAGTGATGGTGCCCCTGGAATGAGCAATTCTCCCCAT
GTAGTGTGCTTTGGTGAATTGCTAATTGACTTCGTTCCAACTGTCAATGGAGTGTCATTGGCAGAAGCAC
CAGCCTTCAAGAAGGCTCCAGGGGGTGCACCTGCCAATGTTGCAGTTGGAATAGCTCGTCTTGGTGGGTC
ATCAGCTTTCATTGGAAAGATTGGTGATGATGAATTTGGCTATATGCTAGCTGATATATTGAAGCAGAAT
AATGTAAACACTCAAGGATTACTTTTTGATGCTCATGCTAGAACAGCTTTGGCTTTTGTGACACTACGAA
GTGACGGTGAACGTGAATTTATGTTCTATCGTAATCCGAGTGCTGATATGCTACTTGAAGAAAAAGAACT
CGAACTTGATCTAATAAGGAAGGCAAAAATATTCCATCATGGCTCGATAAGTCTTATAACTGAGCCTTGT
AAAACTGCACACCTTGCAGCTGCCAAAGCAGCTAGAGATGCTGGAGTACTTGTTTCATATGATCCGAATT
TAAGGCTTCCATTGTGGTCATCAGCTGAGGATGCTAGAGATGGTATCTTGAGCATATGGGAAACAGCTGA
TGTTATCAAGATAAGTGAAGAGGAGGTTTCTTTTCTGACGAACGGGGAGGATCCATATGATGATGCTGTT
GTAAAGAAACTTATTCACCCCAACCTGAAGTTGCTTCTTGTCACTGAAGGTCCAGAGGGATGTAGGTATT
ATTCTAAGGAATTTAGTGGGAGAGTTGGTGGGCTGAAGGTAACTGCTGTTGATACAACTGGTGCTGGAGA
TGCTTTCGTTGCTGGAATGCTATCTCAATTAGCCACAGATTTTTCACTGCTCCAGGACGAAGGCCGATTG
CGAGAAGCACTGAAGTTCGCAAACGTCTGTGGAGCTCTCACGGTAACAGAGAGAGGCGCGATTCCAGCAC
TGCCCACCCGACAGCAAGTGCTCGACGCCCTGACCAGCGTTGTTGCTTGA
>C08_04G00018361.T01
ATGGCTCTCCACGCGGCGGCGCCGCCCTGCGCTGCGGGCCGCGGCCTCCCGTCGTCCTCGTCGCCCCCTC
GCGCCGGTGGCAGGCCCTCCCTCTCCGCCGCCGCGAGGCCCCGCAGCGTCTCCTTTGCCGCGCTGCTCCG
GACGCGCACAGTTCAAACAAAGGCAGTCTTAAGCAGTGATGGTGCCCCTGGAATGAGCAATTCTCCCCAT
GTAGTGTGCTTTGGTGAATTGCTAATTGACTTCGTTCCAACTGTCAATGGAGTGTCATTGGCAGAAGCAC
CAGCCTTCAAGAAGGCTCCAGGGGGTGCACCTGCCAATGTTGCAGTTGGAATAGCTCGTCTTGGTGGGTC
ATCAGCTTTCATTGGAAAGATTGGTGATGATGAATTTGGCTATATGCTAGCTGATATATTGAAGCAGAAT
AATGTAAACACTCAAGGATTACTTTTTGATGCTCATGCTAGAACAGCTTTGGCTTTTGTGACACTACGAA
GTGACGGTGAACGTGAATTTATGTTCTATCGTAATCCGAGTGCTGATATGCTACTTGAAGAAAAAGAACT
CGAACTTGATCTAATAAGGAAGGCAAAAATATTCCATCATGGCTCGATAAGTCTTATAACTGAGCCTTGT
AAAACTGCACACCTTGCAGCTGCCAAAGCAGCTAGAGATGCTGGAGTACTTGTTTCATATGATCCGAATT
TAAGGCTTCCATTGTGGTCATCAGCTGAGGATGCTAGAGATGGTATCTTGAGCATATGGGAAACAGCTGA
TGTTATCAAGATAAGTGAAGAGGAGGTTTCTTTTCTGACGAACGGGGAGGATCCATATGATGATGCTGTT
GTAAAGAAACTTATTCACCCCAACCTGAAGTTGCTTCTTGTCACTGAAGGTCCAGAGGGATGTAGGTATT
ATTCTAAGGAATTTAGTGGGAGAGTTGGTGGGCTGAAGGTAACTGCTGTTGATACAACTGGTGCTGGAGA
TGCTTTCGTTGCTGGAATGCTATCTCAATTAGCCACAGATTTTTCACTGCTCCAGGACGAAGGCCGATTG
CGAGAAGCACTGAAGTTCGCAAACGTCTGTGGAGCTCTCACGGTAACAGAGAGAGGCGCGATTCCAGCAC
TGCCCACCCGACAGCAAGTGCTCGACGCCCTGACCAGCGTTGTTGCTTGA
>C09_02G00010761.T01
ATGGCTCTCCACGCGGCGGCGCCGCCCTGCGCTGCGGGCCGCGGCCTCCCGTCGTCCTCGTCGCCCCCTC
GCGCCGGTGGCAGGCCCTCCCTCTCCGCCGCCGCGAGGCCCCGCAGCGTCTCCTTTGCCGCGCTGCTCCG
GACGCGCACAGTTCAAACAAAGGCAGTCTTAAGCAGTGATGGTGCCCCTGGAATGAGCAATTCTCCCCAT
GTAGTGTGCTTTGGTGAATTGCTAATTGACTTCGTTCCAACTGTCAATGGAGTGTCATTGGCAGAAGCAC
CAGCCTTCAAGAAGGCTCCAGGGGGTGCACCTGCCAATGTTGCAGTTGGAATAGCTCGTCTTGGTGGGTC
ATCAGCTTTCATTGGAAAGATTGGTGATGATGAATTTGGCTATATGCTAGCTGATATATTGAAGCAGAAT
AATGTAAACACTCAAGGATTACTTTTTGATGCTCATGCTAGAACAGCTTTGGCTTTTGTGACACTACGAA
GTGACGGTGAACGTGAATTTATGTTCTATCGTAATCCGAGTGCTGATATGCTACTTGAAGAAAAAGAACT
CGAACTTGATCTAATAAGGAAGGCAAAAATATTCCATCATGGCTCGATAAGTCTTATAACTGAGCCTTGT
AAAACTGCACACCTTGCAGCTGCCAAAGCAGCTAGAGATGCTGGAGTACTTGTTTCATATGATCCGAATT
TAAGGCTTCCATTGTGGTCATCAGCTGAGGATGCTAGAGATGGTATCTTGAGCATATGGGAAACAGCTGA
TGTTATCAAGATAAGTGAAGAGGAGGTTTCTTTTCTGACGAACGGGGAGGATCCATATGATGATGCTGTT
GTAAAGAAACTTATTCACCCCAACCTGAAGTTGCTTCTTGTCACTGAAGGTCCAGAGGGATGTAGGTATT
ATTCTAAGGAATTTAGTGGGAGAGTTGGTGGGCTGAAGGTAACTGCTGTTGATACAACTGGTGCTGGAGA
TGCTTTCGTTGCTGGAATGCTATCTCAATTAGCCACAGATTTTTCACTGCTCCAGGACGAAGGCCGATTG
CGAGAAGCACTGAAGTTCGCAAACGTCTGTGGAGCTCTCACGGTAACAGAGAGAGGCGCGATTCCAGCAC
TGCCCACCCGACAGCAAGTGCTCGACGCCCTGACCAGCGTTGTTGCTTGA
>C09_04G00017698.T01
ATGGCTCTCCACGCGGCGGCGCCGCCCTGCGCTGCGGGCCGCGGCCTCCCGTCGTCCTCGTCGCCCCCTC
GCGCCGGTGGCAGGCCCTCCCTCTCCGCCGCCGCGAGGCCCCGCAGCGTCTCCTTTGCCGCGCTGCTCCG
GACGCGCACAGTTCAAACAAAGGCAGTCTTAAGCAGTGATGGTGCCCCTGGAATGAGCAATTCTCCCCAT
GTAGTGTGCTTTGGTGAATTGCTAATTGACTTCGTTCCAACTGTCAATGGAGTGTCATTGGCAGAAGCAC
CAGCCTTCAAGAAGGCTCCAGGGGGTGCACCTGCCAATGTTGCAGTTGGAATAGCTCGTCTTGGTGGGTC
ATCAGCTTTCATTGGAAAGATTGGTGATGATGAATTTGGCTATATGCTAGCTGATATATTGAAGCAGAAT
AATGTAAACACTCAAGGATTACTTTTTGATGCTCATGCTAGAACAGCTTTGGCTTTTGTGACACTACGAA
GTGACGGTGAACGTGAATTTATGTTCTATCGTAATCCGAGTGCTGATATGCTACTTGAAGAAAAAGAACT
CGAACTTGATCTAATAAGGAAGGCAAAAATATTCCATCATGGCTCGATAAGTCTTATAACTGAGCCTTGT
AAAACTGCACACCTTGCAGCTGCCAAAGCAGCTAGAGATGCTGGAGTACTTGTTTCATATGATCCGAATT
TAAGGCTTCCATTGTGGTCATCAGCTGAGGATGCTAGAGATGGTATCTTGAGCATATGGGAAACAGCTGA
TGTTATCAAGATAAGTGAAGAGGAGGTTTCTTTTCTGACGAACGGGGAGGATCCATATGATGATGCTGTT
GTAAAGAAACTTATTCACCCCAACCTGAAGTTGCTTCTTGTCACTGAAGGTCCAGAGGGATGTAGGTATT
ATTCTAAGGAATTTAGTGGGAGAGTTGGTGGGCTGAAGGTAACTGCTGTTGATACAACTGGTGCTGGAGA
TGCTTTCGTTGCTGGAATGCTATCTCAATTAGCCACAGATTTTTCACTGCTCCAGGACGAAGGCCGATTG
CGAGAAGCACTGAAGTTCGCAAACGTCTGTGGAGCTCTCACGGTAACAGAGAGAGGCGCGATTCCAGCAC
TGCCCACCCGACAGCAAGTGCTCGACGCCCTGACCAGCGTTGTTGCTTGA
>C12_04G00018015.T01
ATGGCTCTCCACGCGGCGGCGCCGCCCTGCGCTGCGGGCCGCGGCCTCCCGTCGTCCTCGTCGCCCCCTC
GCGCCGGTGGCAGGCCCTCCCTCTCCGCCGCCGCGAGGCCCCGCAGCGTCTCCTTTGCCGCGCTGCTCCG
GACGCGCACAGTTCAAACAAAGGCAGTCTTAAGCAGTGATGGTGCCCCTGGAATGAGCAATTCTCCCCAT
GTAGTGTGCTTTGGTGAATTGCTAATTGACTTCGTTCCAACTGTCAATGGAGTGTCATTGGCAGAAGCAC
CAGCCTTCAAGAAGGCTCCAGGGGGTGCACCTGCCAATGTTGCAGTTGGAATAGCTCGTCTTGGTGGGTC
ATCAGCTTTCATTGGAAAGATTGGTGATGATGAATTTGGCTATATGCTAGCTGATATATTGAAGCAGAAT
AATGTAAACACTCAAGGATTACTTTTTGATGCTCATGCTAGAACAGCTTTGGCTTTTGTGACACTACGAA
GTGACGGTGAACGTGAATTTATGTTCTATCGTAATCCGAGTGCTGATATGCTACTTGAAGAAAAAGAACT
CGAACTTGATCTAATAAGGAAGGCAAAAATATTCCATCATGGCTCGATAAGTCTTATAACTGAGCCTTGT
AAAACTGCACACCTTGCAGCTGCCAAAGCAGCTAGAGATGCTGGAGTACTTGTTTCATATGATCCGAATT
TAAGGCTTCCATTGTGGTCATCAGCTGAGGATGCTAGAGATGGTATCTTGAGCATATGGGAAACAGCTGA
TGTTATCAAGATAAGTGAAGAGGAGGTTTCTTTTCTGACGAACGGGGAGGATCCATATGATGATGCTGTT
GTAAAGAAACTTATTCACCCCAACCTGAAGTTGCTTCTTGTCACTGAAGGTCCAGAGGGATGTAGGTATT
ATTCTAAGGAATTTAGTGGGAGAGTTGGTGGGCTGAAGGTAACTGCTGTTGATACAACTGGTGCTGGAGA
TGCTTTCGTTGCTGGAATGCTATCTCAATTAGCCACAGATTTTTCACTGCTCCAGGACGAAGGCCGATTG
CGAGAAGCACTGAAGTTCGCAAACGTCTGTGGAGCTCTCACGGTAACAGAGAGAGGCGCGATTCCAGCAC
TGCCCACCCGACAGCAAGTGCTCGACGCCCTGACCAGCGTTGTTGCTTGA
>C13_04G00018054.T01
ATGGCTCTCCACGCGGCGGCGCCGCCCTGCGCTGCGGGCCGCGGCCTCCCGTCGTCCTCGTCGCCCCCTC
GCGCCGGTGGCAGGCCCTCCCTCTCCGCCGCCGCGAGGCCCCGCAGCGTCTCCTTTGCCGCGCTGCTCCG
GACGCGCACAGTTCAAACAAAGGCAGTCTTAAGCAGTGATGGTGCCCCTGGAATGAGCAATTCTCCCCAT
GTAGTGTGCTTTGGTGAATTGCTAATTGACTTCGTTCCAACTGTCAATGGAGTGTCATTGGCAGAAGCAC
CAGCCTTCAAGAAGGCTCCAGGGGGTGCACCTGCCAATGTTGCAGTTGGAATAGCTCGTCTTGGTGGGTC
ATCAGCTTTCATTGGAAAGATTGGTGATGATGAATTTGGCTATATGCTAGCTGATATATTGAAGCAGAAT
AATGTAAACACTCAAGGATTACTTTTTGATGCTCATGCTAGAACAGCTTTGGCTTTTGTGACACTACGAA
GTGACGGTGAACGTGAATTTATGTTCTATCGTAATCCGAGTGCTGATATGCTACTTGAAGAAAAAGAACT
CGAACTTGATCTAATAAGGAAGGCAAAAATATTCCATCATGGCTCGATAAGTCTTATAACTGAGCCTTGT
AAAACTGCACACCTTGCAGCTGCCAAAGCAGCTAGAGATGCTGGAGTACTTGTTTCATATGATCCGAATT
TAAGGCTTCCATTGTGGTCATCAGCTGAGGATGCTAGAGATGGTATCTTGAGCATATGGGAAACAGCTGA
TGTTATCAAGATAAGTGAAGAGGAGGTTTCTTTTCTGACGAACGGGGAGGATCCATATGATGATGCTGTT
GTAAAGAAACTTATTCACCCCAACCTGAAGTTGCTTCTTGTCACTGAAGGTCCAGAGGGATGTAGGTATT
ATTCTAAGGAATTTAGTGGGAGAGTTGGTGGGCTGAAGGTAACTGCTGTTGATACAACTGGTGCTGGAGA
TGCTTTCGTTGCTGGAATGCTATCTCAATTAGCCACAGATTTTTCACTGCTCCAGGACGAAGGCCGATTG
CGAGAAGCACTGAAGTTCGCAAACGTCTGTGGAGCTCTCACGGTAACAGAGAGAGGCGCGATTCCAGCAC
TGCCCACCCGACAGCAAGTGCTCGACGCCCTGACCAGCGTTGTTGCTTGA
>C14_04G00018111.T01
ATGGCTCTCCACGCGGCGGCGCCGCCCTGCGCTGCGGGCCGCGGCCTCCCGTCGTCCTCGTCGCCCCCTC
GCGCCGGTGGCAGGCCCTCCCTCTCCGCCGCCGCGAGGCCCCGCAGCGTCTCCTTTGCCGCGCTGCTCCG
GACGCGCACAGTTCAAACAAAGGCAGTCTTAAGCAGTGATGGTGCCCCTGGAATGAGCAATTCTCCCCAT
GTAGTGTGCTTTGGTGAATTGCTAATTGACTTCGTTCCAACTGTCAATGGAGTGTCATTGGCAGAAGCAC
CAGCCTTCAAGAAGGCTCCAGGGGGTGCACCTGCCAATGTTGCAGTTGGAATAGCTCGTCTTGGTGGGTC
ATCAGCTTTCATTGGAAAGATTGGTGATGATGAATTTGGCTATATGCTAGCTGATATATTGAAGCAGAAT
AATGTAAACACTCAAGGATTACTTTTTGATGCTCATGCTAGAACAGCTTTGGCTTTTGTGACACTACGAA
GTGACGGTGAACGTGAATTTATGTTCTATCGTAATCCGAGTGCTGATATGCTACTTGAAGAAAAAGAACT
CGAACTTGATCTAATAAGGAAGGCAAAAATATTCCATCATGGCTCGATAAGTCTTATAACTGAGCCTTGT
AAAACTGCACACCTTGCAGCTGCCAAAGCAGCTAGAGATGCTGGAGTACTTGTTTCATATGATCCGAATT
TAAGGCTTCCATTGTGGTCATCAGCTGAGGATGCTAGAGATGGTATCTTGAGCATATGGGAAACAGCTGA
TGTTATCAAGATAAGTGAAGAGGAGGTTTCTTTTCTGACGAACGGGGAGGATCCATATGATGATGCTGTT
GTAAAGAAACTTATTCACCCCAACCTGAAGTTGCTTCTTGTCACTGAAGGTCCAGAGGGATGTAGGTATT
ATTCTAAGGAATTTAGTGGGAGAGTTGGTGGGCTGAAGGTAACTGCTGTTGATACAACTGGTGCTGGAGA
TGCTTTCGTTGCTGGAATGCTATCTCAATTAGCCACAGATTTTTCACTGCTCCAGGACGAAGGCCGATTG
CGAGAAGCACTGAAGTTCGCAAACGTCTGTGGAGCTCTCACGGTAACAGAGAGAGGCGCGATTCCAGCAC
TGCCCACCCGACAGCAAGTGCTCGACGCCCTGACCAGCGTTGTTGCTTGA
>C15_04G00018295.T01
ATGGCTCTCCACGCGGCGGCGCCGCCCTGCGCTGCGGGCCGCGGCCTCCCGTCGTCCTCGTCGCCCCCTC
GCGCCGGTGGCAGGCCCTCCCTCTCCGCCGCCGCGAGGCCCCGCAGCGTCTCCTTTGCCGCGCTGCTCCG
GACGCGCACAGTTCAAACAAAGGCAGTCTTAAGCAGTGATGGTGCCCCTGGAATGAGCAATTCTCCCCAT
GTAGTGTGCTTTGGTGAATTGCTAATTGACTTCGTTCCAACTGTCAATGGAGTGTCATTGGCAGAAGCAC
CAGCCTTCAAGAAGGCTCCAGGGGGTGCACCTGCCAATGTTGCAGTTGGAATAGCTCGTCTTGGTGGGTC
ATCAGCTTTCATTGGAAAGATTGGTGATGATGAATTTGGCTATATGCTAGCTGATATATTGAAGCAGAAT
AATGTAAACACTCAAGGATTACTTTTTGATGCTCATGCTAGAACAGCTTTGGCTTTTGTGACACTACGAA
GTGACGGTGAACGTGAATTTATGTTCTATCGTAATCCGAGTGCTGATATGCTACTTGAAGAAAAAGAACT
CGAACTTGATCTAATAAGGAAGGCAAAAATATTCCATCATGGCTCGATAAGTCTTATAACTGAGCCTTGT
AAAACTGCACACCTTGCAGCTGCCAAAGCAGCTAGAGATGCTGGAGTACTTGTTTCATATGATCCGAATT
TAAGGCTTCCATTGTGGTCATCAGCTGAGGATGCTAGAGATGGTATCTTGAGCATATGGGAAACAGCTGA
TGTTATCAAGATAAGTGAAGAGGAGGTTTCTTTTCTGACGAACGGGGAGGATCCATATGATGATGCTGTT
GTAAAGAAACTTATTCACCCCAACCTGAAGTTGCTTCTTGTCACTGAAGGTCCAGAGGGATGTAGGTATT
ATTCTAAGGAATTTAGTGGGAGAGTTGGTGGGCTGAAGGTAACTGCTGTTGATACAACTGGTGCTGGAGA
TGCTTTCGTTGCTGGAATGCTATCTCAATTAGCCACAGATTTTTCACTGCTCCAGGACGAAGGCCGATTG
CGAGAAGCACTGAAGTTCGCAAACGTCTGTGGAGCTCTCACGGTAACAGAGAGAGGCGCGATTCCAGCAC
TGCCCACCCGACAGCAAGTGCTCGACGCCCTGACCAGCGTTGTTGCTTGA
>C16_04G00017965.T01
ATGGCTCTCCACGCGGCGGCGCCGCCCTGCGCTGCGGGCCGCGGCCTCCCGTCGTCCTCGTCGCCCCCTC
GCGCCGGTGGCAGGCCCTCCCTCTCCGCCGCCGCGAGGCCCCGCAGCGTCTCCTTTGCCGCGCTGCTCCG
GACGCGCACAGTTCAAACAAAGGCAGTCTTAAGCAGTGATGGTGCCCCTGGAATGAGCAATTCTCCCCAT
GTAGTGTGCTTTGGTGAATTGCTAATTGACTTCGTTCCAACTGTCAATGGAGTGTCATTGGCAGAAGCAC
CAGCCTTCAAGAAGGCTCCAGGGGGTGCACCTGCCAATGTTGCAGTTGGAATAGCTCGTCTTGGTGGGTC
ATCAGCTTTCATTGGAAAGATTGGTGATGATGAATTTGGCTATATGCTAGCTGATATATTGAAGCAGAAT
AATGTAAACACTCAAGGATTACTTTTTGATGCTCATGCTAGAACAGCTTTGGCTTTTGTGACACTACGAA
GTGACGGTGAACGTGAATTTATGTTCTATCGTAATCCGAGTGCTGATATGCTACTTGAAGAAAAAGAACT
CGAACTTGATCTAATAAGGAAGGCAAAAATATTCCATCATGGCTCGATAAGTCTTATAACTGAGCCTTGT
AAAACTGCACACCTTGCAGCTGCCAAAGCAGCTAGAGATGCTGGAGTACTTGTTTCATATGATCCGAATT
TAAGGCTTCCATTGTGGTCATCAGCTGAGGATGCTAGAGATGGTATCTTGAGCATATGGGAAACAGCTGA
TGTTATCAAGATAAGTGAAGAGGAGGTTTCTTTTCTGACGAACGGGGAGGATCCATATGATGATGCTGTT
GTAAAGAAACTTATTCACCCCAACCTGAAGTTGCTTCTTGTCACTGAAGGTCCAGAGGGATGTAGGTATT
ATTCTAAGGAATTTAGTGGGAGAGTTGGTGGGCTGAAGGTAACTGCTGTTGATACAACTGGTGCTGGAGA
TGCTTTCGTTGCTGGAATGCTATCTCAATTAGCCACAGATTTTTCACTGCTCCAGGACGAAGGCCGATTG
CGAGAAGCACTGAAGTTCGCAAACGTCTGTGGAGCTCTCACGGTAACAGAGAGAGGCGCGATTCCAGCAC
TGCCCACCCGACAGCAAGTGCTCGACGCCCTGACCAGCGTTGTTGCTTGA
>C17_04G00017765.T01
ATGGCTCTCCACGCGGCGGCGCCGCCCTGCGCTGCGGGCCGCGGCCTCCCGTCGTCCTCGTCGCCCCCTC
GCGCCGGTGGCAGGCCCTCCCTCTCCGCCGCCGCGAGGCCCCGCAGCGTCTCCTTTGCCGCGCTGCTCCG
GACGCGCACAGTTCAAACAAAGGCAGTCTTAAGCAGTGATGGTGCCCCTGGAATGAGCAATTCTCCCCAT
GTAGTGTGCTTTGGTGAATTGCTAATTGACTTCGTTCCAACTGTCAATGGAGTGTCATTGGCAGAAGCAC
CAGCCTTCAAGAAGGCTCCAGGGGGTGCACCTGCCAATGTTGCAGTTGGAATAGCTCGTCTTGGTGGGTC
ATCAGCTTTCATTGGAAAGATTGGTGATGATGAATTTGGCTATATGCTAGCTGATATATTGAAGCAGAAT
AATGTAAACACTCAAGGATTACTTTTTGATGCTCATGCTAGAACAGCTTTGGCTTTTGTGACACTACGAA
GTGACGGTGAACGTGAATTTATGTTCTATCGTAATCCGAGTGCTGATATGCTACTTGAAGAAAAAGAACT
CGAACTTGATCTAATAAGGAAGGCAAAAATATTCCATCATGGCTCGATAAGTCTTATAACTGAGCCTTGT
AAAACTGCACACCTTGCAGCTGCCAAAGCAGCTAGAGATGCTGGAGTACTTGTTTCATATGATCCGAATT
TAAGGCTTCCATTGTGGTCATCAGCTGAGGATGCTAGAGATGGTATCTTGAGCATATGGGAAACAGCTGA
TGTTATCAAGATAAGTGAAGAGGAGGTTTCTTTTCTGACGAACGGGGAGGATCCATATGATGATGCTGTT
GTAAAGAAACTTATTCACCCCAACCTGAAGTTGCTTCTTGTCACTGAAGGTCCAGAGGGATGTAGGTATT
ATTCTAAGGAATTTAGTGGGAGAGTTGGTGGGCTGAAGGTAACTGCTGTTGATACAACTGGTGCTGGAGA
TGCTTTCGTTGCTGGAATGCTATCTCAATTAGCCACAGATTTTTCACTGCTCCAGGACGAAGGCCGATTG
CGAGAAGCACTGAAGTTCGCAAACGTCTGTGGAGCTCTCACGGTAACAGAGAGAGGCGCGATTCCAGCAC
TGCCCACCCGACAGCAAGTGCTCGACGCCCTGACCAGCGTTGTTGCTTGA
>C18_04G00018003.T01
ATGGCTCTCCACGCGGCGGCGCCGCCCTGCGCTGCGGGCCGCGGCCTCCCGTCGTCCTCGTCGCCCCCTC
GCGCCGGTGGCAGGCCCTCCCTCTCCGCCGCCGCGAGGCCCCGCAGCGTCTCCTTTGCCGCGCTGCTCCG
GACGCGCACAGTTCAAACAAAGGCAGTCTTAAGCAGTGATGGTGCCCCTGGAATGAGCAATTCTCCCCAT
GTAGTGTGCTTTGGTGAATTGCTAATTGACTTCGTTCCAACTGTCAATGGAGTGTCATTGGCAGAAGCAC
CAGCCTTCAAGAAGGCTCCAGGGGGTGCACCTGCCAATGTTGCAGTTGGAATAGCTCGTCTTGGTGGGTC
ATCAGCTTTCATTGGAAAGATTGGTGATGATGAATTTGGCTATATGCTAGCTGATATATTGAAGCAGAAT
AATGTAAACACTCAAGGATTACTTTTTGATGCTCATGCTAGAACAGCTTTGGCTTTTGTGACACTACGAA
GTGACGGTGAACGTGAATTTATGTTCTATCGTAATCCGAGTGCTGATATGCTACTTGAAGAAAAAGAACT
CGAACTTGATCTAATAAGGAAGGCAAAAATATTCCATCATGGCTCGATAAGTCTTATAACTGAGCCTTGT
AAAACTGCACACCTTGCAGCTGCCAAAGCAGCTAGAGATGCTGGAGTACTTGTTTCATATGATCCGAATT
TAAGGCTTCCATTGTGGTCATCAGCTGAGGATGCTAGAGATGGTATCTTGAGCATATGGGAAACAGCTGA
TGTTATCAAGATAAGTGAAGAGGAGGTTTCTTTTCTGACGAACGGGGAGGATCCATATGATGATGCTGTT
GTAAAGAAACTTATTCACCCCAACCTGAAGTTGCTTCTTGTCACTGAAGGTCCAGAGGGATGTAGGTATT
ATTCTAAGGAATTTAGTGGGAGAGTTGGTGGGCTGAAGGTAACTGCTGTTGATACAACTGGTGCTGGAGA
TGCTTTCGTTGCTGGAATGCTATCTCAATTAGCCACAGATTTTTCACTGCTCCAGGACGAAGGCCGATTG
CGAGAAGCACTGAAGTTCGCAAACGTCTGTGGAGCTCTCACGGTAACAGAGAGAGGCGCGATTCCAGCAC
TGCCCACCCGACAGCAAGTGCTCGACGCCCTGACCAGCGTTGTTGCTTGA
>C19_04G00018331.T01
ATGGCTCTCCACGCGGCGGCGCCGCCCTGCGCTGCGGGCCGCGGCCTCCCGTCGTCCTCGTCGCCCCCTC
GCGCCGGTGGCAGGCCCTCCCTCTCCGCCGCCGCGAGGCCCCGCAGCGTCTCCTTTGCCGCGCTGCTCCG
GACGCGCACAGTTCAAACAAAGGCAGTCTTAAGCAGTGATGGTGCCCCTGGAATGAGCAATTCTCCCCAT
GTAGTGTGCTTTGGTGAATTGCTAATTGACTTCGTTCCAACTGTCAATGGAGTGTCATTGGCAGAAGCAC
CAGCCTTCAAGAAGGCTCCAGGGGGTGCACCTGCCAATGTTGCAGTTGGAATAGCTCGTCTTGGTGGGTC
ATCAGCTTTCATTGGAAAGATTGGTGATGATGAATTTGGCTATATGCTAGCTGATATATTGAAGCAGAAT
AATGTAAACACTCAAGGATTACTTTTTGATGCTCATGCTAGAACAGCTTTGGCTTTTGTGACACTACGAA
GTGACGGTGAACGTGAATTTATGTTCTATCGTAATCCGAGTGCTGATATGCTACTTGAAGAAAAAGAACT
CGAACTTGATCTAATAAGGAAGGCAAAAATATTCCATCATGGCTCGATAAGTCTTATAACTGAGCCTTGT
AAAACTGCACACCTTGCAGCTGCCAAAGCAGCTAGAGATGCTGGAGTACTTGTTTCATATGATCCGAATT
TAAGGCTTCCATTGTGGTCATCAGCTGAGGATGCTAGAGATGGTATCTTGAGCATATGGGAAACAGCTGA
TGTTATCAAGATAAGTGAAGAGGAGGTTTCTTTTCTGACGAACGGGGAGGATCCATATGATGATGCTGTT
GTAAAGAAACTTATTCACCCCAACCTGAAGTTGCTTCTTGTCACTGAAGGTCCAGAGGGATGTAGGTATT
ATTCTAAGGAATTTAGTGGGAGAGTTGGTGGGCTGAAGGTAACTGCTGTTGATACAACTGGTGCTGGAGA
TGCTTTCGTTGCTGGAATGCTATCTCAATTAGCCACAGATTTTTCACTGCTCCAGGACGAAGGCCGATTG
CGAGAAGCACTGAAGTTCGCAAACGTCTGTGGAGCTCTCACGGTAACAGAGAGAGGCGCGATTCCAGCAC
TGCCCACCCGACAGCAAGTGCTCGACGCCCTGACCAGCGTTGTTGCTTGA
>C20_04G00018281.T01
ATGGAGTTGGAGGAAGTTAAGATGTGGTGTGGACGTGTGCCAAGCTGCCGCAGCCCAAAATCCACCCGGA
AGCTTGACCACCGGCGGTTGCTCGCCCCCTCGCTTCCTCCGCGCACCCGCCCGCCGGGGCCATACTCCTC
CCCCGCCTCTTCCGGCTCCGCCCTCACGCTCATCTACACCCACATGGCTCTCCACGCGGCGGCGCCGCCC
TGCGCTGCGGGCCGCGGCCTCCCGTCGTCCTCGTCGCCCCCTCGCGCCGGTGGCAGGCCCTCCCTCTCCG
CCGCCGCGAGGCCCCGCAGCGTCTCCTTTGCCGCGCTGCTCCGGACGCGCACAGTTCAAACAAAGGCAGT
CTTAAGCAGTGATGGTGCCCCTGGAATGAGCAATTCTCCCCATGTAGTGTGCTTTGGTGAATTGCTAATT
GACTTCGTTCCAACTGTCAATGGAGTGTCATTGGCAGAAGCACCAGCCTTCAAGAAGGCTCCAGGGGGTG
CACCTGCCAATGTTGCAGTTGGAATAGCTCGTCTTGGTGGGTCATCAGCTTTCATTGGAAAGATTGGTGA
TGATGAATTTGGCTATATGCTAGCTGATATATTGAAGCAGAATAATGTAAACACTCAAGGATTACTTTTT
GATGCTCATGCTAGAACAGCTTTGGCTTTTGTGACACTACGAAGTGACGGTGAACGTGAATTTATGTTCT
ATCGTAATCCGAGTGCTGATATGCTACTTGAAGAAAAAGAACTCGAACTTGATCTAATAAGGAAGGCAAA
AATATTCCATCATGGCTCGATAAGTCTTATAACTGAGCCTTGTAAAACTGCACACCTTGCAGCTGCCAAA
GCAGCTAGAGATGCTGGAGTACTTGTTTCATATGATCCGAATTTAAGGCTTCCATTGTGGTCATCAGCTG
AGGATGCTAGAGATGGTATCTTGAGCATATGGGAAACAGCTGATGTTATCAAGATAAGTGAAGAGGAGGT
TTCTTTTCTGACGAACGGGGAGGATCCATATGATGATGCTGTTGTAAAGAAACTTATTCACCCCAACCTG
AAGTTGCTTCTTGTCACTGAAGGTCCAGAGGGATGTAGGTATTATTCTAAGCTCCACTCCACAACTCCAG
CGACTCCAACAAAAAAAGTAGCCAAACAACCCAACTCCAAAACTCCATGGAGCTGCCAACTCCATGGAGC
TGTAGTACAAATGAGGGTGGAGTTTTGGAGCACCTCTTTTGCTGCTCCAAAACTCCCTCTTTTGAACCTC
CTCGTGGAGTTGATGCCAGAAATTGATTGGAATTCGGAGAACACTCGAGTGTTGTGTGTGTTGTTTGCCG
AACAAGTTGAAAAAGGAAATCGGCCAAACACACACTTGAATGCACTTGGTTATGCTGAGGTTGAGAAGGG
TTCAAGGAAAGGACTGGAATTGTGGCTACCAAGGATCAAGAACAAATGGGACAAGTTGAAGGAAGATTTC
AAAGCATGGAAGAAACTAATGCTAAGGCAAACAGGGACTGGTTGGGATCCTATAAGGAAGACTATTGCTA
TGGATGATGAATGGTGGAAAAAAGCTAGATCTGAGATTCCGGGTTGTGGCAAGTTCAAAAAGAAGGGCCT
TGAGAATGAAGATGAATTAGCCAAGTGTTTTGCTGACATTACTACTATTGGTATTGATCATTGGTCTCCT
CATGTTGTGAATGTTGAAGCAACCGAAAATGTTGATGTGACACAAGATGAGGCAACCAATTTTGAGCCAG
AAGGTGATGATTTCATTCCTGAAACACAAGAGGAGGATATTGGTATTTCTCCTTCACCTGCGAGTGGCAA
GAGACTGGCAAGGCCTGTTGACAGGAGTGGTAAAAAAGCGAAGTCTGGAAATGCATTCCTAATTCAAGAA
GCAGTAACAAGTATGGCAAGTTCAGCTAATGAATATATTTCGAAGAGACATGGAAAATATTCTATTGAGG
AAGTGATGGAGGTTGTGATTGCTTGTGGGGCCGGCTATGATAGCAATGAACATTACATGGCGTCTGAACT
GTTTGTGAAGAAGGAGCAAAGGGAGATGTTCATGACCTTGCCTACTAATGAGATTAGTACAATGATAAAT
ATGAAAAATAGAAATTGGCTTAGTGAGAGTGATGTCATTTGTGTATGCTACTATTTTATTTTTGTCGCAT
GTGTGTTCAAGTCGAATCAGGGGCAAGAAAGGCAATCTACCCTCAAACTCCTCTTTTCTGGAGCTAGGGA
CACCCTCCCAGCCAAACACCCTCACCAGACAGCTCCAACTCCACCCAGAGCTGGCTCCACCTGGAGTTCT
GGAGTGGAGCAGCTCCACCCAGAGTTGGAGTCATGCCAAACAGGGCCTGGGAGAGTTGGTGGGCTGAAGG
TAACTGCTGTTGATACAACTGGTGCTGGAGATGCTTTCGTTGCTGGAATGCTATCTCAATTAGCCACAGA
TTTTTCACTGCTCCAGGACGAAGGCCGATTGCGAGAAGCACTGAAGTTCGCAAACGTCTGTGGAGCTCTC
ACGGTAACAGAGAGAGGCGCGATTCCAGCACTGCCCACCCGACAGCAAGTGCTCGACGCCCTGACCAGCG
TTGTTGCTTGA
>C21_04G00017873.T01
ATGGAGTTGGAGGAAGTTAAGATGTGGTGTGGACGTGTGCCAAGCTGCCGCAGCCCAAAATCCACCCGGA
AGCTTGACCACCGGCGGTTGCTCGCCCCCTCGCTTCCTCCGCGCACCCGCCCGCCGGGGCCATACTCCTC
CCCCGCCTCTTCCGGCTCCGCCCTCACGCTCATCTACACCCACATGGCTCTCCACGCGGCGGCGCCGCCC
TGCGCTGCGGGCCGCGGCCTCCCGTCGTCCTCGTCGCCCCCTCGCGCCGGTGGCAGGCCCTCCCTCTCCG
CCGCCGCGAGGCCCCGCAGCGTCTCCTTTGCCGCGCTGCTCCGGACGCGCACAGTTCAAACAAAGGCAGT
CTTAAGCAGTGATGGTGCCCCTGGAATGAGCAATTCTCCCCATGTAGTGTGCTTTGGTGAATTGCTAATT
GACTTCGTTCCAACTGTCAATGGAGTGTCATTGGCAGAAGCACCAGCCTTCAAGAAGGCTCCAGGGGGTG
CACCTGCCAATGTTGCAGTTGGAATAGCTCGTCTTGGTGGGTCATCAGCTTTCATTGGAAAGATTGGTGA
TGATGAATTTGGCTATATGCTAGCTGATATATTGAAGCAGAATAATGTAAACACTCAAGGATTACTTTTT
GATGCTCATGCTAGAACAGCTTTGGCTTTTGTGACACTACGAAGTGACGGTGAACGTGAATTTATGTTCT
ATCGTAATCCGAGTGCTGATATGCTACTTGAAGAAAAAGAACTCGAACTTGATCTAATAAGGAAGGCAAA
AATATTCCATCATGGCTCGATAAGTCTTATAACTGAGCCTTGTAAAACTGCACACCTTGCAGCTGCCAAA
GCAGCTAGAGATGCTGGAGTACTTGTTTCATATGATCCGAATTTAAGGCTTCCATTGTGGTCATCAGCTG
AGGATGCTAGAGATGGTATCTTGAGCATATGGGAAACAGCTGATGTTATCAAGATAAGTGAAGAGGAGGT
TTCTTTTCTGACGAACGGGGAGGATCCATATGATGATGCTGTTGTAAAGAAACTTATTCACCCCAACCTG
AAGTTGCTTCTTGTCACTGAAGGTCCAGAGGGATGTAGGTATTATTCTAAGCTCCACTCCACAACTCCAG
CGACTCCAACAAAAAAAGTAGCCAAACAACCCAACTCCAAAACTCCATGGAGCTGCCAACTCCATGGAGC
TGTAGTACAAATGAGGGTGGAGTTTTGGAGCACCTCTTTTGCTGCTCCAAAACTCCCTCTTTTGAACCTC
CTCGTGGAGTTGGAGATTCCGGGTTGTGGCAAGTTCAAAAAGAAGGGCCTTGAGAATGAAGATGAATTAG
CCAAGTGTTTTGCTGACATTACTACTATTGGTATTGATCATTGGTCTCCTCATGTTGTGAATGTTGAAGC
AACCGAAAATGTTGATGTGACACAAGATGAGGCAACCAATTTTGAGCCAGAAGGTGATGATTTCATTCCT
GAAACACAAGAGGAGGATATTGGTATTTCTCCTTCACCTGCGAGTGGCAAGAGACTGGCAAGGCCTGTTG
ACAGGAGTGGTAAAAAAGCGAAGTCTGGAAATGCATTCCTAATTCAAGAAGCAGTAACAAGTATGGCAAG
TTCAGCTAATGAATATATTTCGAAGAGACATGGAAAATATTCTATTGAGGAAGTGATGGAGGTTGTGATT
GCTTGTGGGGCCGGCTATGATAGCAATGAACATTACATGGCGTCTGAACTGTTTGTGAAGAAGGAGCAAA
GGGAGATGTTCATGACCTTGCCTACTAATGAGATTAGGTTCAATTGGCTTAGGAGGAATTCAAGTCGAAT
CAGGGGCAAGAAAGGCAATCTACCCTCAAACTCCTCTTTTCTGGAGCTAGGGACACCCTCCCAGCCAAAC
ACCCTCACCAGACAGCTCCAACTCCACCCAGAGCTGGCTCCACCTGGAGTTCTGGAGTGGAGCAGCTCCA
CCCAGAGTTGGAGTCATGCCAAACAGGGCCGTATAGAATTTAGTGGGAGAGTTGGTGGGCTGAAGGTAAC
TGCTGTTGATACAACTGGTGCTGGAGATGCTTTCGTTGCTGGAATGCTATCTCAATTAGCCACAGATTTT
TCACTGCTCCAGGACGAAGGCCGATTGCGAGAAGCACTGAAGTTCGCAAACGTCTGTGGAGCTCTCACGG
TAACAGAGAGAGGCGCGATTCCAGCACTGCCCACCCGACAGCAAGTGCTCGACGCCCTGACCAGCGTTGT
TGCTTGA
>C22_04G00017944.T01
ATGGCTCTCCACGCGGCGGCGCCGCCCTGCGCTGCGGGCCGCGGCCTCCCGTCGTCCTCGTCGCCCCCTC
GCGCCGGTGGCAGGCCCTCCCTCTCCGCCGCCGCGAGGCCCCGCAGCGTCTCCTTTGCCGCGCTGCTCCG
GACGCGCACAGTTCAAACAAAGGCAGTCTTAAGCAGTGATGGTGCCCCTGGAATGAGCAATTCTCCCCAT
GTAGTGTGCTTTGGTGAATTGCTAATTGACTTCGTTCCAACTGTCAATGGAGTGTCATTGGCAGAAGCAC
CAGCCTTCAAGAAGGCTCCAGGGGGTGCACCTGCCAATGTTGCAGTTGGAATAGCTCGTCTTGGTGGGTC
ATCAGCTTTCATTGGAAAGATTGGTGATGATGAATTTGGCTATATGCTAGCTGATATATTGAAGCAGAAT
AATGTAAACACTCAAGGATTACTTTTTGATGCTCATGCTAGAACAGCTTTGGCTTTTGTGACACTACGAA
GTGACGGTGAACGTGAATTTATGTTCTATCGTAATCCGAGTGCTGATATGCTACTTGAAGAAAAAGAACT
CGAACTTGATCTAATAAGGAAGGCAAAAATATTCCATCATGGCTCGATAAGTCTTATAACTGAGCCTTGT
AAAACTGCACACCTTGCAGCTGCCAAAGCAGCTAGAGATGCTGGAGTACTTGTTTCATATGATCCGAATT
TAAGGCTTCCATTGTGGTCATCAGCTGAGGATGCTAGAGATGGTATCTTGAGCATATGGGAAACAGCTGA
TGTTATCAAGATAAGTGAAGAGGAGGTTTCTTTTCTGACGAACGGGGAGGATCCATATGATGATGCTGTT
GTAAAGAAACTTATTCACCCCAACCTGAAGTTGCTTCTTGTCACTGAAGGTCCAGAGGGATGTAGGTATT
ATTCTAAGGAATTTAGTGGGAGAGTTGGTGGGCTGAAGGTAACTGCTGTTGATACAACTGGTGCTGGAGA
TGCTTTCGTTGCTGGAATGCTATCTCAATTAGCCACAGATTTTTCACTGCTCCAGGACGAAGGCCGATTG
CGAGAAGCACTGAAGTTCGCAAACGTCTGTGGAGCTCTCACGGTAACAGAGAGAGGCGCGATTCCAGCAC
TGCCCACCCGACAGCAAGTGCTCGACGCCCTGACCAGCGTTGTTGCTTGA
>C23_04G00017642.T01
ATGGCTCTCCACGCGGCGGCGCCGCCCTGCGCTGCGGGCCGCGGCCTCCCGTCGTCCTCGTCGCCCCCTC
GCGCCGGTGGCAGGCCCTCCCTCTCCGCCGCCGCGAGGCCCCGCAGCGTCTCCTTTGCCGCGCTGCTCCG
GACGCGCACAGTTCAAACAAAGGCAGTCTTAAGCAGTGATGGTGCCCCTGGAATGAGCAATTCTCCCCAT
GTAGTGTGCTTTGGTGAATTGCTAATTGACTTCGTTCCAACTGTCAATGGAGTGTCATTGGCAGAAGCAC
CAGCCTTCAAGAAGGCTCCAGGGGGTGCACCTGCCAATGTTGCAGTTGGAATAGCTCGTCTTGGTGGGTC
ATCAGCTTTCATTGGAAAGATTGGTGATGATGAATTTGGCTATATGCTAGCTGATATATTGAAGCAGAAT
AATGTAAACACTCAAGGATTACTTTTTGATGCTCATGCTAGAACAGCTTTGGCTTTTGTGACACTACGAA
GTGACGGTGAACGTGAATTTATGTTCTATCGTAATCCGAGTGCTGATATGCTACTTGAAGAAAAAGAACT
CGAACTTGATCTAATAAGGAAGGCAAAAATATTCCATCATGGCTCGATAAGTCTTATAACTGAGCCTTGT
AAAACTGCACACCTTGCAGCTGCCAAAGCAGCTAGAGATGCTGGAGTACTTGTTTCATATGATCCGAATT
TAAGGCTTCCATTGTGGTCATCAGCTGAGGATGCTAGAGATGGTATCTTGAGCATATGGGAAACAGCTGA
TGTTATCAAGATAAGTGAAGAGGAGGTTTCTTTTCTGACGAACGGGGAGGATCCATATGATGATGCTGTT
GTAAAGAAACTTATTCACCCCAACCTGAAGTTGCTTCTTGTCACTGAAGGTCCAGAGGGATGTAGGTATT
ATTCTAAGGAATTTAGTGGGAGAGTTGGTGGGCTGAAGGTAACTGCTGTTGATACAACTGGTGCTGGAGA
TGCTTTCGTTGCTGGAATGCTATCTCAATTAGCCACAGATTTTTCACTGCTCCAGGACGAAGGCCGATTG
CGAGAAGCACTGAAGTTCGCAAACGTCTGTGGAGCTCTCACGGTAACAGAGAGAGGCGCGATTCCAGCAC
TGCCCACCCGACAGCAAGTGCTCGACGCCCTGACCAGCGTTGTTGCTTGA
>C24_04G00018558.T01
ATGGCTCTCCACGCGGCGGCGCCGCCCTGCGCTGCGGGCCGCGGCCTCCCGTCGTCCTCGTCGCCCCCTC
GCGCCGGTGGCAGGCCCTCCCTCTCCGCCGCCGCGAGGCCCCGCAGCGTCTCCTTTGCCGCGCTGCTCCG
GACGCGCACAGTTCAAACAAAGGCAGTCTTAAGCAGTGATGGTGCCCCTGGAATGAGCAATTCTCCCCAT
GTAGTGTGCTTTGGTGAATTGCTAATTGACTTCGTTCCAACTGTCAATGGAGTGTCATTGGCAGAAGCAC
CAGCCTTCAAGAAGGCTCCAGGGGGTGCACCTGCCAATGTTGCAGTTGGAATAGCTCGTCTTGGTGGGTC
ATCAGCTTTCATTGGAAAGATTGGTGATGATGAATTTGGCTATATGCTAGCTGATATATTGAAGCAGAAT
AATGTAAACACTCAAGGATTACTTTTTGATGCTCATGCTAGAACAGCTTTGGCTTTTGTGACACTACGAA
GTGACGGTGAACGTGAATTTATGTTCTATCGTAATCCGAGTGCTGATATGCTACTTGAAGAAAAAGAACT
CGAACTTGATCTAATAAGGAAGGCAAAAATATTCCATCATGGCTCGATAAGTCTTATAACTGAGCCTTGT
AAAACTGCACACCTTGCAGCTGCCAAAGCAGCTAGAGATGCTGGAGTACTTGTTTCATATGATCCGAATT
TAAGGCTTCCATTGTGGTCATCAGCTGAGGATGCTAGAGATGGTATCTTGAGCATATGGGAAACAGCTGA
TGTTATCAAGATAAGTGAAGAGGAGGTTTCTTTTCTGACGAACGGGGAGGATCCATATGATGATGCTGTT
GTAAAGAAACTTATTCACCCCAACCTGAAGTTGCTTCTTGTCACTGAAGGTCCAGAGGGATGTAGGTATT
ATTCTAAGGAATTTAGTGGGAGAGTTGGTGGGCTGAAGGTAACTGCTGTTGATACAACTGGTGCTGGAGA
TGCTTTCGTTGCTGGAATGCTATCTCAATTAGCCACAGATTTTTCACTGCTCCAGGACGAAGGCCGATTG
CGAGAAGCACTGAAGTTCGCAAACGTCTGTGGAGCTCTCACGGTAACAGAGAGAGGCGCGATTCCAGCAC
TGCCCACCCGACAGCAAGTGCTCGACGCCCTGACCAGCGTTGTTGCTTGA
>C25_04G00017386.T01
ATGGCTCTCCACGCGGCGGCGCCGCCCTGCGCTGCGGGCCGCGGCCTCCCGTCGTCCTCGTCGCCCCCTC
GCGCCGGTGGCAGGCCCTCCCTCTCCGCCGCCGCGAGGCCCCGCAGCGTCTCCTTTGCCGCGCTGCTCCG
GACGCGCACAGTTCAAACAAAGGCAGTCTTAAGCAGTGATGGTGCCCCTGGAATGAGCAATTCTCCCCAT
GTAGTGTGCTTTGGTGAATTGCTAATTGACTTCGTTCCAACTGTCAATGGAGTGTCATTGGCAGAAGCAC
CAGCCTTCAAGAAGGCTCCAGGGGGTGCACCTGCCAATGTTGCAGTTGGAATAGCTCGTCTTGGTGGGTC
ATCAGCTTTCATTGGAAAGATTGGTGATGATGAATTTGGCTATATGCTAGCTGATATATTGAAGCAGAAT
AATGTAAACACTCAAGGATTACTTTTTGATGCTCATGCTAGAACAGCTTTGGCTTTTGTGACACTACGAA
GTGACGGTGAACGTGAATTTATGTTCTATCGTAATCCGAGTGCTGATATGCTACTTGAAGAAAAAGAACT
CGAACTTGATCTAATAAGGAAGGCAAAAATATTCCATCATGGCTCGATAAGTCTTATAACTGAGCCTTGT
AAAACTGCACACCTTGCAGCTGCCAAAGCAGCTAGAGATGCTGGAGTACTTGTTTCATATGATCCGAATT
TAAGGCTTCCATTGTGGTCATCAGCTGAGGATGCTAGAGATGGTATCTTGAGCATATGGGAAACAGCTGA
TGTTATCAAGATAAGTGAAGAGGAGGTTTCTTTTCTGACGAACGGGGAGGATCCATATGATGATGCTGTT
GTAAAGAAACTTATTCACCCCAACCTGAAGTTGCTTCTTGTCACTGAAGGTCCAGAGGGATGTAGGTATT
ATTCTAAGGAATTTAGTGGGAGAGTTGGTGGGCTGAAGGTAACTGCTGTTGATACAACTGGTGCTGGAGA
TGCTTTCGTTGCTGGAATGCTATCTCAATTAGCCACAGATTTTTCACTGCTCCAGGACGAAGGCCGATTG
CGAGAAGCACTGAAGTTCGCAAACGTCTGTGGAGCTCTCACGGTAACAGAGAGAGGCGCGATTCCAGCAC
TGCCCACCCGACAGCAAGTGCTCGACGCCCTGACCAGCGTTGTTGCTTGA
>C26_04G00018207.T01
ATGGCTCTCCACGCGGCGGCGCCGCCCTGCGCTGCGGGCCGCGGCCTCCCGTCGTCCTCGTCGCCCCCTC
GCGCCGGTGGCAGGCCCTCCCTCTCCGCCGCCGCGAGGCCCCGCAGCGTCTCCTTTGCCGCGCTGCTCCG
GACGCGCACAGTTCAAACAAAGGCAGTCTTAAGCAGTGATGGTGCCCCTGGAATGAGCAATTCTCCCCAT
GTAGTGTGCTTTGGTGAATTGCTAATTGACTTCGTTCCAACTGTCAATGGAGTGTCATTGGCAGAAGCAC
CAGCCTTCAAGAAGGCTCCAGGGGGTGCACCTGCCAATGTTGCAGTTGGAATAGCTCGTCTTGGTGGGTC
ATCAGCTTTCATTGGAAAGATTGGTGATGATGAATTTGGCTATATGCTAGCTGATATATTGAAGCAGAAT
AATGTAAACACTCAAGGATTACTTTTTGATGCTCATGCTAGAACAGCTTTGGCTTTTGTGACACTACGAA
GTGACGGTGAACGTGAATTTATGTTCTATCGTAATCCGAGTGCTGATATGCTACTTGAAGAAAAAGAACT
CGAACTTGATCTAATAAGGAAGGCAAAAATATTCCATCATGGCTCGATAAGTCTTATAACTGAGCCTTGT
AAAACTGCACACCTTGCAGCTGCCAAAGCAGCTAGAGATGCTGGAGTACTTGTTTCATATGATCCGAATT
TAAGGCTTCCATTGTGGTCATCAGCTGAGGATGCTAGAGATGGTATCTTGAGCATATGGGAAACAGCTGA
TGTTATCAAGATAAGTGAAGAGGAGGTTTCTTTTCTGACGAACGGGGAGGATCCATATGATGATGCTGTT
GTAAAGAAACTTATTCACCCCAACCTGAAGTTGCTTCTTGTCACTGAAGGTCCAGAGGGATGTAGGTATT
ATTCTAAGGAATTTAGTGGGAGAGTTGGTGGGCTGAAGGTAACTGCTGTTGATACAACTGGTGCTGGAGA
TGCTTTCGTTGCTGGAATGCTATCTCAATTAGCCACAGATTTTTCACTGCTCCAGGACGAAGGCCGATTG
CGAGAAGCACTGAAGTTCGCAAACGTCTGTGGAGCTCTCACGGTAACAGAGAGAGGCGCGATTCCAGCAC
TGCCCACCCGACAGCAAGTGCTCGACGCCCTGACCAGCGTTGTTGCTTGA
>C27_04G00017881.T01
ATGGCTCTCCACGCGGCGGCGCCGCCCTGCGCTGCGGGCCGCGGCCTCCCGTCGTCCTCGTCGCCCCCTC
GCGCCGGTGGCAGGCCCTCCCTCTCCGCCGCCGCGAGGCCCCGCAGCGTCTCCTTTGCCGCGCTGCTCCG
GACGCGCACAGTTCAAACAAAGGCAGTCTTAAGCAGTGATGGTGCCCCTGGAATGAGCAATTCTCCCCAT
GTAGTGTGCTTTGGTGAATTGCTAATTGACTTCGTTCCAACTGTCAATGGAGTGTCATTGGCAGAAGCAC
CAGCCTTCAAGAAGGCTCCAGGGGGTGCACCTGCCAATGTTGCAGTTGGAATAGCTCGTCTTGGTGGGTC
ATCAGCTTTCATTGGAAAGATTGGTGATGATGAATTTGGCTATATGCTAGCTGATATATTGAAGCAGAAT
AATGTAAACACTCAAGGATTACTTTTTGATGCTCATGCTAGAACAGCTTTGGCTTTTGTGACACTACGAA
GTGACGGTGAACGTGAATTTATGTTCTATCGTAATCCGAGTGCTGATATGCTACTTGAAGAAAAAGAACT
CGAACTTGATCTAATAAGGAAGGCAAAAATATTCCATCATGGCTCGATAAGTCTTATAACTGAGCCTTGT
AAAACTGCACACCTTGCAGCTGCCAAAGCAGCTAGAGATGCTGGAGTACTTGTTTCATATGATCCGAATT
TAAGGCTTCCATTGTGGTCATCAGCTGAGGATGCTAGAGATGGTATCTTGAGCATATGGGAAACAGCTGA
TGTTATCAAGATAAGTGAAGAGGAGGTTTCTTTTCTGACGAACGGGGAGGATCCATATGATGATGCTGTT
GTAAAGAAACTTATTCACCCCAACCTGAAGTTGCTTCTTGTCACTGAAGGTCCAGAGGGATGTAGGTATT
ATTCTAAGGAATTTAGTGGGAGAGTTGGTGGGCTGAAGGTAACTGCTGTTGATACAACTGGTGCTGGAGA
TGCTTTCGTTGCTGGAATGCTATCTCAATTAGCCACAGATTTTTCACTGCTCCAGGACGAAGGCCGATTG
CGAGAAGCACTGAAGTTCGCAAACGTCTGTGGAGCTCTCACGGTAACAGAGAGAGGCGCGATTCCAGCAC
TGCCCACCCGACAGCAAGTGCTCGACGCCCTGACCAGCGTTGTTGCTTGA
>C28_04G00017920.T01
ATGGCTCTCCACGCGGCGGCGCCGCCCTGCGCTGCGGGCCGCGGCCTCCCGTCGTCCTCGTCGCCCCCTC
GCGCCGGTGGCAGGCCCTCCCTCTCCGCCGCCGCGAGGCCCCGCAGCGTCTCCTTTGCCGCGCTGCTCCG
GACGCGCACAGTTCAAACAAAGGCAGTCTTAAGCAGTGATGGTGCCCCTGGAATGAGCAATTCTCCCCAT
GTAGTGTGCTTTGGTGAATTGCTAATTGACTTCGTTCCAACTGTCAATGGAGTGTCATTGGCAGAAGCAC
CAGCCTTCAAGAAGGCTCCAGGGGGTGCACCTGCCAATGTTGCAGTTGGAATAGCTCGTCTTGGTGGGTC
ATCAGCTTTCATTGGAAAGATTGGTGATGATGAATTTGGCTATATGCTAGCTGATATATTGAAGCAGAAT
AATGTAAACACTCAAGGATTACTTTTTGATGCTCATGCTAGAACAGCTTTGGCTTTTGTGACACTACGAA
GTGACGGTGAACGTGAATTTATGTTCTATCGTAATCCGAGTGCTGATATGCTACTTGAAGAAAAAGAACT
CGAACTTGATCTAATAAGGAAGGCAAAAATATTCCATCATGGCTCGATAAGTCTTATAACTGAGCCTTGT
AAAACTGCACACCTTGCAGCTGCCAAAGCAGCTAGAGATGCTGGAGTACTTGTTTCATATGATCCGAATT
TAAGGCTTCCATTGTGGTCATCAGCTGAGGATGCTAGAGATGGTATCTTGAGCATATGGGAAACAGCTGA
TGTTATCAAGATAAGTGAAGAGGAGGTTTCTTTTCTGACGAACGGGGAGGATCCATATGATGATGCTGTT
GTAAAGAAACTTATTCACCCCAACCTGAAGTTGCTTCTTGTCACTGAAGGTCCAGAGGGATGTAGGTATT
ATTCTAAGGAATTTAGTGGGAGAGTTGGTGGGCTGAAGGTAACTGCTGTTGATACAACTGGTGCTGGAGA
TGCTTTCGTTGCTGGAATGCTATCTCAATTAGCCACAGATTTTTCACTGCTCCAGGACGAAGGCCGATTG
CGAGAAGCACTGAAGTTCGCAAACGTCTGTGGAGCTCTCACGGTAACAGAGAGAGGCGCGATTCCAGCAC
TGCCCACCCGACAGCAAGTGCTCGACGCCCTGACCAGCGTTGTTGCTTGA
>C29_04G00017884.T01
ATGGCTCTCCACGCGGCGGCGCCGCCCTGCGCTGCGGGCCGCGGCCTCCCGTCGTCCTCGTCGCCCCCTC
GCGCCGGTGGCAGGCCCTCCCTCTCCGCCGCCGCGAGGCCCCGCAGCGTCTCCTTTGCCGCGCTGCTCCG
GACGCGCACAGTTCAAACAAAGGCAGTCTTAAGCAGTGATGGTGCCCCTGGAATGAGCAATTCTCCCCAT
GTAGTGTGCTTTGGTGAATTGCTAATTGACTTCGTTCCAACTGTCAATGGAGTGTCATTGGCAGAAGCAC
CAGCCTTCAAGAAGGCTCCAGGGGGTGCACCTGCCAATGTTGCAGTTGGAATAGCTCGTCTTGGTGGGTC
ATCAGCTTTCATTGGAAAGATTGGTGATGATGAATTTGGCTATATGCTAGCTGATATATTGAAGCAGAAT
AATGTAAACACTCAAGGATTACTTTTTGATGCTCATGCTAGAACAGCTTTGGCTTTTGTGACACTACGAA
GTGACGGTGAACGTGAATTTATGTTCTATCGTAATCCGAGTGCTGATATGCTACTTGAAGAAAAAGAACT
CGAACTTGATCTAATAAGGAAGGCAAAAATATTCCATCATGGCTCGATAAGTCTTATAACTGAGCCTTGT
AAAACTGCACACCTTGCAGCTGCCAAAGCAGCTAGAGATGCTGGAGTACTTGTTTCATATGATCCGAATT
TAAGGCTTCCATTGTGGTCATCAGCTGAGGATGCTAGAGATGGTATCTTGAGCATATGGGAAACAGCTGA
TGTTATCAAGATAAGTGAAGAGGAGGTTTCTTTTCTGACGAACGGGGAGGATCCATATGATGATGCTGTT
GTAAAGAAACTTATTCACCCCAACCTGAAGTTGCTTCTTGTCACTGAAGGTCCAGAGGGATGTAGGTATT
ATTCTAAGGAATTTAGTGGGAGAGTTGGTGGGCTGAAGGTAACTGCTGTTGATACAACTGGTGCTGGAGA
TGCTTTCGTTGCTGGAATGCTATCTCAATTAGCCACAGATTTTTCACTGCTCCAGGACGAAGGCCGATTG
CGAGAAGCACTGAAGTTCGCAAACGTCTGTGGAGCTCTCACGGTAACAGAGAGAGGCGCGATTCCAGCAC
TGCCCACCCGACAGCAAGTGCTCGACGCCCTGACCAGCGTTGTTGCTTGA
>C31_04G00018583.T01
ATGGCTCTCCACGCGGCGGCGCCGCCCTGCGCTGCGGGCCGCGGCCTCCCGTCGTCCTCGTCGCCCCCTC
GCGCCGGTGGCAGGCCCTCCCTCTCCGCCGCCGCGAGGCCCCGCAGCGTCTCCTTTGCCGCGCTGCTCCG
GACGCGCACAGTTCAAACAAAGGCAGTCTTAAGCAGTGATGGTGCCCCTGGAATGAGCAATTCTCCCCAT
GTAGTGTGCTTTGGTGAATTGCTAATTGACTTCGTTCCAACTGTCAATGGAGTGTCATTGGCAGAAGCAC
CAGCCTTCAAGAAGGCTCCAGGGGGTGCACCTGCCAATGTTGCAGTTGGAATAGCTCGTCTTGGTGGGTC
ATCAGCTTTCATTGGAAAGATTGGTGATGATGAATTTGGCTATATGCTAGCTGATATATTGAAGCAGAAT
AATGTAAACACTCAAGGATTACTTTTTGATGCTCATGCTAGAACAGCTTTGGCTTTTGTGACACTACGAA
GTGACGGTGAACGTGAATTTATGTTCTATCGTAATCCGAGTGCTGATATGCTACTTGAAGAAAAAGAACT
CGAACTTGATCTAATAAGGAAGGCAAAAATATTCCATCATGGCTCGATAAGTCTTATAACTGAGCCTTGT
AAAACTGCACACCTTGCAGCTGCCAAAGCAGCTAGAGATGCTGGAGTACTTGTTTCATATGATCCGAATT
TAAGGCTTCCATTGTGGTCATCAGCTGAGGATGCTAGAGATGGTATCTTGAGCATATGGGAAACAGCTGA
TGTTATCAAGATAAGTGAAGAGGAGGTTTCTTTTCTGACGAACGGGGAGGATCCATATGATGATGCTGTT
GTAAAGAAACTTATTCACCCCAACCTGAAGTTGCTTCTTGTCACTGAAGGTCCAGAGGGATGTAGGTATT
ATTCTAAGGAATTTAGTGGGAGAGTTGGTGGGCTGAAGGTAACTGCTGTTGATACAACTGGTGCTGGAGA
TGCTTTCGTTGCTGGAATGCTATCTCAATTAGCCACAGATTTTTCACTGCTCCAGGACGAAGGCCGATTG
CGAGAAGCACTGAAGTTCGCAAACGTCTGTGGAGCTCTCACGGTAACAGAGAGAGGCGCGATTCCAGCAC
TGCCCACCCGACAGCAAGTGCTCGACGCCCTGACCAGCGTTGTTGCTTGA
>C32_04G00018774.T01
ATGGCTCTCCACGCGGCGGCGCCGCCCTGCGCTGCGGGCCGCGGCCTCCCGTCGTCCTCGTCGCCCCCTC
GCGCCGGTGGCAGGCCCTCCCTCTCCGCCGCCGCGAGGCCCCGCAGCGTCTCCTTTGCCGCGCTGCTCCG
GACGCGCACAGTTCAAACAAAGGCAGTCTTAAGCAGTGATGGTGCCCCTGGAATGAGCAATTCTCCCCAT
GTAGTGTGCTTTGGTGAATTGCTAATTGACTTCGTTCCAACTGTCAATGGAGTGTCATTGGCAGAAGCAC
CAGCCTTCAAGAAGGCTCCAGGGGGTGCACCTGCCAATGTTGCAGTTGGAATAGCTCGTCTTGGTGGGTC
ATCAGCTTTCATTGGAAAGATTGGTGATGATGAATTTGGCTATATGCTAGCTGATATATTGAAGCAGAAT
AATGTAAACACTCAAGGATTACTTTTTGATGCTCATGCTAGAACAGCTTTGGCTTTTGTGACACTACGAA
GTGACGGTGAACGTGAATTTATGTTCTATCGTAATCCGAGTGCTGATATGCTACTTGAAGAAAAAGAACT
CGAACTTGATCTAATAAGGAAGGCAAAAATATTCCATCATGGCTCGATAAGTCTTATAACTGAGCCTTGT
AAAACTGCACACCTTGCAGCTGCCAAAGCAGCTAGAGATGCTGGAGTACTTGTTTCATATGATCCGAATT
TAAGGCTTCCATTGTGGTCATCAGCTGAGGATGCTAGAGATGGTATCTTGAGCATATGGGAAACAGCTGA
TGTTATCAAGATAAGTGAAGAGGAGGTTTCTTTTCTGACGAACGGGGAGGATCCATATGATGATGCTGTT
GTAAAGAAACTTATTCACCCCAACCTGAAGTTGCTTCTTGTCACTGAAGGTCCAGAGGGATGTAGGTATT
ATTCTAAGGAATTTAGTGGGAGAGTTGGTGGGCTGAAGGTAACTGCTGTTGATACAACTGGTGCTGGAGA
TGCTTTCGTTGCTGGAATGCTATCTCAATTAGCCACAGATTTTTCACTGCTCCAGGACGAAGGCCGATTG
CGAGAAGCACTGAAGTTCGCAAACGTCTGTGGAGCTCTCACGGTAACAGAGAGAGGCGCGATTCCAGCAC
TGCCCACCCGACAGCAAGTGCTCGACGCCCTGACCAGCGTTGTTGCTTGA
>C33_04G00018284.T01
ATGGCTCTCCACGCGGCGGCGCCGCCCTGCGCTGCGGGCCGCGGCCTCCCGTCGTCCTCGTCGCCCCCTC
GCGCCGGTGGCAGGCCCTCCCTCTCCGCCGCCGCGAGGCCCCGCAGCGTCTCCTTTGCCGCGCTGCTCCG
GACGCGCACAGTTCAAACAAAGGCAGTCTTAAGCAGTGATGGTGCCCCTGGAATGAGCAATTCTCCCCAT
GTAGTGTGCTTTGGTGAATTGCTAATTGACTTCGTTCCAACTGTCAATGGAGTGTCATTGGCAGAAGCAC
CAGCCTTCAAGAAGGCTCCAGGGGGTGCACCTGCCAATGTTGCAGTTGGAATAGCTCGTCTTGGTGGGTC
ATCAGCTTTCATTGGAAAGATTGGTGATGATGAATTTGGCTATATGCTAGCTGATATATTGAAGCAGAAT
AATGTAAACACTCAAGGATTACTTTTTGATGCTCATGCTAGAACAGCTTTGGCTTTTGTGACACTACGAA
GTGACGGTGAACGTGAATTTATGTTCTATCGTAATCCGAGTGCTGATATGCTACTTGAAGAAAAAGAACT
CGAACTTGATCTAATAAGGAAGGCAAAAATATTCCATCATGGCTCGATAAGTCTTATAACTGAGCCTTGT
AAAACTGCACACCTTGCAGCTGCCAAAGCAGCTAGAGATGCTGGAGTACTTGTTTCATATGATCCGAATT
TAAGGCTTCCATTGTGGTCATCAGCTGAGGATGCTAGAGATGGTATCTTGAGCATATGGGAAACAGCTGA
TGTTATCAAGATAAGTGAAGAGGAGGTTTCTTTTCTGACGAACGGGGAGGATCCATATGATGATGCTGTT
GTAAAGAAACTTATTCACCCCAACCTGAAGTTGCTTCTTGTCACTGAAGGTCCAGAGGGATGTAGGTATT
ATTCTAAGGAATTTAGTGGGAGAGTTGGTGGGCTGAAGGTAACTGCTGTTGATACAACTGGTGCTGGAGA
TGCTTTCGTTGCTGGAATGCTATCTCAATTAGCCACAGATTTTTCACTGCTCCAGGACGAAGGCCGATTG
CGAGAAGCACTGAAGTTCGCAAACGTCTGTGGAGCTCTCACGGTAACAGAGAGAGGCGCGATTCCAGCAC
TGCCCACCCGACAGCAAGTGCTCGACGCCCTGACCAGCGTTGTTGCTTGA
>C34_04G00018180.T01
ATGGCTCTCCACGCGGCGGCGCCGCCCTGCGCTGCGGGCCGCGGCCTCCCGTCGTCCTCGTCGCCCCCTC
GCGCCGGTGGCAGGCCCTCCCTCTCCGCCGCCGCGAGGCCCCGCAGCGTCTCCTTTGCCGCGCTGCTCCG
GACGCGCACAGTTCAAACAAAGGCAGTCTTAAGCAGTGATGGTGCCCCTGGAATGAGCAATTCTCCCCAT
GTAGTGTGCTTTGGTGAATTGCTAATTGACTTCGTTCCAACTGTCAATGGAGTGTCATTGGCAGAAGCAC
CAGCCTTCAAGAAGGCTCCAGGGGGTGCACCTGCCAATGTTGCAGTTGGAATAGCTCGTCTTGGTGGGTC
ATCAGCTTTCATTGGAAAGATTGGTGATGATGAATTTGGCTATATGCTAGCTGATATATTGAAGCAGAAT
AATGTAAACACTCAAGGATTACTTTTTGATGCTCATGCTAGAACAGCTTTGGCTTTTGTGACACTACGAA
GTGACGGTGAACGTGAATTTATGTTCTATCGTAATCCGAGTGCTGATATGCTACTTGAAGAAAAAGAACT
CGAACTTGATCTAATAAGGAAGGCAAAAATATTCCATCATGGCTCGATAAGTCTTATAACTGAGCCTTGT
AAAACTGCACACCTTGCAGCTGCCAAAGCAGCTAGAGATGCTGGAGTACTTGTTTCATATGATCCGAATT
TAAGGCTTCCATTGTGGTCATCAGCTGAGGATGCTAGAGATGGTATCTTGAGCATATGGGAAACAGCTGA
TGTTATCAAGATAAGTGAAGAGGAGGTTTCTTTTCTGACGAACGGGGAGGATCCATATGATGATGCTGTT
GTAAAGAAACTTATTCACCCCAACCTGAAGTTGCTTCTTGTCACTGAAGGTCCAGAGGGATGTAGGTATT
ATTCTAAGGAATTTAGTGGGAGAGTTGGTGGGCTGAAGGTAACTGCTGTTGATACAACTGGTGCTGGAGA
TGCTTTCGTTGCTGGAATGCTATCTCAATTAGCCACAGATTTTTCACTGCTCCAGGACGAAGGCCGATTG
CGAGAAGCACTGAAGTTCGCAAACGTCTGTGGAGCTCTCACGGTAACAGAGAGAGGCGCGATTCCAGCAC
TGCCCACCCGACAGCAAGTGCTCGACGCCCTGACCAGCGTTGTTGCTTGA
>C35_04G00017823.T01
ATGGCTCTCCACGCGGCGGCGCCGCCCTGCGCTGCGGGCCGCGGCCTCCCGTCGTCCTCGTCGCCCCCTC
GCGCCGGTGGCAGGCCCTCCCTCTCCGCCGCCGCGAGGCCCCGCAGCGTCTCCTTTGCCGCGCTGCTCCG
GACGCGCACAGTTCAAACAAAGGCAGTCTTAAGCAGTGATGGTGCCCCTGGAATGAGCAATTCTCCCCAT
GTAGTGTGCTTTGGTGAATTGCTAATTGACTTCGTTCCAACTGTCAATGGAGTGTCATTGGCAGAAGCAC
CAGCCTTCAAGAAGGCTCCAGGGGGTGCACCTGCCAATGTTGCAGTTGGAATAGCTCGTCTTGGTGGGTC
ATCAGCTTTCATTGGAAAGATTGGTGATGATGAATTTGGCTATATGCTAGCTGATATATTGAAGCAGAAT
AATGTAAACACTCAAGGATTACTTTTTGATGCTCATGCTAGAACAGCTTTGGCTTTTGTGACACTACGAA
GTGACGGTGAACGTGAATTTATGTTCTATCGTAATCCGAGTGCTGATATGCTACTTGAAGAAAAAGAACT
CGAACTTGATCTAATAAGGAAGGCAAAAATATTCCATCATGGCTCGATAAGTCTTATAACTGAGCCTTGT
AAAACTGCACACCTTGCAGCTGCCAAAGCAGCTAGAGATGCTGGAGTACTTGTTTCATATGATCCGAATT
TAAGGCTTCCATTGTGGTCATCAGCTGAGGATGCTAGAGATGGTATCTTGAGCATATGGGAAACAGCTGA
TGTTATCAAGATAAGTGAAGAGGAGGTTTCTTTTCTGACGAACGGGGAGGATCCATATGATGATGCTGTT
GTAAAGAAACTTATTCACCCCAACCTGAAGTTGCTTCTTGTCACTGAAGGTCCAGAGGGATGTAGGTATT
ATTCTAAGGAATTTAGTGGGAGAGTTGGTGGGCTGAAGGTAACTGCTGTTGATACAACTGGTGCTGGAGA
TGCTTTCGTTGCTGGAATGCTATCTCAATTAGCCACAGATTTTTCACTGCTCCAGGACGAAGGCCGATTG
CGAGAAGCACTGAAGTTCGCAAACGTCTGTGGAGCTCTCACGGTAACAGAGAGAGGCGCGATTCCAGCAC
TGCCCACCCGACAGCAAGTGCTCGACGCCCTGACCAGCGTTGTTGCTTGA
>C36_04G00018345.T01
ATGGCTCTCCACGCGGCGGCGCCGCCCTGCGCTGCGGGCCGCGGCCTCCCGTCGTCCTCGTCGCCCCCTC
GCGCCGGTGGCAGGCCCTCCCTCTCCGCCGCCGCGAGGCCCCGCAGCGTCTCCTTTGCCGCGCTGCTCCG
GACGCGCACAGTTCAAACAAAGGCAGTCTTAAGCAGTGATGGTGCCCCTGGAATGAGCAATTCTCCCCAT
GTAGTGTGCTTTGGTGAATTGCTAATTGACTTCGTTCCAACTGTCAATGGAGTGTCATTGGCAGAAGCAC
CAGCCTTCAAGAAGGCTCCAGGGGGTGCACCTGCCAATGTTGCAGTTGGAATAGCTCGTCTTGGTGGGTC
ATCAGCTTTCATTGGAAAGATTGGTGATGATGAATTTGGCTATATGCTAGCTGATATATTGAAGCAGAAT
AATGTAAACACTCAAGGATTACTTTTTGATGCTCATGCTAGAACAGCTTTGGCTTTTGTGACACTACGAA
GTGACGGTGAACGTGAATTTATGTTCTATCGTAATCCGAGTGCTGATATGCTACTTGAAGAAAAAGAACT
CGAACTTGATCTAATAAGGAAGGCAAAAATATTCCATCATGGCTCGATAAGTCTTATAACTGAGCCTTGT
AAAACTGCACACCTTGCAGCTGCCAAAGCAGCTAGAGATGCTGGAGTACTTGTTTCATATGATCCGAATT
TAAGGCTTCCATTGTGGTCATCAGCTGAGGATGCTAGAGATGGTATCTTGAGCATATGGGAAACAGCTGA
TGTTATCAAGATAAGTGAAGAGGAGGTTTCTTTTCTGACGAACGGGGAGGATCCATATGATGATGCTGTT
GTAAAGAAACTTATTCACCCCAACCTGAAGTTGCTTCTTGTCACTGAAGGTCCAGAGGGATGTAGGTATT
ATTCTAAGGAATTTAGTGGGAGAGTTGGTGGGCTGAAGGTAACTGCTGTTGATACAACTGGTGCTGGAGA
TGCTTTCGTTGCTGGAATGCTATCTCAATTAGCCACAGATTTTTCACTGCTCCAGGACGAAGGCCGATTG
CGAGAAGCACTGAAGTTCGCAAACGTCTGTGGAGCTCTCACGGTAACAGAGAGAGGCGCGATTCCAGCAC
TGCCCACCCGACAGCAAGTGCTCGACGCCCTGACCAGCGTTGTTGCTTGA
>Ci846_018251_T01
TCTCCACGCGGCGGCGCCGCCCTGCGCTGCGGGCCGCGGCCTCCCGTCGTCCTCGTCGCCCCCTCGCGCC
GGTGGCAGGCCCTCCCTCTCCGCCGCCGCGAGGCCCCGCAGCGTCTCCTTTGCCGCGCTGCTCCGGACGC
GCACAGGTACTACAAAGGCAGTCTTAAGCAGTGATGGTGCCCCTGGAATGAGCAATTCTCCCCATGTAGT
GTGCTTTGGTGAATTGCTAATTGACTTCGTTCCAACTGTCAATGGAGTGTCATTGGCAGAAGCACCAGCC
TTCAAGAAGGCTCCAGGGGGTGCACCTGCCAATGTTGCAGTTGGAATAGCTCGTCTTGGTGGGTCATCAG
CTTTCATTGGAAAGGTAACTGATGATGAATTTGGCTATATGCTAGCTGATATATTGAAGCAGAATAATGT
AAACACTCAAGGATTACTTTTTGATGCTCATGCTAGAACAGCTTTGGCTTTTGTGACACTACGAAGTGAC
GGTGAACGTGAATTTATGTTCTATCGTAATCCGAGTGCTGATATGCTACTTGAAGAAAAAGAACTCGAAC
TTGATCTAATAAGGAAGGTATAAATATTCCATCATGGCTCGATAAGTCTTATAACTGAGCCTTGTAAAAC
TGCACACCTTGCAGCTGCCAAAGCAGCTAGAGATGCTGGAGTACTTGTTTCATATGATCCGAATTTAAGG
CTTCCATTGTGGTCATCAGCTGAGGATGCTAGAGATGGTATCTTGAGCATATGGGAAACAGCTGATGTTA
TCAAGATAAGTGAAGAGGAGGTTTCTTTTCTGACGAACGGGGAGGATCCATATGATGATGCTGTTGTAAA
GAAACTTATTCACCCCAACCTGAAGTTGCTTCTTGTCACTGAAGGTCCAGAGGGATGTAGGTATTATTCT
AAGGTATTTAGTGGGAGAGTTGGTGGGCTGAAGGTAACTGCTGTTGATACAACTGGTGCTGGAGATGCTT
TCGTTGCTGGAATGCTATCTCAATTAGCCACAGATTTTTCACTGCTCCAGGTATGAGGCCGATTGCGAGA
AGCACTGAAGTTCGCAAACGTCTGTGGAGCTCTCACGGTAACAGAGAGAGGCGCGATTCCAGCACTGCCC
ACCCGACAGCAAGTGCTCGACGCCCTGACCAGCGTTGTTGCTTGAACGAG
>L01_04G00018136.T01
ATGGCTCTCCACGCGGCGGCGCCGCCCTGCGCTGCGGGCCGCGGCCTCCCGTCGTCCTCGTCGCCCCCTC
GCGCCGGTGGCAGGCCCTCCCTCTCCGCCGCCGCGAGGCCCCGCAGCGTCTCCTTTGCCGCGCTGCTCCG
GACGCGCACAGTTCAAACAAAGGCAGTCTTAAGCAGTGATGGTGCCCCTGGAATGAGCAATTCTCCCCAT
GTAGTGTGCTTTGGTGAATTGCTAATTGACTTCGTTCCAACTGTCAATGGAGTGTCATTGGCAGAAGCAC
CAGCCTTCAAGAAGGCTCCAGGGGGTGCACCTGCCAATGTTGCAGTTGGAATAGCTCGTCTTGGTGGGTC
ATCAGCTTTCATTGGAAAGATTGGTGATGATGAATTTGGCTATATGCTAGCTGATATATTGAAGCAGAAT
AATGTAAACACTCAAGGATTACTTTTTGATGCTCATGCTAGAACAGCTTTGGCTTTTGTGACACTACGAA
GTGACGGTGAACGTGAATTTATGTTCTATCGTAATCCGAGTGCTGATATGCTACTTGAAGAAAAAGAACT
CGAACTTGATCTAATAAGGAAGGCAAAAATATTCCATCATGGCTCGATAAGTCTTATAACTGAGCCTTGT
AAAACTGCACACCTTGCAGCTGCCAAAGCAGCTAGAGATGCTGGAGTACTTGTTTCATATGATCCGAATT
TAAGGCTTCCATTGTGGTCATCAGCTGAGGATGCTAGAGATGGTATCTTGAGCATATGGGAAACAGCTGA
TGTTATCAAGATAAGTGAAGAGGAGGTTTCTTTTCTGACGAACGGGGAGGATCCATATGATGATGCTGTT
GTAAAGAAACTTATTCACCCCAACCTGAAGTTGCTTCTTGTCACTGAAGGTCCAGAGGGATGTAGGTATT
ATTCTAAGGAATTTAGTGGGAGAGTTGGTGGGCTGAAGGTAACTGCTGTTGATACAACTGGTGCTGGAGA
TGCTTTCGTTGCTGGAATGCTATCTCAATTAGCCACAGATTTTTCACTGCTCCAGGACGAAGGCCGATTG
CGAGAAGCACTGAAGTTCGCAAACGTCTGTGGAGCTCTCACGGTAACAGAGAGAGGCGCGATTCCAGCAC
TGCCCACCCGACAGCAAGTGCTCGACGCCCTGACCAGCGTTGTTGCTTGA
>L02_04G00018654.T01
ATGGCTCTCCACGCGGCGGCGCCGCCCTGCGCTGCGGGCCGCGGCCTCCCGTCGTCCTCGTCGCCCCCTC
GCGCCGGTGGCAGGCCCTCCCTCTCCGCCGCCGCGAGGCCCCGCAGCGTCTCCTTTGCCGCGCTGCTCCG
GACGCGCACAGTTCAAACAAAGGCAGTCTTAAGCAGTGATGGTGCCCCTGGAATGAGCAATTCTCCCCAT
GTAGTGTGCTTTGGTGAATTGCTAATTGACTTCGTTCCAACTGTCAATGGAGTGTCATTGGCAGAAGCAC
CAGCCTTCAAGAAGGCTCCAGGGGGTGCACCTGCCAATGTTGCAGTTGGAATAGCTCGTCTTGGTGGGTC
ATCAGCTTTCATTGGAAAGATTGGTGATGATGAATTTGGCTATATGCTAGCTGATATATTGAAGCAGAAT
AATGTAAACACTCAAGGATTACTTTTTGATGCTCATGCTAGAACAGCTTTGGCTTTTGTGACACTACGAA
GTGACGGTGAACGTGAATTTATGTTCTATCGTAATCCGAGTGCTGATATGCTACTTGAAGAAAAAGAACT
CGAACTTGATCTAATAAGGAAGGCAAAAATATTCCATCATGGCTCGATAAGTCTTATAACTGAGCCTTGT
AAAACTGCACACCTTGCAGCTGCCAAAGCAGCTAGAGATGCTGGAGTACTTGTTTCATATGATCCGAATT
TAAGGCTTCCATTGTGGTCATCAGCTGAGGATGCTAGAGATGGTATCTTGAGCATATGGGAAACAGCTGA
TGTTATCAAGATAAGTGAAGAGGAGGTTTCTTTTCTGACGAACGGGGAGGATCCATATGATGATGCTGTT
GTAAAGAAACTTATTCACCCCAACCTGAAGTTGCTTCTTGTCACTGAAGGTCCAGAGGGATGTAGGTATT
ATTCTAAGGAATTTAGTGGGAGAGTTGGTGGGCTGAAGGTAACTGCTGTTGATACAACTGGTGCTGGAGA
TGCTTTCGTTGCTGGAATGCTATCTCAATTAGCCACAGATTTTTCACTGCTCCAGGACGAAGGCCGATTG
CGAGAAGCACTGAAGTTCGCAAACGTCTGTGGAGCTCTCACGGTAACAGAGAGAGGCGCGATTCCAGCAC
TGCCCACCCGACAGCAAGTGCTCGACGCCCTGACCAGCGTTGTTGCTTGA
>L03_04G00018188.T01
ATGGCTCTCCACGCGGCGGCGCCGCCCTGCGCTGCGGGCCGCGGCCTCCCGTCGTCCTCGTCGCCCCCTC
GCGCCGGTGGCAGGCCCTCCCTCTCCGCCGCCGCGAGGCCCCGCAGCGTCTCCTTTGCCGCGCTGCTCCG
GACGCGCACAGTTCAAACAAAGGCAGTCTTAAGCAGTGATGGTGCCCCTGGAATGAGCAATTCTCCCCAT
GTAGTGTGCTTTGGTGAATTGCTAATTGACTTCGTTCCAACTGTCAATGGAGTGTCATTGGCAGAAGCAC
CAGCCTTCAAGAAGGCTCCAGGGGGTGCACCTGCCAATGTTGCAGTTGGAATAGCTCGTCTTGGTGGGTC
ATCAGCTTTCATTGGAAAGATTGGTGATGATGAATTTGGCTATATGCTAGCTGATATATTGAAGCAGAAT
AATGTAAACACTCAAGGATTACTTTTTGATGCTCATGCTAGAACAGCTTTGGCTTTTGTGACACTACGAA
GTGACGGTGAACGTGAATTTATGTTCTATCGTAATCCGAGTGCTGATATGCTACTTGAAGAAAAAGAACT
CGAACTTGATCTAATAAGGAAGGCAAAAATATTCCATCATGGCTCGATAAGTCTTATAACTGAGCCTTGT
AAAACTGCACACCTTGCAGCTGCCAAAGCAGCTAGAGATGCTGGAGTACTTGTTTCATATGATCCGAATT
TAAGGCTTCCATTGTGGTCATCAGCTGAGGATGCTAGAGATGGTATCTTGAGCATATGGGAAACAGCTGA
TGTTATCAAGATAAGTGAAGAGGAGGTTTCTTTTCTGACGAACGGGGAGGATCCATATGATGATGCTGTT
GTAAAGAAACTTATTCACCCCAACCTGAAGTTGCTTCTTGTCACTGAAGGTCCAGAGGGATGTAGGTATT
ATTCTAAGGAATTTAGTGGGAGAGTTGGTGGGCTGAAGGTAACTGCTGTTGATACAACTGGTGCTGGAGA
TGCTTTCGTTGCTGGAATGCTATCTCAATTAGCCACAGATTTTTCACTGCTCCAGGACGAAGGCCGATTG
CGAGAAGCACTGAAGTTCGCAAACGTCTGTGGAGCTCTCACGGTAACAGAGAGAGGCGCGATTCCAGCAC
TGCCCACCCGACAGCAAGTGCTCGACGCCCTGACCAGCGTTGTTGCTTGA
>L04_04G00017703.T01
ATGGCTCTCCACGCGGCGGCGCCGCCCTGCGCTGCGGGCCGCGGCCTCCCGTCGTCCTCGTCGCCCCCTC
GCGCCGGTGGCAGGCCCTCCCTCTCCGCCGCCGCGAGGCCCCGCAGCGTCTCCTTTGCCGCGCTGCTCCG
GACGCGCACAGTTCAAACAAAGGCAGTCTTAAGCAGTGATGGTGCCCCTGGAATGAGCAATTCTCCCCAT
GTAGTGTGCTTTGGTGAATTGCTAATTGACTTCGTTCCAACTGTCAATGGAGTGTCATTGGCAGAAGCAC
CAGCCTTCAAGAAGGCTCCAGGGGGTGCACCTGCCAATGTTGCAGTTGGAATAGCTCGTCTTGGTGGGTC
ATCAGCTTTCATTGGAAAGATTGGTGATGATGAATTTGGCTATATGCTAGCTGATATATTGAAGCAGAAT
AATGTAAACACTCAAGGATTACTTTTTGATGCTCATGCTAGAACAGCTTTGGCTTTTGTGACACTACGAA
GTGACGGTGAACGTGAATTTATGTTCTATCGTAATCCGAGTGCTGATATGCTACTTGAAGAAAAAGAACT
CGAACTTGATCTAATAAGGAAGGCAAAAATATTCCATCATGGCTCGATAAGTCTTATAACTGAGCCTTGT
AAAACTGCACACCTTGCAGCTGCCAAAGCAGCTAGAGATGCTGGAGTACTTGTTTCATATGATCCGAATT
TAAGGCTTCCATTGTGGTCATCAGCTGAGGATGCTAGAGATGGTATCTTGAGCATATGGGAAACAGCTGA
TGTTATCAAGATAAGTGAAGAGGAGGTTTCTTTTCTGACGAACGGGGAGGATCCATATGATGATGCTGTT
GTAAAGAAACTTATTCACCCCAACCTGAAGTTGCTTCTTGTCACTGAAGGTCCAGAGGGATGTAGGTATT
ATTCTAAGGAATTTAGTGGGAGAGTTGGTGGGCTGAAGGTAACTGCTGTTGATACAACTGGTGCTGGAGA
TGCTTTCGTTGCTGGAATGCTATCTCAATTAGCCACAGATTTTTCACTGCTCCAGGACGAAGGCCGATTG
CGAGAAGCACTGAAGTTCGCAAACGTCTGTGGAGCTCTCACGGTAACAGAGAGAGGCGCGATTCCAGCAC
TGCCCACCCGACAGCAAGTGCTCGACGCCCTGACCAGCGTTGTTGCTTGA
>L05_04G00017950.T01
ATGGCTCTCCACGCGGCGGCGCCGCCCTGCGCTGCGGGCCGCGGCCTCCCGTCGTCCTCGTCGCCCCCTC
GCGCCGGTGGCAGGCCCTCCCTCTCCGCCGCCGCGAGGCCCCGCAGCGTCTCCTTTGCCGCGCTGCTCCG
GACGCGCACAGTTCAAACAAAGGCAGTCTTAAGCAGTGATGGTGCCCCTGGAATGAGCAATTCTCCCCAT
GTAGTGTGCTTTGGTGAATTGCTAATTGACTTCGTTCCAACTGTCAATGGAGTGTCATTGGCAGAAGCAC
CAGCCTTCAAGAAGGCTCCAGGGGGTGCACCTGCCAATGTTGCAGTTGGAATAGCTCGTCTTGGTGGGTC
ATCAGCTTTCATTGGAAAGATTGGTGATGATGAATTTGGCTATATGCTAGCTGATATATTGAAGCAGAAT
AATGTAAACACTCAAGGATTACTTTTTGATGCTCATGCTAGAACAGCTTTGGCTTTTGTGACACTACGAA
GTGACGGTGAACGTGAATTTATGTTCTATCGTAATCCGAGTGCTGATATGCTACTTGAAGAAAAAGAACT
CGAACTTGATCTAATAAGGAAGGCAAAAATATTCCATCATGGCTCGATAAGTCTTATAACTGAGCCTTGT
AAAACTGCACACCTTGCAGCTGCCAAAGCAGCTAGAGATGCTGGAGTACTTGTTTCATATGATCCGAATT
TAAGGCTTCCATTGTGGTCATCAGCTGAGGATGCTAGAGATGGTATCTTGAGCATATGGGAAACAGCTGA
TGTTATCAAGATAAGTGAAGAGGAGGTTTCTTTTCTGACGAACGGGGAGGATCCATATGATGATGCTGTT
GTAAAGAAACTTATTCACCCCAACCTGAAGTTGCTTCTTGTCACTGAAGGTCCAGAGGGATGTAGGTATT
ATTCTAAGGAATTTAGTGGGAGAGTTGGTGGGCTGAAGGTAACTGCTGTTGATACAACTGGTGCTGGAGA
TGCTTTCGTTGCTGGAATGCTATCTCAATTAGCCACAGATTTTTCACTGCTCCAGGACGAAGGCCGATTG
CGAGAAGCACTGAAGTTCGCAAACGTCTGTGGAGCTCTCACGGTAACAGAGAGAGGCGCGATTCCAGCAC
TGCCCACCCGACAGCAAGTGCTCGACGCCCTGACCAGCGTTGTTGCTTGA
>L06_04G00017702.T01
ATGGCTCTCCACGCGGCGGCGCCGCCCTGCGCTGCGGGCCGCGGCCTCCCGTCGTCCTCGTCGCCCCCTC
GCGCCGGTGGCAGGCCCTCCCTCTCCGCCGCCGCGAGGCCCCGCAGCGTCTCCTTTGCCGCGCTGCTCCG
GACGCGCACAGTTCAAACAAAGGCAGTCTTAAGCAGTGATGGTGCCCCTGGAATGAGCAATTCTCCCCAT
GTAGTGTGCTTTGGTGAATTGCTAATTGACTTCGTTCCAACTGTCAATGGAGTGTCATTGGCAGAAGCAC
CAGCCTTCAAGAAGGCTCCAGGGGGTGCACCTGCCAATGTTGCAGTTGGAATAGCTCGTCTTGGTGGGTC
ATCAGCTTTCATTGGAAAGATTGGTGATGATGAATTTGGCTATATGCTAGCTGATATATTGAAGCAGAAT
AATGTAAACACTCAAGGATTACTTTTTGATGCTCATGCTAGAACAGCTTTGGCTTTTGTGACACTACGAA
GTGACGGTGAACGTGAATTTATGTTCTATCGTAATCCGAGTGCTGATATGCTACTTGAAGAAAAAGAACT
CGAACTTGATCTAATAAGGAAGGCAAAAATATTCCATCATGGCTCGATAAGTCTTATAACTGAGCCTTGT
AAAACTGCACACCTTGCAGCTGCCAAAGCAGCTAGAGATGCTGGAGTACTTGTTTCATATGATCCGAATT
TAAGGCTTCCATTGTGGTCATCAGCTGAGGATGCTAGAGATGGTATCTTGAGCATATGGGAAACAGCTGA
TGTTATCAAGATAAGTGAAGAGGAGGTTTCTTTTCTGACGAACGGGGAGGATCCATATGATGATGCTGTT
GTAAAGAAACTTATTCACCCCAACCTGAAGTTGCTTCTTGTCACTGAAGGTCCAGAGGGATGTAGGTATT
ATTCTAAGGAATTTAGTGGGAGAGTTGGTGGGCTGAAGGTAACTGCTGTTGATACAACTGGTGCTGGAGA
TGCTTTCGTTGCTGGAATGCTATCTCAATTAGCCACAGATTTTTCACTGCTCCAGGACGAAGGCCGATTG
CGAGAAGCACTGAAGTTCGCAAACGTCTGTGGAGCTCTCACGGTAACAGAGAGAGGCGCGATTCCAGCAC
TGCCCACCCGACAGCAAGTGCTCGACGCCCTGACCAGCGTTGTTGCTTGA
>L07_04G00018482.T01
ATGGCTCTCCACGCGGCGGCGCCGCCCTGCGCTGCGGGCCGCGGCCTCCCGTCGTCCTCGTCGCCCCCTC
GCGCCGGTGGCAGGCCCTCCCTCTCCGCCGCCGCGAGGCCCCGCAGCGTCTCCTTTGCCGCGCTGCTCCG
GACGCGCACAGTTCAAACAAAGGCAGTCTTAAGCAGTGATGGTGCCCCTGGAATGAGCAATTCTCCCCAT
GTAGTGTGCTTTGGTGAATTGCTAATTGACTTCGTTCCAACTGTCAATGGAGTGTCATTGGCAGAAGCAC
CAGCCTTCAAGAAGGCTCCAGGGGGTGCACCTGCCAATGTTGCAGTTGGAATAGCTCGTCTTGGTGGGTC
ATCAGCTTTCATTGGAAAGATTGGTGATGATGAATTTGGCTATATGCTAGCTGATATATTGAAGCAGAAT
AATGTAAACACTCAAGGATTACTTTTTGATGCTCATGCTAGAACAGCTTTGGCTTTTGTGACACTACGAA
GTGACGGTGAACGTGAATTTATGTTCTATCGTAATCCGAGTGCTGATATGCTACTTGAAGAAAAAGAACT
CGAACTTGATCTAATAAGGAAGGCAAAAATATTCCATCATGGCTCGATAAGTCTTATAACTGAGCCTTGT
AAAACTGCACACCTTGCAGCTGCCAAAGCAGCTAGAGATGCTGGAGTACTTGTTTCATATGATCCGAATT
TAAGGCTTCCATTGTGGTCATCAGCTGAGGATGCTAGAGATGGTATCTTGAGCATATGGGAAACAGCTGA
TGTTATCAAGATAAGTGAAGAGGAGGTTTCTTTTCTGACGAACGGGGAGGATCCATATGATGATGCTGTT
GTAAAGAAACTTATTCACCCCAACCTGAAGTTGCTTCTTGTCACTGAAGGTCCAGAGGGATGTAGGTATT
ATTCTAAGGAATTTAGTGGGAGAGTTGGTGGGCTGAAGGTAACTGCTGTTGATACAACTGGTGCTGGAGA
TGCTTTCGTTGCTGGAATGCTATCTCAATTAGCCACAGATTTTTCACTGCTCCAGGACGAAGGCCGATTG
CGAGAAGCACTGAAGTTCGCAAACGTCTGTGGAGCTCTCACGGTAACAGAGAGAGGCGCGATTCCAGCAC
TGCCCACCCGACAGCAAGTGCTCGACGCCCTGACCAGCGTTGTTGCTTGA
>L08_04G00018524.T01
ATGGCTCTCCACGCGGCGGCGCCGCCCTGCGCTGCGGGCCGCGGCCTCCCGTCGTCCTCGTCGCCCCCTC
GCGCCGGTGGCAGGCCCTCCCTCTCCGCCGCCGCGAGGCCCCGCAGCGTCTCCTTTGCCGCGCTGCTCCG
GACGCGCACAGTTCAAACAAAGGCAGTCTTAAGCAGTGATGGTGCCCCTGGAATGAGCAATTCTCCCCAT
GTAGTGTGCTTTGGTGAATTGCTAATTGACTTCGTTCCAACTGTCAATGGAGTGTCATTGGCAGAAGCAC
CAGCCTTCAAGAAGGCTCCAGGGGGTGCACCTGCCAATGTTGCAGTTGGAATAGCTCGTCTTGGTGGGTC
ATCAGCTTTCATTGGAAAGATTGGTGATGATGAATTTGGCTATATGCTAGCTGATATATTGAAGCAGAAT
AATGTAAACACTCAAGGATTACTTTTTGATGCTCATGCTAGAACAGCTTTGGCTTTTGTGACACTACGAA
GTGACGGTGAACGTGAATTTATGTTCTATCGTAATCCGAGTGCTGATATGCTACTTGAAGAAAAAGAACT
CGAACTTGATCTAATAAGGAAGGCAAAAATATTCCATCATGGCTCGATAAGTCTTATAACTGAGCCTTGT
AAAACTGCACACCTTGCAGCTGCCAAAGCAGCTAGAGATGCTGGAGTACTTGTTTCATATGATCCGAATT
TAAGGCTTCCATTGTGGTCATCAGCTGAGGATGCTAGAGATGGTATCTTGAGCATATGGGAAACAGCTGA
TGTTATCAAGATAAGTGAAGAGGAGGTTTCTTTTCTGACGAACGGGGAGGATCCATATGATGATGCTGTT
GTAAAGAAACTTATTCACCCCAACCTGAAGTTGCTTCTTGTCACTGAAGGTCCAGAGGGATGTAGGTATT
ATTCTAAGGAATTTAGTGGGAGAGTTGGTGGGCTGAAGGTAACTGCTGTTGATACAACTGGTGCTGGAGA
TGCTTTCGTTGCTGGAATGCTATCTCAATTAGCCACAGATTTTTCACTGCTCCAGGACGAAGGCCGATTG
CGAGAAGCACTGAAGTTCGCAAACGTCTGTGGAGCTCTCACGGTAACAGAGAGAGGCGCGATTCCAGCAC
TGCCCACCCGACAGCAAGTGCTCGACGCCCTGACCAGCGTTGTTGCTTGA
>L09_04G00017627.T01
ATGGCTCTCCACGCGGCGGCGCCGCCCTGCGCTGCGGGCCGCGGCCTCCCGTCGTCCTCGTCGCCCCCTC
GCGCCGGTGGCAGGCCCTCCCTCTCCGCCGCCGCGAGGCCCCGCAGCGTCTCCTTTGCCGCGCTGCTCCG
GACGCGCACAGTTCAAACAAAGGCAGTCTTAAGCAGTGATGGTGCCCCTGGAATGAGCAATTCTCCCCAT
GTAGTGTGCTTTGGTGAATTGCTAATTGACTTCGTTCCAACTGTCAATGGAGTGTCATTGGCAGAAGCAC
CAGCCTTCAAGAAGGCTCCAGGGGGTGCACCTGCCAATGTTGCAGTTGGAATAGCTCGTCTTGGTGGGTC
ATCAGCTTTCATTGGAAAGATTGGTGATGATGAATTTGGCTATATGCTAGCTGATATATTGAAGCAGAAT
AATGTAAACACTCAAGGATTACTTTTTGATGCTCATGCTAGAACAGCTTTGGCTTTTGTGACACTACGAA
GTGACGGTGAACGTGAATTTATGTTCTATCGTAATCCGAGTGCTGATATGCTACTTGAAGAAAAAGAACT
CGAACTTGATCTAATAAGGAAGGCAAAAATATTCCATCATGGCTCGATAAGTCTTATAACTGAGCCTTGT
AAAACTGCACACCTTGCAGCTGCCAAAGCAGCTAGAGATGCTGGAGTACTTGTTTCATATGATCCGAATT
TAAGGCTTCCATTGTGGTCATCAGCTGAGGATGCTAGAGATGGTATCTTGAGCATATGGGAAACAGCTGA
TGTTATCAAGATAAGTGAAGAGGAGGTTTCTTTTCTGACGAACGGGGAGGATCCATATGATGATGCTGTT
GTAAAGAAACTTATTCACCCCAACCTGAAGTTGCTTCTTGTCACTGAAGGTCCAGAGGGATGTAGGTATT
ATTCTAAGGAATTTAGTGGGAGAGTTGGTGGGCTGAAGGTAACTGCTGTTGATACAACTGGTGCTGGAGA
TGCTTTCGTTGCTGGAATGCTATCTCAATTAGCCACAGATTTTTCACTGCTCCAGGACGAAGGCCGATTG
CGAGAAGCACTGAAGTTCGCAAACGTCTGTGGAGCTCTCACGGTAACAGAGAGAGGCGCGATTCCAGCAC
TGCCCACCCGACAGCAAGTGCTCGACGCCCTGACCAGCGTTGTTGCTTGA
>L10_04G00018970.T01
ATGGCTCTCCACGCGGCGGCGCCGCCCTGCGCTGCGGGCCGCGGCCTCCCGTCGTCCTCGTCGCCCCCTC
GCGCCGGTGGCAGGCCCTCCCTCTCCGCCGCCGCGAGGCCCCGCAGCGTCTCCTTTGCCGCGCTGCTCCG
GACGCGCACAGTTCAAACAAAGGCAGTCTTAAGCAGTGATGGTGCCCCTGGAATGAGCAATTCTCCCCAT
GTAGTGTGCTTTGGTGAATTGCTAATTGACTTCGTTCCAACTGTCAATGGAGTGTCATTGGCAGAAGCAC
CAGCCTTCAAGAAGGCTCCAGGGGGTGCACCTGCCAATGTTGCAGTTGGAATAGCTCGTCTTGGTGGGTC
ATCAGCTTTCATTGGAAAGATTGGTGATGATGAATTTGGCTATATGCTAGCTGATATATTGAAGCAGAAT
AATGTAAACACTCAAGGATTACTTTTTGATGCTCATGCTAGAACAGCTTTGGCTTTTGTGACACTACGAA
GTGACGGTGAACGTGAATTTATGTTCTATCGTAATCCGAGTGCTGATATGCTACTTGAAGAAAAAGAACT
CGAACTTGATCTAATAAGGAAGGCAAAAATATTCCATCATGGCTCGATAAGTCTTATAACTGAGCCTTGT
AAAACTGCACACCTTGCAGCTGCCAAAGCAGCTAGAGATGCTGGAGTACTTGTTTCATATGATCCGAATT
TAAGGCTTCCATTGTGGTCATCAGCTGAGGATGCTAGAGATGGTATCTTGAGCATATGGGAAACAGCTGA
TGTTATCAAGATAAGTGAAGAGGAGGTTTCTTTTCTGACGAACGGGGAGGATCCATATGATGATGCTGTT
GTAAAGAAACTTATTCACCCCAACCTGAAGTTGCTTCTTGTCACTGAAGGTCCAGAGGGATGTAGGTATT
ATTCTAAGGAATTTAGTGGGAGAGTTGGTGGGCTGAAGGTAACTGCTGTTGATACAACTGGTGCTGGAGA
TGCTTTCGTTGCTGGAATGCTATCTCAATTAGCCACAGATTTTTCACTGCTCCAGGACGAAGGCCGATTG
CGAGAAGCACTGAAGTTCGCAAACGTCTGTGGAGCTCTCACGGTAACAGAGAGAGGCGCGATTCCAGCAC
TGCCCACCCGACAGCAAGTGCTCGACGCCCTGACCAGCGTTGTTGCTTGA
>L11_05G00023195.T01
ATGGCTCTCCACGCGGCGGCGCCGCCCTGCGCTGCGGGCCGCGGCCTCCCGTCGTCCTCGTCGCCCCCTC
GCGCCGGTGGCAGGCCCTCCCTCTCCGCCGCCGCGAGGCCCCGCAGCGTCTCCTTTGCCGCGCTGCTCCG
GACGCGCACAGTTCAAACAAAGGCAGTCTTAAGCAGTGATGGTGCCCCTGGAATGAGCAATTCTCCCCAT
GTAGTGTGCTTTGGTGAATTGCTAATTGACTTCGTTCCAACTGTCAATGGAGTGTCATTGGCAGAAGCAC
CAGCCTTCAAGAAGGCTCCAGGGGGTGCACCTGCCAATGTTGCAGTTGGAATAGCTCGTCTTGGTGGGTC
ATCAGCTTTCATTGGAAAGATTGGTGATGATGAATTTGGCTATATGCTAGCTGATATATTGAAGCAGAAT
AATGTAAACACTCAAGGATTACTTTTTGATGCTCATGCTAGAACAGCTTTGGCTTTTGTGACACTACGAA
GTGACGGTGAACGTGAATTTATGTTCTATCGTAATCCGAGTGCTGATATGCTACTTGAAGAAAAAGAACT
CGAACTTGATCTAATAAGGAAGGCAAAAATATTCCATCATGGCTCGATAAGTCTTATAACTGAGCCTTGT
AAAACTGCACACCTTGCAGCTGCCAAAGCAGCTAGAGATGCTGGAGTACTTGTTTCATATGATCCGAATT
TAAGGCTTCCATTGTGGTCATCAGCTGAGGATGCTAGAGATGGTATCTTGAGCATATGGGAAACAGCTGA
TGTTATCAAGATAAGTGAAGAGGAGGTTTCTTTTCTGACGAACGGGGAGGATCCATATGATGATGCTGTT
GTAAAGAAACTTATTCACCCCAACCTGAAGTTGCTTCTTGTCACTGAAGGTCCAGAGGGATGTAGGTATT
ATTCTAAGGAATTTAGTGGGAGAGTTGGTGGGCTGAAGGTAACTGCTGTTGATACAACTGGTGCTGGAGA
TGCTTTCGTTGCTGGAATGCTATCTCAATTAGCCACAGATTTTTCACTGCTCCAGGACGAAGGCCGATTG
CGAGAAGCACTGAAGTTCGCAAACGTCTGTGGAGCTCTCACGGTAACAGAGAGAGGCGCGATTCCAGCAC
TGCCCACCCGACAGCAAGTGCTCGACGCCCTGACCAGCGTTGTTGCTTGA
>L12_04G00018134.T01
ATGGCTCTCCACGCGGCGGCGCCGCCCTGCGCTGCGGGCCGCGGCCTCCCGTCGTCCTCGTCGCCCCCTC
GCGCCGGTGGCAGGCCCTCCCTCTCCGCCGCCGCGAGGCCCCGCAGCGTCTCCTTTGCCGCGCTGCTCCG
GACGCGCACAGTTCAAACAAAGGCAGTCTTAAGCAGTGATGGTGCCCCTGGAATGAGCAATTCTCCCCAT
GTAGTGTGCTTTGGTGAATTGCTAATTGACTTCGTTCCAACTGTCAATGGAGTGTCATTGGCAGAAGCAC
CAGCCTTCAAGAAGGCTCCAGGGGGTGCACCTGCCAATGTTGCAGTTGGAATAGCTCGTCTTGGTGGGTC
ATCAGCTTTCATTGGAAAGATTGGTGATGATGAATTTGGCTATATGCTAGCTGATATATTGAAGCAGAAT
AATGTAAACACTCAAGGATTACTTTTTGATGCTCATGCTAGAACAGCTTTGGCTTTTGTGACACTACGAA
GTGACGGTGAACGTGAATTTATGTTCTATCGTAATCCGAGTGCTGATATGCTACTTGAAGAAAAAGAACT
CGAACTTGATCTAATAAGGAAGGCAAAAATATTCCATCATGGCTCGATAAGTCTTATAACTGAGCCTTGT
AAAACTGCACACCTTGCAGCTGCCAAAGCAGCTAGAGATGCTGGAGTACTTGTTTCATATGATCCGAATT
TAAGGCTTCCATTGTGGTCATCAGCTGAGGATGCTAGAGATGGTATCTTGAGCATATGGGAAACAGCTGA
TGTTATCAAGATAAGTGAAGAGGAGGTTTCTTTTCTGACGAACGGGGAGGATCCATATGATGATGCTGTT
GTAAAGAAACTTATTCACCCCAACCTGAAGTTGCTTCTTGTCACTGAAGGTCCAGAGGGATGTAGGTATT
ATTCTAAGGAATTTAGTGGGAGAGTTGGTGGGCTGAAGGTAACTGCTGTTGATACAACTGGTGCTGGAGA
TGCTTTCGTTGCTGGAATGCTATCTCAATTAGCCACAGATTTTTCACTGCTCCAGGACGAAGGCCGATTG
CGAGAAGCACTGAAGTTCGCAAACGTCTGTGGAGCTCTCACGGTAACAGAGAGAGGCGCGATTCCAGCAC
TGCCCACCCGACAGCAAGTGCTCGACGCCCTGACCAGCGTTGTTGCTTGA
>L13_04G00018158.T01
ATGGCTCTCCACGCGGCGGCGCCGCCCTGCGCTGCGGGCCGCGGCCTCCCGTCGTCCTCGTCGCCCCCTC
GCGCCGGTGGCAGGCCCTCCCTCTCCGCCGCCGCGAGGCCCCGCAGCGTCTCCTTTGCCGCGCTGCTCCG
GACGCGCACAGTTCAAACAAAGGCAGTCTTAAGCAGTGATGGTGCCCCTGGAATGAGCAATTCTCCCCAT
GTAGTGTGCTTTGGTGAATTGCTAATTGACTTCGTTCCAACTGTCAATGGAGTGTCATTGGCAGAAGCAC
CAGCCTTCAAGAAGGCTCCAGGGGGTGCACCTGCCAATGTTGCAGTTGGAATAGCTCGTCTTGGTGGGTC
ATCAGCTTTCATTGGAAAGATTGGTGATGATGAATTTGGCTATATGCTAGCTGATATATTGAAGCAGAAT
AATGTAAACACTCAAGGATTACTTTTTGATGCTCATGCTAGAACAGCTTTGGCTTTTGTGACACTACGAA
GTGACGGTGAACGTGAATTTATGTTCTATCGTAATCCGAGTGCTGATATGCTACTTGAAGAAAAAGAACT
CGAACTTGATCTAATAAGGAAGGCAAAAATATTCCATCATGGCTCGATAAGTCTTATAACTGAGCCTTGT
AAAACTGCACACCTTGCAGCTGCCAAAGCAGCTAGAGATGCTGGAGTACTTGTTTCATATGATCCGAATT
TAAGGCTTCCATTGTGGTCATCAGCTGAGGATGCTAGAGATGGTATCTTGAGCATATGGGAAACAGCTGA
TGTTATCAAGATAAGTGAAGAGGAGGTTTCTTTTCTGACGAACGGGGAGGATCCATATGATGATGCTGTT
GTAAAGAAACTTATTCACCCCAACCTGAAGTTGCTTCTTGTCACTGAAGGTCCAGAGGGATGTAGGTATT
ATTCTAAGGAATTTAGTGGGAGAGTTGGTGGGCTGAAGGTAACTGCTGTTGATACAACTGGTGCTGGAGA
TGCTTTCGTTGCTGGAATGCTATCTCAATTAGCCACAGATTTTTCACTGCTCCAGGACGAAGGCCGATTG
CGAGAAGCACTGAAGTTCGCAAACGTCTGTGGAGCTCTCACGGTAACAGAGAGAGGCGCGATTCCAGCAC
TGCCCACCCGACAGCAAGTGCTCGACGCCCTGACCAGCGTTGTTGCTTGA
>L14_04G00018555.T01
ATGGCTCTCCACGCGGCGGCGCCGCCCTGCGCTGCGGGCCGCGGCCTCCCGTCGTCCTCGTCGCCCCCTC
GCGCCGGTGGCAGGCCCTCCCTCTCCGCCGCCGCGAGGCCCCGCAGCGTCTCCTTTGCCGCGCTGCTCCG
GACGCGCACAGTTCAAACAAAGGCAGTCTTAAGCAGTGATGGTGCCCCTGGAATGAGCAATTCTCCCCAT
GTAGTGTGCTTTGGTGAATTGCTAATTGACTTCGTTCCAACTGTCAATGGAGTGTCATTGGCAGAAGCAC
CAGCCTTCAAGAAGGCTCCAGGGGGTGCACCTGCCAATGTTGCAGTTGGAATAGCTCGTCTTGGTGGGTC
ATCAGCTTTCATTGGAAAGATTGGTGATGATGAATTTGGCTATATGCTAGCTGATATATTGAAGCAGAAT
AATGTAAACACTCAAGGATTACTTTTTGATGCTCATGCTAGAACAGCTTTGGCTTTTGTGACACTACGAA
GTGACGGTGAACGTGAATTTATGTTCTATCGTAATCCGAGTGCTGATATGCTACTTGAAGAAAAAGAACT
CGAACTTGATCTAATAAGGAAGGCAAAAATATTCCATCATGGCTCGATAAGTCTTATAACTGAGCCTTGT
AAAACTGCACACCTTGCAGCTGCCAAAGCAGCTAGAGATGCTGGAGTACTTGTTTCATATGATCCGAATT
TAAGGCTTCCATTGTGGTCATCAGCTGAGGATGCTAGAGATGGTATCTTGAGCATATGGGAAACAGCTGA
TGTTATCAAGATAAGTGAAGAGGAGGTTTCTTTTCTGACGAACGGGGAGGATCCATATGATGATGCTGTT
GTAAAGAAACTTATTCACCCCAACCTGAAGTTGCTTCTTGTCACTGAAGGTCCAGAGGGATGTAGGTATT
ATTCTAAGGAATTTAGTGGGAGAGTTGGTGGGCTGAAGGTAACTGCTGTTGATACAACTGGTGCTGGAGA
TGCTTTCGTTGCTGGAATGCTATCTCAATTAGCCACAGATTTTTCACTGCTCCAGGACGAAGGCCGATTG
CGAGAAGCACTGAAGTTCGCAAACGTCTGTGGAGCTCTCACGGTAACAGAGAGAGGCGCGATTCCAGCAC
TGCCCACCCGACAGCAAGTGCTCGACGCCCTGACCAGCGTTGTTGCTTGA
>L15_04G00017627.T01
ATGGCTCTCCACGCGGCGGCGCCGCCCTGCGCTGCGGGCCGCGGCCTCCCGTCGTCCTCGTCGCCCCCTC
GCGCCGGTGGCAGGCCCTCCCTCTCCGCCGCCGCGAGGCCCCGCAGCGTCTCCTTTGCCGCGCTGCTCCG
GACGCGCACAGTTCAAACAAAGGCAGTCTTAAGCAGTGATGGTGCCCCTGGAATGAGCAATTCTCCCCAT
GTAGTGTGCTTTGGTGAATTGCTAATTGACTTCGTTCCAACTGTCAATGGAGTGTCATTGGCAGAAGCAC
CAGCCTTCAAGAAGGCTCCAGGGGGTGCACCTGCCAATGTTGCAGTTGGAATAGCTCGTCTTGGTGGGTC
ATCAGCTTTCATTGGAAAGATTGGTGATGATGAATTTGGCTATATGCTAGCTGATATATTGAAGCAGAAT
AATGTAAACACTCAAGGATTACTTTTTGATGCTCATGCTAGAACAGCTTTGGCTTTTGTGACACTACGAA
GTGACGGTGAACGTGAATTTATGTTCTATCGTAATCCGAGTGCTGATATGCTACTTGAAGAAAAAGAACT
CGAACTTGATCTAATAAGGAAGGCAAAAATATTCCATCATGGCTCGATAAGTCTTATAACTGAGCCTTGT
AAAACTGCACACCTTGCAGCTGCCAAAGCAGCTAGAGATGCTGGAGTACTTGTTTCATATGATCCGAATT
TAAGGCTTCCATTGTGGTCATCAGCTGAGGATGCTAGAGATGGTATCTTGAGCATATGGGAAACAGCTGA
TGTTATCAAGATAAGTGAAGAGGAGGTTTCTTTTCTGACGAACGGGGAGGATCCATATGATGATGCTGTT
GTAAAGAAACTTATTCACCCCAACCTGAAGTTGCTTCTTGTCACTGAAGGTCCAGAGGGATGTAGGTATT
ATTCTAAGGAATTTAGTGGGAGAGTTGGTGGGCTGAAGGTAACTGCTGTTGATACAACTGGTGCTGGAGA
TGCTTTCGTTGCTGGAATGCTATCTCAATTAGCCACAGATTTTTCACTGCTCCAGGACGAAGGCCGATTG
CGAGAAGCACTGAAGTTCGCAAACGTCTGTGGAGCTCTCACGGTAACAGAGAGAGGCGCGATTCCAGCAC
TGCCCACCCGACAGCAAGTGCTCGACGCCCTGACCAGCGTTGTTGCTTGA
>L16_04G00018176.T01
ATGGCTCTCCACGCGGCGGCGCCGCCCTGCGCTGCGGGCCGCGGCCTCCCGTCGTCCTCGTCGCCCCCTC
GCGCCGGTGGCAGGCCCTCCCTCTCCGCCGCCGCGAGGCCCCGCAGCGTCTCCTTTGCCGCGCTGCTCCG
GACGCGCACAGTTCAAACAAAGGCAGTCTTAAGCAGTGATGGTGCCCCTGGAATGAGCAATTCTCCCCAT
GTAGTGTGCTTTGGTGAATTGCTAATTGACTTCGTTCCAACTGTCAATGGAGTGTCATTGGCAGAAGCAC
CAGCCTTCAAGAAGGCTCCAGGGGGTGCACCTGCCAATGTTGCAGTTGGAATAGCTCGTCTTGGTGGGTC
ATCAGCTTTCATTGGAAAGATTGGTGATGATGAATTTGGCTATATGCTAGCTGATATATTGAAGCAGAAT
AATGTAAACACTCAAGGATTACTTTTTGATGCTCATGCTAGAACAGCTTTGGCTTTTGTGACACTACGAA
GTGACGGTGAACGTGAATTTATGTTCTATCGTAATCCGAGTGCTGATATGCTACTTGAAGAAAAAGAACT
CGAACTTGATCTAATAAGGAAGGCAAAAATATTCCATCATGGCTCGATAAGTCTTATAACTGAGCCTTGT
AAAACTGCACACCTTGCAGCTGCCAAAGCAGCTAGAGATGCTGGAGTACTTGTTTCATATGATCCGAATT
TAAGGCTTCCATTGTGGTCATCAGCTGAGGATGCTAGAGATGGTATCTTGAGCATATGGGAAACAGCTGA
TGTTATCAAGATAAGTGAAGAGGAGGTTTCTTTTCTGACGAACGGGGAGGATCCATATGATGATGCTGTT
GTAAAGAAACTTATTCACCCCAACCTGAAGTTGCTTCTTGTCACTGAAGGTCCAGAGGGATGTAGGTATT
ATTCTAAGGAATTTAGTGGGAGAGTTGGTGGGCTGAAGGTAACTGCTGTTGATACAACTGGTGCTGGAGA
TGCTTTCGTTGCTGGAATGCTATCTCAATTAGCCACAGATTTTTCACTGCTCCAGGACGAAGGCCGATTG
CGAGAAGCACTGAAGTTCGCAAACGTCTGTGGAGCTCTCACGGTAACAGAGAGAGGCGCGATTCCAGCAC
TGCCCACCCGACAGCAAGTGCTCGACGCCCTGACCAGCGTTGTTGCTTGA
>L17_04G00017946.T01
ATGGCTCTCCACGCGGCGGCGCCGCCCTGCGCTGCGGGCCGCGGCCTCCCGTCGTCCTCGTCGCCCCCTC
GCGCCGGTGGCAGGCCCTCCCTCTCCGCCGCCGCGAGGCCCCGCAGCGTCTCCTTTGCCGCGCTGCTCCG
GACGCGCACAGTTCAAACAAAGGCAGTCTTAAGCAGTGATGGTGCCCCTGGAATGAGCAATTCTCCCCAT
GTAGTGTGCTTTGGTGAATTGCTAATTGACTTCGTTCCAACTGTCAATGGAGTGTCATTGGCAGAAGCAC
CAGCCTTCAAGAAGGCTCCAGGGGGTGCACCTGCCAATGTTGCAGTTGGAATAGCTCGTCTTGGTGGGTC
ATCAGCTTTCATTGGAAAGATTGGTGATGATGAATTTGGCTATATGCTAGCTGATATATTGAAGCAGAAT
AATGTAAACACTCAAGGATTACTTTTTGATGCTCATGCTAGAACAGCTTTGGCTTTTGTGACACTACGAA
GTGACGGTGAACGTGAATTTATGTTCTATCGTAATCCGAGTGCTGATATGCTACTTGAAGAAAAAGAACT
CGAACTTGATCTAATAAGGAAGGCAAAAATATTCCATCATGGCTCGATAAGTCTTATAACTGAGCCTTGT
AAAACTGCACACCTTGCAGCTGCCAAAGCAGCTAGAGATGCTGGAGTACTTGTTTCATATGATCCGAATT
TAAGGCTTCCATTGTGGTCATCAGCTGAGGATGCTAGAGATGGTATCTTGAGCATATGGGAAACAGCTGA
TGTTATCAAGATAAGTGAAGAGGAGGTTTCTTTTCTGACGAACGGGGAGGATCCATATGATGATGCTGTT
GTAAAGAAACTTATTCACCCCAACCTGAAGTTGCTTCTTGTCACTGAAGGTCCAGAGGGATGTAGGTATT
ATTCTAAGGAATTTAGTGGGAGAGTTGGTGGGCTGAAGGTAACTGCTGTTGATACAACTGGTGCTGGAGA
TGCTTTCGTTGCTGGAATGCTATCTCAATTAGCCACAGATTTTTCACTGCTCCAGGACGAAGGCCGATTG
CGAGAAGCACTGAAGTTCGCAAACGTCTGTGGAGCTCTCACGGTAACAGAGAGAGGCGCGATTCCAGCAC
TGCCCACCCGACAGCAAGTGCTCGACGCCCTGACCAGCGTTGTTGCTTGA
>L18_04G00018035.T01
ATGGCTCTCCACGCGGCGGCGCCGCCCTGCGCTGCGGGCCGCGGCCTCCCGTCGTCCTCGTCGCCCCCTC
GCGCCGGTGGCAGGCCCTCCCTCTCCGCCGCCGCGAGGCCCCGCAGCGTCTCCTTTGCCGCGCTGCTCCG
GACGCGCACAGTTCAAACAAAGGCAGTCTTAAGCAGTGATGGTGCCCCTGGAATGAGCAATTCTCCCCAT
GTAGTGTGCTTTGGTGAATTGCTAATTGACTTCGTTCCAACTGTCAATGGAGTGTCATTGGCAGAAGCAC
CAGCCTTCAAGAAGGCTCCAGGGGGTGCACCTGCCAATGTTGCAGTTGGAATAGCTCGTCTTGGTGGGTC
ATCAGCTTTCATTGGAAAGATTGGTGATGATGAATTTGGCTATATGCTAGCTGATATATTGAAGCAGAAT
AATGTAAACACTCAAGGATTACTTTTTGATGCTCATGCTAGAACAGCTTTGGCTTTTGTGACACTACGAA
GTGACGGTGAACGTGAATTTATGTTCTATCGTAATCCGAGTGCTGATATGCTACTTGAAGAAAAAGAACT
CGAACTTGATCTAATAAGGAAGGCAAAAATATTCCATCATGGCTCGATAAGTCTTATAACTGAGCCTTGT
AAAACTGCACACCTTGCAGCTGCCAAAGCAGCTAGAGATGCTGGAGTACTTGTTTCATATGATCCGAATT
TAAGGCTTCCATTGTGGTCATCAGCTGAGGATGCTAGAGATGGTATCTTGAGCATATGGGAAACAGCTGA
TGTTATCAAGATAAGTGAAGAGGAGGTTTCTTTTCTGACGAACGGGGAGGATCCATATGATGATGCTGTT
GTAAAGAAACTTATTCACCCCAACCTGAAGTTGCTTCTTGTCACTGAAGGTCCAGAGGGATGTAGGTATT
ATTCTAAGGAATTTAGTGGGAGAGTTGGTGGGCTGAAGGTAACTGCTGTTGATACAACTGGTGCTGGAGA
TGCTTTCGTTGCTGGAATGCTATCTCAATTAGCCACAGATTTTTCACTGCTCCAGGACGAAGGCCGATTG
CGAGAAGCACTGAAGTTCGCAAACGTCTGTGGAGCTCTCACGGTAACAGAGAGAGGCGCGATTCCAGCAC
TGCCCACCCGACAGCAAGTGCTCGACGCCCTGACCAGCGTTGTTGCTTGA
>L19_04G00018047.T01
ATGGCTCTCCACGCGGCGGCGCCGCCCTGCGCTGCGGGCCGCGGCCTCCCGTCGTCCTCGTCGCCCCCTC
GCGCCGGTGGCAGGCCCTCCCTCTCCGCCGCCGCGAGGCCCCGCAGCGTCTCCTTTGCCGCGCTGCTCCG
GACGCGCACAGTTCAAACAAAGGCAGTCTTAAGCAGTGATGGTGCCCCTGGAATGAGCAATTCTCCCCAT
GTAGTGTGCTTTGGTGAATTGCTAATTGACTTCGTTCCAACTGTCAATGGAGTGTCATTGGCAGAAGCAC
CAGCCTTCAAGAAGGCTCCAGGGGGTGCACCTGCCAATGTTGCAGTTGGAATAGCTCGTCTTGGTGGGTC
ATCAGCTTTCATTGGAAAGATTGGTGATGATGAATTTGGCTATATGCTAGCTGATATATTGAAGCAGAAT
AATGTAAACACTCAAGGATTACTTTTTGATGCTCATGCTAGAACAGCTTTGGCTTTTGTGACACTACGAA
GTGACGGTGAACGTGAATTTATGTTCTATCGTAATCCGAGTGCTGATATGCTACTTGAAGAAAAAGAACT
CGAACTTGATCTAATAAGGAAGGCAAAAATATTCCATCATGGCTCGATAAGTCTTATAACTGAGCCTTGT
AAAACTGCACACCTTGCAGCTGCCAAAGCAGCTAGAGATGCTGGAGTACTTGTTTCATATGATCCGAATT
TAAGGCTTCCATTGTGGTCATCAGCTGAGGATGCTAGAGATGGTATCTTGAGCATATGGGAAACAGCTGA
TGTTATCAAGATAAGTGAAGAGGAGGTTTCTTTTCTGACGAACGGGGAGGATCCATATGATGATGCTGTT
GTAAAGAAACTTATTCACCCCAACCTGAAGTTGCTTCTTGTCACTGAAGGTCCAGAGGGATGTAGGTATT
ATTCTAAGGAATTTAGTGGGAGAGTTGGTGGGCTGAAGGTAACTGCTGTTGATACAACTGGTGCTGGAGA
TGCTTTCGTTGCTGGAATGCTATCTCAATTAGCCACAGATTTTTCACTGCTCCAGGACGAAGGCCGATTG
CGAGAAGCACTGAAGTTCGCAAACGTCTGTGGAGCTCTCACGGTAACAGAGAGAGGCGCGATTCCAGCAC
TGCCCACCCGACAGCAAGTGCTCGACGCCCTGACCAGCGTTGTTGCTTGA
>L20_04G00019460.T01
ATGGAGTTGGAGGAAGTTAAGATGTGGTGTGGACGTGTGCCAAGCTGCCGCAGCCCAAAATCCACCCGGA
AGCTTGACCACCGGCGGTTGCTCGCCCCCTCGCTTCCTCCGCGCACCCGCCCGCCGGGGCCATACTCCTC
CCCCGCCTCTTCCGGCTCCGCCCTCACGCTCATCTACACCCACATGGCTCTCCACGCGGCGGCGCCGCCC
TGCGCTGCGGGCCGCGGCCTCCCGTCGTCCTCGTCGCCCCCTCGCGCCGGTGGCAGGCCCTCCCTCTCCG
CCGCCGCGAGGCCCCGCAGCGTCTCCTTTGCCGCGCTGCTCCGGACGCGCACAGTTCAAACAAAGGCAGT
CTTAAGCAGTGATGGTGCCCCTGGAATGAGCAATTCTCCCCATGTAGTGTGCTTTGGTGAATTGCTAATT
GACTTCGTTCCAACTGTCAATGGAGTGTCATTGGCAGAAGCACCAGCCTTCAAGAAGGCTCCAGGGGGTG
CACCTGCCAATGTTGCAGTTGGAATAGCTCGTCTTGGTGGGTCATCAGCTTTCATTGGAAAGATTGGTGA
TGATGAATTTGGCTATATGCTAGCTGATATATTGAAGCAGAATAATGTAAACACTCAAGGATTACTTTTT
GATGCTCATGCTAGAACAGCTTTGGCTTTTGTGACACTACGAAGTGACGGTGAACGTGAATTTATGTTCT
ATCGTAATCCGAGTGCTGATATGCTACTTGAAGAAAAAGAACTCGAACTTGATCTAATAAGGAAGGCAAA
AATATTCCATCATGGCTCGATAAGTCTTATAACTGAGCCTTGTAAAACTGCACACCTTGCAGCTGCCAAA
GCAGCTAGAGATGCTGGAGTACTTGTTTCATATGATCCGAATTTAAGGCTTCCATTGTGGTCATCAGCTG
AGGATGCTAGAGATGGTATCTTGAGCATATGGGAAACAGCTGATGTTATCAAGATAAGTGAAGAGGAGGT
TTCTTTTCTGACGAACGGGGAGGATCCATATGATGATGCTGTTGTAAAGAAACTTATTCACCCCAACCTG
AAGTTGCTTCTTGTCACTGAAGGTCCAGAGGGATGTAGGTATTATTCTAAGCTCCACTCCACAACTCCAG
CGACTCCAACAAAAAAAGTAGCCAAACAACCCAACTCCAAAACTCCATGGAGCTGCCAACTCCATGGAGC
TGTAGTACAAATGAGGGTGGAGTTTTGGAGCACCTCTTTTGCTGCTCCAAAACTCCCTCTTTTGAACCTC
CTCGTGGAGTTGGAGATTCCGGGTTGTGGCAAGTTCAAAAAGAAGGGCCTTGAGAATGAAGATGAATTAG
CCAAGTGTTTTGCTGACATTACTACTATTGGTATTGATCATTGGTCTCCTCATGTTGTGAATGTTGAAGC
AACCGAAAATGTTGATGTGACACAAGATGAGGCAACCAATTTTGAGCCAGAAGGTGATGATTTCATTCCT
GAAACACAAGAGGAGGATATTGGTATTTCTCCTTCACCTGCGAGTGGCAAGAGACTGGCAAGGCCTGTTG
ACAGGAGTGGTAAAAAAGCGAAGTCTGGAAATGCATTCCTAATTCAAGAAGCAGTAACAAGTATGGCAAG
TTCAGCTAATGAATATATTTCGAAGAGACATGGAAAATATTCTATTGAGGAAGTGATGGAGGTTGTGATT
GCTTGTGGGGCCGGCTATGATAGCAATGAACATTACATGGCGTCTGAACTGTTTGTGAAGAAGGAGCAAA
GGGAGATGTTCATGACCTTGCCTACTAATGAGATTAGGTTCAATTGGCTTAGGAGGAATTCAAGTCGAAT
CAGGGGCAAGAAAGGCAATCTACCCTCAAACTCCTCTTTTCTGGAGCTAGGGACACCCTCCCAGCCAAAC
ACCCTCACCAGACAGCTCCAACTCCACCCAGAGCTGGCTCCACCTGGAGTTCTGGAGTGGAGCAGCTCCA
CCCAGAGTTGGAGTCATGCCAAACAGGGCCGTATAGAATTTAGTGGGAGAGTTGGTGGGCTGAAGGTAAC
TGCTGTTGATACAACTGGTGCTGGAGATGCTTTCGTTGCTGGAATGCTATCTCAATTAGCCACAGATTTT
TCACTGCTCCAGGACGAAGGCCGATTGCGAGAAGCACTGAAGTTCGCAAACGTCTGTGGAGCTCTCACGG
TAACAGAGAGAGGCGCGATTCCAGCACTGCCCACCCGACAGCAAGTGCTCGACGCCCTGACCAGCGTTGT
TGCTTGA
>L21_04G00017947.T01
ATGGCTCTCCACGCGGCGGCGCCGCCCTGCGCTGCGGGCCGCGGCCTCCCGTCGTCCTCGTCGCCCCCTC
GCGCCGGTGGCAGGCCCTCCCTCTCCGCCGCCGCGAGGCCCCGCAGCGTCTCCTTTGCCGCGCTGCTCCG
GACGCGCACAGTTCAAACAAAGGCAGTCTTAAGCAGTGATGGTGCCCCTGGAATGAGCAATTCTCCCCAT
GTAGTGTGCTTTGGTGAATTGCTAATTGACTTCGTTCCAACTGTCAATGGAGTGTCATTGGCAGAAGCAC
CAGCCTTCAAGAAGGCTCCAGGGGGTGCACCTGCCAATGTTGCAGTTGGAATAGCTCGTCTTGGTGGGTC
ATCAGCTTTCATTGGAAAGATTGGTGATGATGAATTTGGCTATATGCTAGCTGATATATTGAAGCAGAAT
AATGTAAACACTCAAGGATTACTTTTTGATGCTCATGCTAGAACAGCTTTGGCTTTTGTGACACTACGAA
GTGACGGTGAACGTGAATTTATGTTCTATCGTAATCCGAGTGCTGATATGCTACTTGAAGAAAAAGAACT
CGAACTTGATCTAATAAGGAAGGCAAAAATATTCCATCATGGCTCGATAAGTCTTATAACTGAGCCTTGT
AAAACTGCACACCTTGCAGCTGCCAAAGCAGCTAGAGATGCTGGAGTACTTGTTTCATATGATCCGAATT
TAAGGCTTCCATTGTGGTCATCAGCTGAGGATGCTAGAGATGGTATCTTGAGCATATGGGAAACAGCTGA
TGTTATCAAGATAAGTGAAGAGGAGGTTTCTTTTCTGACGAACGGGGAGGATCCATATGATGATGCTGTT
GTAAAGAAACTTATTCACCCCAACCTGAAGTTGCTTCTTGTCACTGAAGGTCCAGAGGGATGTAGGTATT
ATTCTAAGGAATTTAGTGGGAGAGTTGGTGGGCTGAAGGTAACTGCTGTTGATACAACTGGTGCTGGAGA
TGCTTTCGTTGCTGGAATGCTATCTCAATTAGCCACAGATTTTTCACTGCTCCAGGACGAAGGCCGATTG
CGAGAAGCACTGAAGTTCGCAAACGTCTGTGGAGCTCTCACGGTAACAGAGAGAGGCGCGATTCCAGCAC
TGCCCACCCGACAGCAAGTGCTCGACGCCCTGACCAGCGTTGTTGCTTGA
>L22_04G00017746.T01
ATGGCTCTCCACGCGGCGGCGCCGCCCTGCGCTGCGGGCCGCGGCCTCCCGTCGTCCTCGTCGCCCCCTC
GCGCCGGTGGCAGGCCCTCCCTCTCCGCCGCCGCGAGGCCCCGCAGCGTCTCCTTTGCCGCGCTGCTCCG
GACGCGCACAGTTCAAACAAAGGCAGTCTTAAGCAGTGATGGTGCCCCTGGAATGAGCAATTCTCCCCAT
GTAGTGTGCTTTGGTGAATTGCTAATTGACTTCGTTCCAACTGTCAATGGAGTGTCATTGGCAGAAGCAC
CAGCCTTCAAGAAGGCTCCAGGGGGTGCACCTGCCAATGTTGCAGTTGGAATAGCTCGTCTTGGTGGGTC
ATCAGCTTTCATTGGAAAGATTGGTGATGATGAATTTGGCTATATGCTAGCTGATATATTGAAGCAGAAT
AATGTAAACACTCAAGGATTACTTTTTGATGCTCATGCTAGAACAGCTTTGGCTTTTGTGACACTACGAA
GTGACGGTGAACGTGAATTTATGTTCTATCGTAATCCGAGTGCTGATATGCTACTTGAAGAAAAAGAACT
CGAACTTGATCTAATAAGGAAGGCAAAAATATTCCATCATGGCTCGATAAGTCTTATAACTGAGCCTTGT
AAAACTGCACACCTTGCAGCTGCCAAAGCAGCTAGAGATGCTGGAGTACTTGTTTCATATGATCCGAATT
TAAGGCTTCCATTGTGGTCATCAGCTGAGGATGCTAGAGATGGTATCTTGAGCATATGGGAAACAGCTGA
TGTTATCAAGATAAGTGAAGAGGAGGTTTCTTTTCTGACGAACGGGGAGGATCCATATGATGATGCTGTT
GTAAAGAAACTTATTCACCCCAACCTGAAGTTGCTTCTTGTCACTGAAGGTCCAGAGGGATGTAGGTATT
ATTCTAAGGAATTTAGTGGGAGAGTTGGTGGGCTGAAGGTAACTGCTGTTGATACAACTGGTGCTGGAGA
TGCTTTCGTTGCTGGAATGCTATCTCAATTAGCCACAGATTTTTCACTGCTCCAGGACGAAGGCCGATTG
CGAGAAGCACTGAAGTTCGCAAACGTCTGTGGAGCTCTCACGGTAACAGAGAGAGGCGCGATTCCAGCAC
TGCCCACCCGACAGCAAGTGCTCGACGCCCTGACCAGCGTTGTTGCTTGA
>L23_04G00018356.T01
ATGGCTCTCCACGCGGCGGCGCCGCCCTGCGCTGCGGGCCGCGGCCTCCCGTCGTCCTCGTCGCCCCCTC
GCGCCGGTGGCAGGCCCTCCCTCTCCGCCGCCGCGAGGCCCCGCAGCGTCTCCTTTGCCGCGCTGCTCCG
GACGCGCACAGTTCAAACAAAGGCAGTCTTAAGCAGTGATGGTGCCCCTGGAATGAGCAATTCTCCCCAT
GTAGTGTGCTTTGGTGAATTGCTAATTGACTTCGTTCCAACTGTCAATGGAGTGTCATTGGCAGAAGCAC
CAGCCTTCAAGAAGGCTCCAGGGGGTGCACCTGCCAATGTTGCAGTTGGAATAGCTCGTCTTGGTGGGTC
ATCAGCTTTCATTGGAAAGATTGGTGATGATGAATTTGGCTATATGCTAGCTGATATATTGAAGCAGAAT
AATGTAAACACTCAAGGATTACTTTTTGATGCTCATGCTAGAACAGCTTTGGCTTTTGTGACACTACGAA
GTGACGGTGAACGTGAATTTATGTTCTATCGTAATCCGAGTGCTGATATGCTACTTGAAGAAAAAGAACT
CGAACTTGATCTAATAAGGAAGGCAAAAATATTCCATCATGGCTCGATAAGTCTTATAACTGAGCCTTGT
AAAACTGCACACCTTGCAGCTGCCAAAGCAGCTAGAGATGCTGGAGTACTTGTTTCATATGATCCGAATT
TAAGGCTTCCATTGTGGTCATCAGCTGAGGATGCTAGAGATGGTATCTTGAGCATATGGGAAACAGCTGA
TGTTATCAAGATAAGTGAAGAGGAGGTTTCTTTTCTGACGAACGGGGAGGATCCATATGATGATGCTGTT
GTAAAGAAACTTATTCACCCCAACCTGAAGTTGCTTCTTGTCACTGAAGGTCCAGAGGGATGTAGGTATT
ATTCTAAGGAATTTAGTGGGAGAGTTGGTGGGCTGAAGGTAACTGCTGTTGATACAACTGGTGCTGGAGA
TGCTTTCGTTGCTGGAATGCTATCTCAATTAGCCACAGATTTTTCACTGCTCCAGGACGAAGGCCGATTG
CGAGAAGCACTGAAGTTCGCAAACGTCTGTGGAGCTCTCACGGTAACAGAGAGAGGCGCGATTCCAGCAC
TGCCCACCCGACAGCAAGTGCTCGACGCCCTGACCAGCGTTGTTGCTTGA
>L24_04G00018611.T01
ATGGCTCTCCACGCGGCGGCGCCGCCCTGCGCTGCGGGCCGCGGCCTCCCGTCGTCCTCGTCGCCCCCTC
GCGCCGGTGGCAGGCCCTCCCTCTCCGCCGCCGCGAGGCCCCGCAGCGTCTCCTTTGCCGCGCTGCTCCG
GACGCGCACAGTTCAAACAAAGGCAGTCTTAAGCAGTGATGGTGCCCCTGGAATGAGCAATTCTCCCCAT
GTAGTGTGCTTTGGTGAATTGCTAATTGACTTCGTTCCAACTGTCAATGGAGTGTCATTGGCAGAAGCAC
CAGCCTTCAAGAAGGCTCCAGGGGGTGCACCTGCCAATGTTGCAGTTGGAATAGCTCGTCTTGGTGGGTC
ATCAGCTTTCATTGGAAAGATTGGTGATGATGAATTTGGCTATATGCTAGCTGATATATTGAAGCAGAAT
AATGTAAACACTCAAGGATTACTTTTTGATGCTCATGCTAGAACAGCTTTGGCTTTTGTGACACTACGAA
GTGACGGTGAACGTGAATTTATGTTCTATCGTAATCCGAGTGCTGATATGCTACTTGAAGAAAAAGAACT
CGAACTTGATCTAATAAGGAAGGCAAAAATATTCCATCATGGCTCGATAAGTCTTATAACTGAGCCTTGT
AAAACTGCACACCTTGCAGCTGCCAAAGCAGCTAGAGATGCTGGAGTACTTGTTTCATATGATCCGAATT
TAAGGCTTCCATTGTGGTCATCAGCTGAGGATGCTAGAGATGGTATCTTGAGCATATGGGAAACAGCTGA
TGTTATCAAGATAAGTGAAGAGGAGGTTTCTTTTCTGACGAACGGGGAGGATCCATATGATGATGCTGTT
GTAAAGAAACTTATTCACCCCAACCTGAAGTTGCTTCTTGTCACTGAAGGTCCAGAGGGATGTAGGTATT
ATTCTAAGGAATTTAGTGGGAGAGTTGGTGGGCTGAAGGTAACTGCTGTTGATACAACTGGTGCTGGAGA
TGCTTTCGTTGCTGGAATGCTATCTCAATTAGCCACAGATTTTTCACTGCTCCAGGACGAAGGCCGATTG
CGAGAAGCACTGAAGTTCGCAAACGTCTGTGGAGCTCTCACGGTAACAGAGAGAGGCGCGATTCCAGCAC
TGCCCACCCGACAGCAAGTGCTCGACGCCCTGACCAGCGTTGTTGCTTGA
>L25_04G00017766.T01
ATGGCTCTCCACGCGGCGGCGCCGCCCTGCGCTGCGGGCCGCGGCCTCCCGTCGTCCTCGTCGCCCCCTC
GCGCCGGTGGCAGGCCCTCCCTCTCCGCCGCCGCGAGGCCCCGCAGCGTCTCCTTTGCCGCGCTGCTCCG
GACGCGCACAGTTCAAACAAAGGCAGTCTTAAGCAGTGATGGTGCCCCTGGAATGAGCAATTCTCCCCAT
GTAGTGTGCTTTGGTGAATTGCTAATTGACTTCGTTCCAACTGTCAATGGAGTGTCATTGGCAGAAGCAC
CAGCCTTCAAGAAGGCTCCAGGGGGTGCACCTGCCAATGTTGCAGTTGGAATAGCTCGTCTTGGTGGGTC
ATCAGCTTTCATTGGAAAGATTGGTGATGATGAATTTGGCTATATGCTAGCTGATATATTGAAGCAGAAT
AATGTAAACACTCAAGGATTACTTTTTGATGCTCATGCTAGAACAGCTTTGGCTTTTGTGACACTACGAA
GTGACGGTGAACGTGAATTTATGTTCTATCGTAATCCGAGTGCTGATATGCTACTTGAAGAAAAAGAACT
CGAACTTGATCTAATAAGGAAGGCAAAAATATTCCATCATGGCTCGATAAGTCTTATAACTGAGCCTTGT
AAAACTGCACACCTTGCAGCTGCCAAAGCAGCTAGAGATGCTGGAGTACTTGTTTCATATGATCCGAATT
TAAGGCTTCCATTGTGGTCATCAGCTGAGGATGCTAGAGATGGTATCTTGAGCATATGGGAAACAGCTGA
TGTTATCAAGATAAGTGAAGAGGAGGTTTCTTTTCTGACGAACGGGGAGGATCCATATGATGATGCTGTT
GTAAAGAAACTTATTCACCCCAACCTGAAGTTGCTTCTTGTCACTGAAGGTCCAGAGGGATGTAGGTATT
ATTCTAAGGAATTTAGTGGGAGAGTTGGTGGGCTGAAGGTAACTGCTGTTGATACAACTGGTGCTGGAGA
TGCTTTCGTTGCTGGAATGCTATCTCAATTAGCCACAGATTTTTCACTGCTCCAGGACGAAGGCCGATTG
CGAGAAGCACTGAAGTTCGCAAACGTCTGTGGAGCTCTCACGGTAACAGAGAGAGGCGCGATTCCAGCAC
TGCCCACCCGACAGCAAGTGCTCGACGCCCTGACCAGCGTTGTTGCTTGA
>L26_04G00017543.T01
ATGGCTCTCCACGCGGCGGCGCCGCCCTGCGCTGCGGGCCGCGGCCTCCCGTCGTCCTCGTCGCCCCCTC
GCGCCGGTGGCAGGCCCTCCCTCTCCGCCGCCGCGAGGCCCCGCAGCGTCTCCTTTGCCGCGCTGCTCCG
GACGCGCACAGTTCAAACAAAGGCAGTCTTAAGCAGTGATGGTGCCCCTGGAATGAGCAATTCTCCCCAT
GTAGTGTGCTTTGGTGAATTGCTAATTGACTTCGTTCCAACTGTCAATGGAGTGTCATTGGCAGAAGCAC
CAGCCTTCAAGAAGGCTCCAGGGGGTGCACCTGCCAATGTTGCAGTTGGAATAGCTCGTCTTGGTGGGTC
ATCAGCTTTCATTGGAAAGATTGGTGATGATGAATTTGGCTATATGCTAGCTGATATATTGAAGCAGAAT
AATGTAAACACTCAAGGATTACTTTTTGATGCTCATGCTAGAACAGCTTTGGCTTTTGTGACACTACGAA
GTGACGGTGAACGTGAATTTATGTTCTATCGTAATCCGAGTGCTGATATGCTACTTGAAGAAAAAGAACT
CGAACTTGATCTAATAAGGAAGGCAAAAATATTCCATCATGGCTCGATAAGTCTTATAACTGAGCCTTGT
AAAACTGCACACCTTGCAGCTGCCAAAGCAGCTAGAGATGCTGGAGTACTTGTTTCATATGATCCGAATT
TAAGGCTTCCATTGTGGTCATCAGCTGAGGATGCTAGAGATGGTATCTTGAGCATATGGGAAACAGCTGA
TGTTATCAAGATAAGTGAAGAGGAGGTTTCTTTTCTGACGAACGGGGAGGATCCATATGATGATGCTGTT
GTAAAGAAACTTATTCACCCCAACCTGAAGTTGCTTCTTGTCACTGAAGGTCCAGAGGGATGTAGGTATT
ATTCTAAGGAATTTAGTGGGAGAGTTGGTGGGCTGAAGGTAACTGCTGTTGATACAACTGGTGCTGGAGA
TGCTTTCGTTGCTGGAATGCTATCTCAATTAGCCACAGATTTTTCACTGCTCCAGGACGAAGGCCGATTG
CGAGAAGCACTGAAGTTCGCAAACGTCTGTGGAGCTCTCACGGTAACAGAGAGAGGCGCGATTCCAGCAC
TGCCCACCCGACAGCAAGTGCTCGACGCCCTGACCAGCGTTGTTGCTTGA
>L27_04G00018380.T01
ATGGCTCTCCACGCGGCGGCGCCGCCCTGCGCTGCGGGCCGCGGCCTCCCGTCGTCCTCGTCGCCCCCTC
GCGCCGGTGGCAGGCCCTCCCTCTCCGCCGCCGCGAGGCCCCGCAGCGTCTCCTTTGCCGCGCTGCTCCG
GACGCGCACAGTTCAAACAAAGGCAGTCTTAAGCAGTGATGGTGCCCCTGGAATGAGCAATTCTCCCCAT
GTAGTGTGCTTTGGTGAATTGCTAATTGACTTCGTTCCAACTGTCAATGGAGTGTCATTGGCAGAAGCAC
CAGCCTTCAAGAAGGCTCCAGGGGGTGCACCTGCCAATGTTGCAGTTGGAATAGCTCGTCTTGGTGGGTC
ATCAGCTTTCATTGGAAAGATTGGTGATGATGAATTTGGCTATATGCTAGCTGATATATTGAAGCAGAAT
AATGTAAACACTCAAGGATTACTTTTTGATGCTCATGCTAGAACAGCTTTGGCTTTTGTGACACTACGAA
GTGACGGTGAACGTGAATTTATGTTCTATCGTAATCCGAGTGCTGATATGCTACTTGAAGAAAAAGAACT
CGAACTTGATCTAATAAGGAAGGCAAAAATATTCCATCATGGCTCGATAAGTCTTATAACTGAGCCTTGT
AAAACTGCACACCTTGCAGCTGCCAAAGCAGCTAGAGATGCTGGAGTACTTGTTTCATATGATCCGAATT
TAAGGCTTCCATTGTGGTCATCAGCTGAGGATGCTAGAGATGGTATCTTGAGCATATGGGAAACAGCTGA
TGTTATCAAGATAAGTGAAGAGGAGGTTTCTTTTCTGACGAACGGGGAGGATCCATATGATGATGCTGTT
GTAAAGAAACTTATTCACCCCAACCTGAAGTTGCTTCTTGTCACTGAAGGTCCAGAGGGATGTAGGTATT
ATTCTAAGGAATTTAGTGGGAGAGTTGGTGGGCTGAAGGTAACTGCTGTTGATACAACTGGTGCTGGAGA
TGCTTTCGTTGCTGGAATGCTATCTCAATTAGCCACAGATTTTTCACTGCTCCAGGACGAAGGCCGATTG
CGAGAAGCACTGAAGTTCGCAAACGTCTGTGGAGCTCTCACGGTAACAGAGAGAGGCGCGATTCCAGCAC
TGCCCACCCGACAGCAAGTGCTCGACGCCCTGACCAGCGTTGTTGCTTGA
>L28_04G00017983.T01
ATGGCTCTCCACGCGGCGGCGCCGCCCTGCGCTGCGGGCCGCGGCCTCCCGTCGTCCTCGTCGCCCCCTC
GCGCCGGTGGCAGGCCCTCCCTCTCCGCCGCCGCGAGGCCCCGCAGCGTCTCCTTTGCCGCGCTGCTCCG
GACGCGCACAGTTCAAACAAAGGCAGTCTTAAGCAGTGATGGTGCCCCTGGAATGAGCAATTCTCCCCAT
GTAGTGTGCTTTGGTGAATTGCTAATTGACTTCGTTCCAACTGTCAATGGAGTGTCATTGGCAGAAGCAC
CAGCCTTCAAGAAGGCTCCAGGGGGTGCACCTGCCAATGTTGCAGTTGGAATAGCTCGTCTTGGTGGGTC
ATCAGCTTTCATTGGAAAGATTGGTGATGATGAATTTGGCTATATGCTAGCTGATATATTGAAGCAGAAT
AATGTAAACACTCAAGGATTACTTTTTGATGCTCATGCTAGAACAGCTTTGGCTTTTGTGACACTACGAA
GTGACGGTGAACGTGAATTTATGTTCTATCGTAATCCGAGTGCTGATATGCTACTTGAAGAAAAAGAACT
CGAACTTGATCTAATAAGGAAGGCAAAAATATTCCATCATGGCTCGATAAGTCTTATAACTGAGCCTTGT
AAAACTGCACACCTTGCAGCTGCCAAAGCAGCTAGAGATGCTGGAGTACTTGTTTCATATGATCCGAATT
TAAGGCTTCCATTGTGGTCATCAGCTGAGGATGCTAGAGATGGTATCTTGAGCATATGGGAAACAGCTGA
TGTTATCAAGATAAGTGAAGAGGAGGTTTCTTTTCTGACGAACGGGGAGGATCCATATGATGATGCTGTT
GTAAAGAAACTTATTCACCCCAACCTGAAGTTGCTTCTTGTCACTGAAGGTCCAGAGGGATGTAGGTATT
ATTCTAAGGAATTTAGTGGGAGAGTTGGTGGGCTGAAGGTAACTGCTGTTGATACAACTGGTGCTGGAGA
TGCTTTCGTTGCTGGAATGCTATCTCAATTAGCCACAGATTTTTCACTGCTCCAGGACGAAGGCCGATTG
CGAGAAGCACTGAAGTTCGCAAACGTCTGTGGAGCTCTCACGGTAACAGAGAGAGGCGCGATTCCAGCAC
TGCCCACCCGACAGCAAGTGCTCGACGCCCTGACCAGCGTTGTTGCTTGA
>L29_04G00018757.T01
ATGGCTCTCCACGCGGCGGCGCCGCCCTGCGCTGCGGGCCGCGGCCTCCCGTCGTCCTCGTCGCCCCCTC
GCGCCGGTGGCAGGCCCTCCCTCTCCGCCGCCGCGAGGCCCCGCAGCGTCTCCTTTGCCGCGCTGCTCCG
GACGCGCACAGTTCAAACAAAGGCAGTCTTAAGCAGTGATGGTGCCCCTGGAATGAGCAATTCTCCCCAT
GTAGTGTGCTTTGGTGAATTGCTAATTGACTTCGTTCCAACTGTCAATGGAGTGTCATTGGCAGAAGCAC
CAGCCTTCAAGAAGGCTCCAGGGGGTGCACCTGCCAATGTTGCAGTTGGAATAGCTCGTCTTGGTGGGTC
ATCAGCTTTCATTGGAAAGATTGGTGATGATGAATTTGGCTATATGCTAGCTGATATATTGAAGCAGAAT
AATGTAAACACTCAAGGATTACTTTTTGATGCTCATGCTAGAACAGCTTTGGCTTTTGTGACACTACGAA
GTGACGGTGAACGTGAATTTATGTTCTATCGTAATCCGAGTGCTGATATGCTACTTGAAGAAAAAGAACT
CGAACTTGATCTAATAAGGAAGGCAAAAATATTCCATCATGGCTCGATAAGTCTTATAACTGAGCCTTGT
AAAACTGCACACCTTGCAGCTGCCAAAGCAGCTAGAGATGCTGGAGTACTTGTTTCATATGATCCGAATT
TAAGGCTTCCATTGTGGTCATCAGCTGAGGATGCTAGAGATGGTATCTTGAGCATATGGGAAACAGCTGA
TGTTATCAAGATAAGTGAAGAGGAGGTTTCTTTTCTGACGAACGGGGAGGATCCATATGATGATGCTGTT
GTAAAGAAACTTATTCACCCCAACCTGAAGTTGCTTCTTGTCACTGAAGGTCCAGAGGGATGTAGGTATT
ATTCTAAGGAATTTAGTGGGAGAGTTGGTGGGCTGAAGGTAACTGCTGTTGATACAACTGGTGCTGGAGA
TGCTTTCGTTGCTGGAATGCTATCTCAATTAGCCACAGATTTTTCACTGCTCCAGGACGAAGGCCGATTG
CGAGAAGCACTGAAGTTCGCAAACGTCTGTGGAGCTCTCACGGTAACAGAGAGAGGCGCGATTCCAGCAC
TGCCCACCCGACAGCAAGTGCTCGACGCCCTGACCAGCGTTGTTGCTTGA
>L30_04G00018486.T01
ATGGCTCTCCACGCGGCGGCGCCGCCCTGCGCTGCGGGCCGCGGCCTCCCGTCGTCCTCGTCGCCCCCTC
GCGCCGGTGGCAGGCCCTCCCTCTCCGCCGCCGCGAGGCCCCGCAGCGTCTCCTTTGCCGCGCTGCTCCG
GACGCGCACAGTTCAAACAAAGGCAGTCTTAAGCAGTGATGGTGCCCCTGGAATGAGCAATTCTCCCCAT
GTAGTGTGCTTTGGTGAATTGCTAATTGACTTCGTTCCAACTGTCAATGGAGTGTCATTGGCAGAAGCAC
CAGCCTTCAAGAAGGCTCCAGGGGGTGCACCTGCCAATGTTGCAGTTGGAATAGCTCGTCTTGGTGGGTC
ATCAGCTTTCATTGGAAAGATTGGTGATGATGAATTTGGCTATATGCTAGCTGATATATTGAAGCAGAAT
AATGTAAACACTCAAGGATTACTTTTTGATGCTCATGCTAGAACAGCTTTGGCTTTTGTGACACTACGAA
GTGACGGTGAACGTGAATTTATGTTCTATCGTAATCCGAGTGCTGATATGCTACTTGAAGAAAAAGAACT
CGAACTTGATCTAATAAGGAAGGCAAAAATATTCCATCATGGCTCGATAAGTCTTATAACTGAGCCTTGT
AAAACTGCACACCTTGCAGCTGCCAAAGCAGCTAGAGATGCTGGAGTACTTGTTTCATATGATCCGAATT
TAAGGCTTCCATTGTGGTCATCAGCTGAGGATGCTAGAGATGGTATCTTGAGCATATGGGAAACAGCTGA
TGTTATCAAGATAAGTGAAGAGGAGGTTTCTTTTCTGACGAACGGGGAGGATCCATATGATGATGCTGTT
GTAAAGAAACTTATTCACCCCAACCTGAAGTTGCTTCTTGTCACTGAAGGTCCAGAGGGATGTAGGTATT
ATTCTAAGGAATTTAGTGGGAGAGTTGGTGGGCTGAAGGTAACTGCTGTTGATACAACTGGTGCTGGAGA
TGCTTTCGTTGCTGGAATGCTATCTCAATTAGCCACAGATTTTTCACTGCTCCAGGACGAAGGCCGATTG
CGAGAAGCACTGAAGTTCGCAAACGTCTGTGGAGCTCTCACGGTAACAGAGAGAGGCGCGATTCCAGCAC
TGCCCACCCGACAGCAAGTGCTCGACGCCCTGACCAGCGTTGTTGCTTGA
>L31_04G00018060.T01
ATGGCTCTCCACGCGGCGGCGCCGCCCTGCGCTGCGGGCCGCGGCCTCCCGTCGTCCTCGTCGCCCCCTC
GCGCCGGTGGCAGGCCCTCCCTCTCCGCCGCCGCGAGGCCCCGCAGCGTCTCCTTTGCCGCGCTGCTCCG
GACGCGCACAGTTCAAACAAAGGCAGTCTTAAGCAGTGATGGTGCCCCTGGAATGAGCAATTCTCCCCAT
GTAGTGTGCTTTGGTGAATTGCTAATTGACTTCGTTCCAACTGTCAATGGAGTGTCATTGGCAGAAGCAC
CAGCCTTCAAGAAGGCTCCAGGGGGTGCACCTGCCAATGTTGCAGTTGGAATAGCTCGTCTTGGTGGGTC
ATCAGCTTTCATTGGAAAGATTGGTGATGATGAATTTGGCTATATGCTAGCTGATATATTGAAGCAGAAT
AATGTAAACACTCAAGGATTACTTTTTGATGCTCATGCTAGAACAGCTTTGGCTTTTGTGACACTACGAA
GTGACGGTGAACGTGAATTTATGTTCTATCGTAATCCGAGTGCTGATATGCTACTTGAAGAAAAAGAACT
CGAACTTGATCTAATAAGGAAGGCAAAAATATTCCATCATGGCTCGATAAGTCTTATAACTGAGCCTTGT
AAAACTGCACACCTTGCAGCTGCCAAAGCAGCTAGAGATGCTGGAGTACTTGTTTCATATGATCCGAATT
TAAGGCTTCCATTGTGGTCATCAGCTGAGGATGCTAGAGATGGTATCTTGAGCATATGGGAAACAGCTGA
TGTTATCAAGATAAGTGAAGAGGAGGTTTCTTTTCTGACGAACGGGGAGGATCCATATGATGATGCTGTT
GTAAAGAAACTTATTCACCCCAACCTGAAGTTGCTTCTTGTCACTGAAGGTCCAGAGGGATGTAGGTATT
ATTCTAAGGAATTTAGTGGGAGAGTTGGTGGGCTGAAGGTAACTGCTGTTGATACAACTGGTGCTGGAGA
TGCTTTCGTTGCTGGAATGCTATCTCAATTAGCCACAGATTTTTCACTGCTCCAGGACGAAGGCCGATTG
CGAGAAGCACTGAAGTTCGCAAACGTCTGTGGAGCTCTCACGGTAACAGAGAGAGGCGCGATTCCAGCAC
TGCCCACCCGACAGCAAGTGCTCGACGCCCTGACCAGCGTTGTTGCTTGA
>L32_04G00018136.T01
ATGGCTCTCCACGCGGCGGCGCCGCCCTGCGCTGCGGGCCGCGGCCTCCCGTCGTCCTCGTCGCCCCCTC
GCGCCGGTGGCAGGCCCTCCCTCTCCGCCGCCGCGAGGCCCCGCAGCGTCTCCTTTGCCGCGCTGCTCCG
GACGCGCACAGTTCAAACAAAGGCAGTCTTAAGCAGTGATGGTGCCCCTGGAATGAGCAATTCTCCCCAT
GTAGTGTGCTTTGGTGAATTGCTAATTGACTTCGTTCCAACTGTCAATGGAGTGTCATTGGCAGAAGCAC
CAGCCTTCAAGAAGGCTCCAGGGGGTGCACCTGCCAATGTTGCAGTTGGAATAGCTCGTCTTGGTGGGTC
ATCAGCTTTCATTGGAAAGATTGGTGATGATGAATTTGGCTATATGCTAGCTGATATATTGAAGCAGAAT
AATGTAAACACTCAAGGATTACTTTTTGATGCTCATGCTAGAACAGCTTTGGCTTTTGTGACACTACGAA
GTGACGGTGAACGTGAATTTATGTTCTATCGTAATCCGAGTGCTGATATGCTACTTGAAGAAAAAGAACT
CGAACTTGATCTAATAAGGAAGGCAAAAATATTCCATCATGGCTCGATAAGTCTTATAACTGAGCCTTGT
AAAACTGCACACCTTGCAGCTGCCAAAGCAGCTAGAGATGCTGGAGTACTTGTTTCATATGATCCGAATT
TAAGGCTTCCATTGTGGTCATCAGCTGAGGATGCTAGAGATGGTATCTTGAGCATATGGGAAACAGCTGA
TGTTATCAAGATAAGTGAAGAGGAGGTTTCTTTTCTGACGAACGGGGAGGATCCATATGATGATGCTGTT
GTAAAGAAACTTATTCACCCCAACCTGAAGTTGCTTCTTGTCACTGAAGGTCCAGAGGGATGTAGGTATT
ATTCTAAGGAATTTAGTGGGAGAGTTGGTGGGCTGAAGGTAACTGCTGTTGATACAACTGGTGCTGGAGA
TGCTTTCGTTGCTGGAATGCTATCTCAATTAGCCACAGATTTTTCACTGCTCCAGGACGAAGGCCGATTG
CGAGAAGCACTGAAGTTCGCAAACGTCTGTGGAGCTCTCACGGTAACAGAGAGAGGCGCGATTCCAGCAC
TGCCCACCCGACAGCAAGTGCTCGACGCCCTGACCAGCGTTGTTGCTTGA
>L33_04G00017921.T01
ATGGCTCTCCACGCGGCGGCGCCGCCCTGCGCTGCGGGCCGCGGCCTCCCGTCGTCCTCGTCGCCCCCTC
GCGCCGGTGGCAGGCCCTCCCTCTCCGCCGCCGCGAGGCCCCGCAGCGTCTCCTTTGCCGCGCTGCTCCG
GACGCGCACAGTTCAAACAAAGGCAGTCTTAAGCAGTGATGGTGCCCCTGGAATGAGCAATTCTCCCCAT
GTAGTGTGCTTTGGTGAATTGCTAATTGACTTCGTTCCAACTGTCAATGGAGTGTCATTGGCAGAAGCAC
CAGCCTTCAAGAAGGCTCCAGGGGGTGCACCTGCCAATGTTGCAGTTGGAATAGCTCGTCTTGGTGGGTC
ATCAGCTTTCATTGGAAAGATTGGTGATGATGAATTTGGCTATATGCTAGCTGATATATTGAAGCAGAAT
AATGTAAACACTCAAGGATTACTTTTTGATGCTCATGCTAGAACAGCTTTGGCTTTTGTGACACTACGAA
GTGACGGTGAACGTGAATTTATGTTCTATCGTAATCCGAGTGCTGATATGCTACTTGAAGAAAAAGAACT
CGAACTTGATCTAATAAGGAAGGCAAAAATATTCCATCATGGCTCGATAAGTCTTATAACTGAGCCTTGT
AAAACTGCACACCTTGCAGCTGCCAAAGCAGCTAGAGATGCTGGAGTACTTGTTTCATATGATCCGAATT
TAAGGCTTCCATTGTGGTCATCAGCTGAGGATGCTAGAGATGGTATCTTGAGCATATGGGAAACAGCTGA
TGTTATCAAGATAAGTGAAGAGGAGGTTTCTTTTCTGACGAACGGGGAGGATCCATATGATGATGCTGTT
GTAAAGAAACTTATTCACCCCAACCTGAAGTTGCTTCTTGTCACTGAAGGTCCAGAGGGATGTAGGTATT
ATTCTAAGGAATTTAGTGGGAGAGTTGGTGGGCTGAAGGTAACTGCTGTTGATACAACTGGTGCTGGAGA
TGCTTTCGTTGCTGGAATGCTATCTCAATTAGCCACAGATTTTTCACTGCTCCAGGACGAAGGCCGATTG
CGAGAAGCACTGAAGTTCGCAAACGTCTGTGGAGCTCTCACGGTAACAGAGAGAGGCGCGATTCCAGCAC
TGCCCACCCGACAGCAAGTGCTCGACGCCCTGACCAGCGTTGTTGCTTGA
>L34_00G00000411.T01
ATGGCTCTCCACGCGGCGGCGCCGCCCTGCGCTGCGGGCCGCGGCCTCCCGTCGTCCTCGTCGCCCCCTCGCGCCGGTGGCAGGCCCTCCCTCTCCGCCGCCGCGAGGCCCCGCAGCGTCTCCTTTGCCGCGCTGCTCCGGACGCGCACAGTTCAAACAAAGGCAGTCTTAAGCAGTGATGGTGCCCCTGGAATGAGCAATTCTCCCCATGTAGTGTGCTTTGGTGAATTGCTAATTGACTTCGTTCCAACTGTCAATGGAGTGTCATTGGCAGAAGCACCAGCCTTCAAGAAGGCTCCAGGGGGTGCACCTGCCAATGTTGCAGTTGGAATAGCTCGTCTTGGTGGGTCATCAGCTTTCATTGGAAAGATTGGTGATGATGAATTTGGCTATATGCTAGCTGATATATTGAAGCAGAATAATGTAAACACTCAAGGATTACTTTTTGATGCTCATGCTAGAACAGCTTTGGCTTTTGTGACACTACGAAGTGACGGTGAACGTGAATTTATGTTCTATCGTAATCCGAGTGCTGATATGCTACTTGAAGAAAAAGAACTCGAACTTGATCTAATAAGGAAGGCAAAAATATTCCATCATGGCTCGATAAGTCTTATAACTGAGCCTTGTAAAACTGCACACCTTGCAGCTGCCAAAGCAGCTAGAGATGCTGGAGTACTTGTTTCATATGATCCGAATTTAAGGCTTCCATTGTGGTCATCAGCTGAGGATGCTAGAGATGGTATCTTGAGCATATGGGAAACAGCTGATGTTATCAAGATAAGTGAAGAGGAGGTTTCTTTTCTGACGAACGGGGAGGATCCATATGATGATGCTGTTGTAAAGAAACTTATTCACCCCAACCTGAAGTTGCTTCTTGTCACTGAAGGTCCAGAGGGATGTAGGTATTATTCTAAGGAATTTAGTGGGAGAGTTGGTGGGCTGAAGGTAACTGCTGTTGATACAACTGGTGCTGGAGATGCTTTCGTTGCTGGAATGCTATCTCAATTAGCCACAGATTTTTCACTGCTCCAGGACGAAGGCCGATTGCGAGAAGCACTGAAGTTCGCAAACGTCTGTGGAGCTCTCACGGTAACAGAGAGAGGCGCGATTCCAGCACTGCCCACCCGACAGCAAGTGCTCGACGCCCTGACCAGCGTTGTTGCTTGA>L34_04G00018229.T01
ATGGCTCTCCACGCGGCGGCGCCGCCCTGCGCTGCGGGCCGCGGCCTCCCGTCGTCCTCGTCGCCCCCTC
GCGCCGGTGGCAGGCCCTCCCTCTCCGCCGCCGCGAGGCCCCGCAGCGTCTCCTTTGCCGCGCTGCTCCG
GACGCGCACAGTTCAAACAAAGGCAGTCTTAAGCAGTGATGGTGCCCCTGGAATGAGCAATTCTCCCCAT
GTAGTGTGCTTTGGTGAATTGCTAATTGACTTCGTTCCAACTGTCAATGGAGTGTCATTGGCAGAAGCAC
CAGCCTTCAAGAAGGCTCCAGGGGGTGCACCTGCCAATGTTGCAGTTGGAATAGCTCGTCTTGGTGGGTC
ATCAGCTTTCATTGGAAAGATTGGTGATGATGAATTTGGCTATATGCTAGCTGATATATTGAAGCAGAAT
AATGTAAACACTCAAGGATTACTTTTTGATGCTCATGCTAGAACAGCTTTGGCTTTTGTGACACTACGAA
GTGACGGTGAACGTGAATTTATGTTCTATCGTAATCCGAGTGCTGATATGCTACTTGAAGAAAAAGAACT
CGAACTTGATCTAATAAGGAAGGCAAAAATATTCCATCATGGCTCGATAAGTCTTATAACTGAGCCTTGT
AAAACTGCACACCTTGCAGCTGCCAAAGCAGCTAGAGATGCTGGAGTACTTGTTTCATATGATCCGAATT
TAAGGCTTCCATTGTGGTCATCAGCTGAGGATGCTAGAGATGGTATCTTGAGCATATGGGAAACAGCTGA
TGTTATCAAGATAAGTGAAGAGGAGGTTTCTTTTCTGACGAACGGGGAGGATCCATATGATGATGCTGTT
GTAAAGAAACTTATTCACCCCAACCTGAAGTTGCTTCTTGTCACTGAAGGTCCAGAGGGATGTAGGTATT
ATTCTAAGGAATTTAGTGGGAGAGTTGGTGGGCTGAAGGTAACTGCTGTTGATACAACTGGTGCTGGAGA
TGCTTTCGTTGCTGGAATGCTATCTCAATTAGCCACAGATTTTTCACTGCTCCAGGACGAAGGCCGATTG
CGAGAAGCACTGAAGTTCGCAAACGTCTGTGGAGCTCTCACGGTAACAGAGAGAGGCGCGATTCCAGCAC
TGCCCACCCGACAGCAAGTGCTCGACGCCCTGACCAGCGTTGTTGCTTGA
>L35_04G00018678.T01
ATGGCTCTCCACGCGGCGGCGCCGCCCTGCGCTGCGGGCCGCGGCCTCCCGTCGTCCTCGTCGCCCCCTC
GCGCCGGTGGCAGGCCCTCCCTCTCCGCCGCCGCGAGGCCCCGCAGCGTCTCCTTTGCCGCGCTGCTCCG
GACGCGCACAGTTCAAACAAAGGCAGTCTTAAGCAGTGATGGTGCCCCTGGAATGAGCAATTCTCCCCAT
GTAGTGTGCTTTGGTGAATTGCTAATTGACTTCGTTCCAACTGTCAATGGAGTGTCATTGGCAGAAGCAC
CAGCCTTCAAGAAGGCTCCAGGGGGTGCACCTGCCAATGTTGCAGTTGGAATAGCTCGTCTTGGTGGGTC
ATCAGCTTTCATTGGAAAGATTGGTGATGATGAATTTGGCTATATGCTAGCTGATATATTGAAGCAGAAT
AATGTAAACACTCAAGGATTACTTTTTGATGCTCATGCTAGAACAGCTTTGGCTTTTGTGACACTACGAA
GTGACGGTGAACGTGAATTTATGTTCTATCGTAATCCGAGTGCTGATATGCTACTTGAAGAAAAAGAACT
CGAACTTGATCTAATAAGGAAGGCAAAAATATTCCATCATGGCTCGATAAGTCTTATAACTGAGCCTTGT
AAAACTGCACACCTTGCAGCTGCCAAAGCAGCTAGAGATGCTGGAGTACTTGTTTCATATGATCCGAATT
TAAGGCTTCCATTGTGGTCATCAGCTGAGGATGCTAGAGATGGTATCTTGAGCATATGGGAAACAGCTGA
TGTTATCAAGATAAGTGAAGAGGAGGTTTCTTTTCTGACGAACGGGGAGGATCCATATGATGATGCTGTT
GTAAAGAAACTTATTCACCCCAACCTGAAGTTGCTTCTTGTCACTGAAGGTCCAGAGGGATGTAGGTATT
ATTCTAAGGAATTTAGTGGGAGAGTTGGTGGGCTGAAGGTAACTGCTGTTGATACAACTGGTGCTGGAGA
TGCTTTCGTTGCTGGAATGCTATCTCAATTAGCCACAGATTTTTCACTGCTCCAGGACGAAGGCCGATTG
CGAGAAGCACTGAAGTTCGCAAACGTCTGTGGAGCTCTCACGGTAACAGAGAGAGGCGCGATTCCAGCAC
TGCCCACCCGACAGCAAGTGCTCGACGCCCTGACCAGCGTTGTTGCTTGA
>L36_04G00018425.T01
ATGGCTCTCCACGCGGCGGCGCCGCCCTGCGCTGCGGGCCGCGGCCTCCCGTCGTCCTCGTCGCCCCCTC
GCGCCGGTGGCAGGCCCTCCCTCTCCGCCGCCGCGAGGCCCCGCAGCGTCTCCTTTGCCGCGCTGCTCCG
GACGCGCACAGTTCAAACAAAGGCAGTCTTAAGCAGTGATGGTGCCCCTGGAATGAGCAATTCTCCCCAT
GTAGTGTGCTTTGGTGAATTGCTAATTGACTTCGTTCCAACTGTCAATGGAGTGTCATTGGCAGAAGCAC
CAGCCTTCAAGAAGGCTCCAGGGGGTGCACCTGCCAATGTTGCAGTTGGAATAGCTCGTCTTGGTGGGTC
ATCAGCTTTCATTGGAAAGATTGGTGATGATGAATTTGGCTATATGCTAGCTGATATATTGAAGCAGAAT
AATGTAAACACTCAAGGATTACTTTTTGATGCTCATGCTAGAACAGCTTTGGCTTTTGTGACACTACGAA
GTGACGGTGAACGTGAATTTATGTTCTATCGTAATCCGAGTGCTGATATGCTACTTGAAGAAAAAGAACT
CGAACTTGATCTAATAAGGAAGGCAAAAATATTCCATCATGGCTCGATAAGTCTTATAACTGAGCCTTGT
AAAACTGCACACCTTGCAGCTGCCAAAGCAGCTAGAGATGCTGGAGTACTTGTTTCATATGATCCGAATT
TAAGGCTTCCATTGTGGTCATCAGCTGAGGATGCTAGAGATGGTATCTTGAGCATATGGGAAACAGCTGA
TGTTATCAAGATAAGTGAAGAGGAGGTTTCTTTTCTGACGAACGGGGAGGATCCATATGATGATGCTGTT
GTAAAGAAACTTATTCACCCCAACCTGAAGTTGCTTCTTGTCACTGAAGGTCCAGAGGGATGTAGGTATT
ATTCTAAGGAATTTAGTGGGAGAGTTGGTGGGCTGAAGGTAACTGCTGTTGATACAACTGGTGCTGGAGA
TGCTTTCGTTGCTGGAATGCTATCTCAATTAGCCACAGATTTTTCACTGCTCCAGGACGAAGGCCGATTG
CGAGAAGCACTGAAGTTCGCAAACGTCTGTGGAGCTCTCACGGTAACAGAGAGAGGCGCGATTCCAGCAC
TGCCCACCCGACAGCAAGTGCTCGACGCCCTGACCAGCGTTGTTGCTTGA
>L37_04G00019496.T01
ATGGCTCTCCACGCGGCGGCGCCGCCCTGCGCTGCGGGCCGCGGCCTCCCGTCGTCCTCGTCGCCCCCTC
GCGCCGGTGGCAGGCCCTCCCTCTCCGCCGCCGCGAGGCCCCGCAGCGTCTCCTTTGCCGCGCTGCTCCG
GACGCGCACAGTTCAAACAAAGGCAGTCTTAAGCAGTGATGGTGCCCCTGGAATGAGCAATTCTCCCCAT
GTAGTGTGCTTTGGTGAATTGCTAATTGACTTCGTTCCAACTGTCAATGGAGTGTCATTGGCAGAAGCAC
CAGCCTTCAAGAAGGCTCCAGGGGGTGCACCTGCCAATGTTGCAGTTGGAATAGCTCGTCTTGGTGGGTC
ATCAGCTTTCATTGGAAAGATTGGTGATGATGAATTTGGCTATATGCTAGCTGATATATTGAAGCAGAAT
AATGTAAACACTCAAGGATTACTTTTTGATGCTCATGCTAGAACAGCTTTGGCTTTTGTGACACTACGAA
GTGACGGTGAACGTGAATTTATGTTCTATCGTAATCCGAGTGCTGATATGCTACTTGAAGAAAAAGAACT
CGAACTTGATCTAATAAGGAAGGCAAAAATATTCCATCATGGCTCGATAAGTCTTATAACTGAGCCTTGT
AAAACTGCACACCTTGCAGCTGCCAAAGCAGCTAGAGATGCTGGAGTACTTGTTTCATATGATCCGAATT
TAAGGCTTCCATTGTGGTCATCAGCTGAGGATGCTAGAGATGGTATCTTGAGCATATGGGAAACAGCTGA
TGTTATCAAGATAAGTGAAGAGGAGGTTTCTTTTCTGACGAACGGGGAGGATCCATATGATGATGCTGTT
GTAAAGAAACTTATTCACCCCAACCTGAAGTTGCTTCTTGTCACTGAAGGTCCAGAGGGATGTAGGTATT
ATTCTAAGGAATTTAGTGGGAGAGTTGGTGGGCTGAAGGTAACTGCTGTTGATACAACTGGTGCTGGAGA
TGCTTTCGTTGCTGGAATGCTATCTCAATTAGCCACAGATTTTTCACTGCTCCAGGACGAAGGCCGATTG
CGAGAAGCACTGAAGTTCGCAAACGTCTGTGGAGCTCTCACGGTAACAGAGAGAGGCGCGATTCCAGCAC
TGCCCACCCGACAGCAAGTGCTCGACGCCCTGACCAGCGTTGTTGCTTGA
>L38_04G00018267.T01
ATGGCTCTCCACGCGGCGGCGCCGCCCTGCGCTGCGGGCCGCGGCCTCCCGTCGTCCTCGTCGCCCCCTC
GCGCCGGTGGCAGGCCCTCCCTCTCCGCCGCCGCGAGGCCCCGCAGCGTCTCCTTTGCCGCGCTGCTCCG
GACGCGCACAGTTCAAACAAAGGCAGTCTTAAGCAGTGATGGTGCCCCTGGAATGAGCAATTCTCCCCAT
GTAGTGTGCTTTGGTGAATTGCTAATTGACTTCGTTCCAACTGTCAATGGAGTGTCATTGGCAGAAGCAC
CAGCCTTCAAGAAGGCTCCAGGGGGTGCACCTGCCAATGTTGCAGTTGGAATAGCTCGTCTTGGTGGGTC
ATCAGCTTTCATTGGAAAGATTGGTGATGATGAATTTGGCTATATGCTAGCTGATATATTGAAGCAGAAT
AATGTAAACACTCAAGGATTACTTTTTGATGCTCATGCTAGAACAGCTTTGGCTTTTGTGACACTACGAA
GTGACGGTGAACGTGAATTTATGTTCTATCGTAATCCGAGTGCTGATATGCTACTTGAAGAAAAAGAACT
CGAACTTGATCTAATAAGGAAGGCAAAAATATTCCATCATGGCTCGATAAGTCTTATAACTGAGCCTTGT
AAAACTGCACACCTTGCAGCTGCCAAAGCAGCTAGAGATGCTGGAGTACTTGTTTCATATGATCCGAATT
TAAGGCTTCCATTGTGGTCATCAGCTGAGGATGCTAGAGATGGTATCTTGAGCATATGGGAAACAGCTGA
TGTTATCAAGATAAGTGAAGAGGAGGTTTCTTTTCTGACGAACGGGGAGGATCCATATGATGATGCTGTT
GTAAAGAAACTTATTCACCCCAACCTGAAGTTGCTTCTTGTCACTGAAGGTCCAGAGGGATGTAGGTATT
ATTCTAAGGAATTTAGTGGGAGAGTTGGTGGGCTGAAGGTAACTGCTGTTGATACAACTGGTGCTGGAGA
TGCTTTCGTTGCTGGAATGCTATCTCAATTAGCCACAGATTTTTCACTGCTCCAGGACGAAGGCCGATTG
CGAGAAGCACTGAAGTTCGCAAACGTCTGTGGAGCTCTCACGATGCCAGAAATTGATTGGAATTCGGAGA
ACACTCGAGTGTTGTGTGTGTTGTTTGCCGAACAAGTTGAAAAAGGAAATCGGCCAAACACACACTTGAA
TGCACTTGGTTATGCTGAGGTTGAGAAGGGGTTCAAGGAAAGGACTGGAATTGTGGCTACCAAGGGTCAG
ATCAAGAACAAATGGGACAAGTTGAAGGAAGATTTCAAAGCATGGAAGAAACTAATGCTAAGGCAAACAG
GGACTGGTTGGGATCCTATAAGGAAGACTATTGCTATGGATGATGAATGGTGGAAAAAAGCTAGATCTGA
GATTCCGGGTTGTGGCAAGTTCAAAAAGAAGGGCCTTGAGAATGAAGATGAATTAGCCAAGTCAACCGAA
AATGTTGATGTGACACAAGATGAGGCAACCAATTTTGAGCCAGAAGGTGATGATTTCATTCCTGAAACAC
AAGAGGAGGATATTGGTATTTCTCCTTCACCTGCGAGTGGCAAGAGACTGGCAAGGCCTGTTGACAGGAG
TGGTAAAAAAGCGAAGTCTGGAAATGCATTCCTAATTCAAGAAGCAGTAACAAGTATGGCAAGTTCAGCT
AATGAATATATTTCGAAGAGACATGGAAAATATTCTATTGAGGAAGTGATGGAGGTTGTGATTGCTTGTG
GGGCCGGCTATGATAGCAATGAACATTACATGGCGTCTGAACTGTTTGTGAAGAAGGAGCAAAGGGAGAT
GTTCATGACCTTGCCTACTAATGAGATTAGGTTCAATTGGCTTAGGAGGAAGTACAATGATAAATATGAA
AAATAG
>L39_04G00018208.T01
ATGGCTCTCCACGCGGCGGCGCCGCCCTGCGCTGCGGGCCGCGGCCTCCCGTCGTCCTCGTCGCCCCCTC
GCGCCGGTGGCAGGCCCTCCCTCTCCGCCGCCGCGAGGCCCCGCAGCGTCTCCTTTGCCGCGCTGCTCCG
GACGCGCACAGTTCAAACAAAGGCAGTCTTAAGCAGTGATGGTGCCCCTGGAATGAGCAATTCTCCCCAT
GTAGTGTGCTTTGGTGAATTGCTAATTGACTTCGTTCCAACTGTCAATGGAGTGTCATTGGCAGAAGCAC
CAGCCTTCAAGAAGGCTCCAGGGGGTGCACCTGCCAATGTTGCAGTTGGAATAGCTCGTCTTGGTGGGTC
ATCAGCTTTCATTGGAAAGATTGGTGATGATGAATTTGGCTATATGCTAGCTGATATATTGAAGCAGAAT
AATGTAAACACTCAAGGATTACTTTTTGATGCTCATGCTAGAACAGCTTTGGCTTTTGTGACACTACGAA
GTGACGGTGAACGTGAATTTATGTTCTATCGTAATCCGAGTGCTGATATGCTACTTGAAGAAAAAGAACT
CGAACTTGATCTAATAAGGAAGGCAAAAATATTCCATCATGGCTCGATAAGTCTTATAACTGAGCCTTGT
AAAACTGCACACCTTGCAGCTGCCAAAGCAGCTAGAGATGCTGGAGTACTTGTTTCATATGATCCGAATT
TAAGGCTTCCATTGTGGTCATCAGCTGAGGATGCTAGAGATGGTATCTTGAGCATATGGGAAACAGCTGA
TGTTATCAAGATAAGTGAAGAGGAGGTTTCTTTTCTGACGAACGGGGAGGATCCATATGATGATGCTGTT
GTAAAGAAACTTATTCACCCCAACCTGAAGTTGCTTCTTGTCACTGAAGGTCCAGAGGGATGTAGGTATT
ATTCTAAGGAATTTAGTGGGAGAGTTGGTGGGCTGAAGGTAACTGCTGTTGATACAACTGGTGCTGGAGA
TGCTTTCGTTGCTGGAATGCTATCTCAATTAGCCACAGATTTTTCACTGCTCCAGGACGAAGGCCGATTG
CGAGAAGCACTGAAGTTCGCAAACGTCTGTGGAGCTCTCACGGTAACAGAGAGAGGCGCGATTCCAGCAC
TGCCCACCCGACAGCAAGTGCTCGACGCCCTGACCAGCGTTGTTGCTTGA
>Me34V_022096_T01
ACATGGCTCTCCACGCGGCGGCGCCGCCCTGCGCTGCGGGCCGCGGCCTCCCGTCGTCCTCGTCGCCCCC
TCGCGCCGGTGGCAGGCCCTCCCTCTCCGCCGCCGCGAGGCCCCGCAGCGTCTCCTTTGCCGCGCTGCTC
CGGACGCGCACAGTTCAAACAAAGGCAGTCTTAAGCAGTGATGGTGCCCCTGGAATGAGCAATTCTCCCC
ATGTAGTGTGCTTTGGTGAATTGCTAATTGACTTCGTTCCAACTGTCAATGGAGTGTCATTGGCAGAAGC
ACCAGCCTTCAAGAAGGCTCCAGGGGGTGCACCTGCCAATGTTGCAGTTGGAATAGCTCGTCTTGGTGGG
TCATCAGCTTTCATTGGAAAGATTGGTGATGATGAATTTGGCTATATGCTAGCTGATATATTGAAGCAGA
ATAATGTAAACACTCAAGGATTACTTTTTGATGCTCATGCTAGAACAGCTTTGGCTTTTGTGACACTACG
AAGTGATGGTGAACGTGAATTTATGTTCTATCGTAATCCGAGTGCTGATATGCTACTTGAAGAAAAAGAA
CTCGAACTTGATCTAATAAGGAAGGCAAAAATATTCCATCATGGCTCGATAAGTCTTATAACTGAGCCTT
GTAAAACTGCGCACCTTGCAGCTGCCAAAGCAGCTAGAGATGCTGGAGTACTTGTTTCATATGATCCGAA
TTTAAGGCTTCCATTGTGGTCATCAGCTGAGGATGCTAGAGATGGTATCTTGAGCATATGGGAAACAGCT
GATGTTATCAAGATAAGTGAAGAGGAGGTTTCTTTTCTGACGAACGGGGAGGATCCATATGATGATGCTG
TTGTAAAGAAACTTATTCACCCCAACCTGAAGTTGCTTCTTGTCACTGAAGGTCCAGAGGGATGTAGGTA
TTATTCTAAGGAATTTAGTGGGAGAGTTGGTGGGCTGAAGGTAACTGCTGTTGATACAACTGGTGCTGGA
GATGCTTTCGTTGCTGGAATGCTATCTCAATTAGCCACAGATTTTTCACTGCTCCAGGACGAAGGCCGAT
TGCGAGAAGCACTGAAGTTCGCAAACGTCTGTGGAGCTCTCACGGTAACAGAGAGAGGCGCGATTCCAGC
ACTGCCCACCCGACAGCAAGTGCTCGACGCCCTGACCAGCGTTGTTGCTT
>Q01_04G00016998.T01
ATGGCTCTCCACGCGGCGGCGCCGCCCTGCGCTGCGGGCCGCGGCCTCCCGTCGTCCTCGTCGCCCCCTC
GCGCCGGTGGCAGGCCCTCCCTCTCCGCCGCCGCGAGGCCCCGCAGCGTCTCCTTTGCCGCGCTGCTCCG
GACGCGCACAGTTCAAACAAAGGCAGTCTTAAGCAGTGATGGTGCCCCTGGAATGAGCAATTCTCCCCAT
GTAGTGTGCTTTGGTGAATTGCTAATTGACTTCGTTCCAACTGTCAATGGAGTGTCATTGGCAGAAGCAC
CAGCCTTCAAGAAGGCTCCAGGGGGTGCACCTGCCAATGTTGCAGTTGGAATAGCTCGTCTTGGTGGGTC
ATCAGCTTTCATTGGAAAGATTGGTGATGATGAATTTGGCTATATGCTAGCTGATATATTGAAGCAGAAT
AATGTAAACACTCAAGGATTACTTTTTGATGCTCATGCTAGAACAGCTTTGGCTTTTGTGACACTACGAA
GTGACGGTGAACGTGAATTTATGTTCTATCGTAATCCGAGTGCTGATATGCTACTTGAAGAAAAAGAACT
CGAACTTGATCTAATAAGGAAGGCAAAAATATTCCATCATGGCTCGATAAGTCTTATAACTGAGCCTTGT
AAAACTGCACACCTTGCAGCTGCCAAAGCAGCTAGAGATGCTGGAGTACTTGTTTCATATGATCCGAATT
TAAGGCTTCCATTGTGGTCATCAGCTGAGGATGCTAGAGATGGTATCTTGAGCATATGGGAAACAGCTGA
TGTTATCAAGATAAGTGAAGAGGAGGTTTCTTTTCTGACGAACGGGGAGGATCCATATGATGATGCTGTT
GTAAAGAAACTTATTCACCCCAACCTGAAGTTGCTTCTTGTCACTGAAGGTCCAGAGGGATGTAGGTATT
ATTCTAAGGAATTTAGTGGGAGAGTTGGTGGGCTGAAGGTAACTGCTGTTGATACAACTGGTGCTGGAGA
TGCTTTCGTTGCTGGAATGCTATCTCAATTAGCCACAGATTTTTCACTGCTCCAGGACGAAGGCCGATTG
CGAGAAGCACTGAAGTTCGCAAACGTCTGTGGAGCTCTCACGGTAACAGAGAGAGGCGCGATTCCAGCAC
TGCCCACCCGACAGCAAGTGCTCGACGCCCTGACCAGCGTTGTTGCTTGA
>Q02_04G00017279.T01
ATGGCTCTCCACGCGGCGGCGCCGCCCTGCGCTGCGGGCCGCGGCCTCCCGTCGTCCTCGTCGCCCCCTC
GCGCCGGTGGCAGGCCCTCCCTCTCCGCCGCCGCGAGGCCCCGCAGCGTCTCCTTTGCCGCGCTGCTCCG
GACGCGCACAGTTCAAACAAAGGCAGTCTTAAGCAGTGATGGTGCCCCTGGAATGAGCAATTCTCCCCAT
GTAGTGTGCTTTGGTGAATTGCTAATTGACTTCGTTCCAACTGTCAATGGAGTGTCATTGGCAGAAGCAC
CAGCCTTCAAGAAGGCTCCAGGGGGTGCACCTGCCAATGTTGCAGTTGGAATAGCTCGTCTTGGTGGGTC
ATCAGCTTTCATTGGAAAGATTGGTGATGATGAATTTGGCTATATGCTAGCTGATATATTGAAGCAGAAT
AATGTAAACACTCAAGGATTACTTTTTGATGCTCATGCTAGAACAGCTTTGGCTTTTGTGACACTACGAA
GTGACGGTGAACGTGAATTTATGTTCTATCGTAATCCGAGTGCTGATATGCTACTTGAAGAAAAAGAACT
CGAACTTGATCTAATAAGGAAGGCAAAAATATTCCATCATGGCTCGATAAGTCTTATAACTGAGCCTTGT
AAAACTGCACACCTTGCAGCTGCCAAAGCAGCTAGAGATGCTGGAGTACTTGTTTCATATGATCCGAATT
TAAGGCTTCCATTGTGGTCATCAGCTGAGGATGCTAGAGATGGTATCTTGAGCATATGGGAAACAGCTGA
TGTTATCAAGATAAGTGAAGAGGAGGTTTCTTTTCTGACGAACGGGGAGGATCCATATGATGATGCTGTT
GTAAAGAAACTTATTCACCCCAACCTGAAGTTGCTTCTTGTCACTGAAGGTCCAGAGGGATGTAGGTATT
ATTCTAAGGAATTTAGTGGGAGAGTTGGTGGGCTGAAGGTAACTGCTGTTGATACAACTGGTGCTGGAGA
TGCTTTCGTTGCTGGAATGCTATCTCAATTAGCCACAGATTTTTCACTGCTCCAGGACGAAGGCCGATTG
CGAGAAGCACTGAAGTTCGCAAACGTCTGTGGAGCTCTCACGGTAACAGAGAGAGGCGCGATTCCAGCAC
TGCCCACCCGACAGCAAGTGCTCGACGCCCTGACCAGCGTTGTTGCTTGA
>Q03_04G00018940.T01
ATGGCTCTCCACGCGGCGGCGCCGCCCTGCGCTGCGGGCCGCGGCCTCCCGTCGTCCTCGTCGCCCCCTC
GCGCCGGTGGCAGGCCCTCCCTCTCCGCCGCCGCGAGGCCCCGCAGCGTCTCCTTTGCCGCGCTGCTCCG
GACGCGCACAGTTCAAACAAAGGCAGTCTTAAGCAGTGATGGTGCCCCTGGAATGAGCAATTCTCCCCAT
GTAGTGTGCTTTGGTGAATTGCTAATTGACTTCGTTCCAACTGTCAATGGAGTGTCATTGGCAGAAGCAC
CAGCCTTCAAGAAGGCTCCAGGGGGTGCACCTGCCAATGTTGCAGTTGGAATAGCTCGTCTTGGTGGGTC
ATCAGCTTTCATTGGAAAGATTGGTGATGATGAATTTGGCTATATGCTAGCTGATATATTGAAGCAGAAT
AATGTAAACACTCAAGGATTACTTTTTGATGCTCATGCTAGAACAGCTTTGGCTTTTGTGACACTACGAA
GTGACGGTGAACGTGAATTTATGTTCTATCGTAATCCGAGTGCTGATATGCTACTTGAAGAAAAAGAACT
CGAACTTGATCTAATAAGGAAGGCAAAAATATTCCATCATGGCTCGATAAGTCTTATAACTGAGCCTTGT
AAAACTGCACACCTTGCAGCTGCCAAAGCAGCTAGAGATGCTGGAGTACTTGTTTCATATGATCCGAATT
TAAGGCTTCCATTGTGGTCATCAGCTGAGGATGCTAGAGATGGTATCTTGAGCATATGGGAAACAGCTGA
TGTTATCAAGATAAGTGAAGAGGAGGTTTCTTTTCTGACGAACGGGGAGGATCCATATGATGATGCTGTT
GTAAAGAAACTTATTCACCCCAACCTGAAGTTGCTTCTTGTCACTGAAGGTCCAGAGGGATGTAGGTATT
ATTCTAAGGAATTTAGTGGGAGAGTTGGTGGGCTGAAGGTAACTGCTGTTGATACAACTGGTGCTGGAGA
TGCTTTCGTTGCTGGAATGCTATCTCAATTAGCCACAGATTTTTCACTGCTCCAGGACGAAGGCCGATTG
CGAGAAGCACTGAAGTTCGCAAACGTCTGTGGAGCTCTCACGGTAACAGAGAGAGGCGCGATTCCAGCAC
TGCCCACCCGACAGCAAGTGCTCGACGCCCTGACCAGCGTTGTTGCTTGA
>Q04_04G00018261.T01
ATGGCTCTCCACGCGGCGGCGCCGCCCTGCGCTGCGGGCCGCGGCCTCCCGTCGTCCTCGTCGCCCCCTC
GCGCCGGTGGCAGGCCCTCCCTCTCCGCCGCCGCGAGGCCCCGCAGCGTCTCCTTTGCCGCGCTGCTCCG
GACGCGCACAGTTCAAACAAAGGCAGTCTTAAGCAGTGATGGTGCCCCTGGAATGAGCAATTCTCCCCAT
GTAGTGTGCTTTGGTGAATTGCTAATTGACTTCGTTCCAACTGTCAATGGAGTGTCATTGGCAGAAGCAC
CAGCCTTCAAGAAGGCTCCAGGGGGTGCACCTGCCAATGTTGCAGTTGGAATAGCTCGTCTTGGTGGGTC
ATCAGCTTTCATTGGAAAGATTGGTGATGATGAATTTGGCTATATGCTAGCTGATATATTGAAGCAGAAT
AATGTAAACACTCAAGGATTACTTTTTGATGCTCATGCTAGAACAGCTTTGGCTTTTGTGACACTACGAA
GTGACGGTGAACGTGAATTTATGTTCTATCGTAATCCGAGTGCTGATATGCTACTTGAAGAAAAAGAACT
CGAACTTGATCTAATAAGGAAGGCAAAAATATTCCATCATGGCTCGATAAGTCTTATAACTGAGCCTTGT
AAAACTGCACACCTTGCAGCTGCCAAAGCAGCTAGAGATGCTGGAGTACTTGTTTCATATGATCCGAATT
TAAGGCTTCCATTGTGGTCATCAGCTGAGGATGCTAGAGATGGTATCTTGAGCATATGGGAAACAGCTGA
TGTTATCAAGATAAGTGAAGAGGAGGTTTCTTTTCTGACGAACGGGGAGGATCCATATGATGATGCTGTT
GTAAAGAAACTTATTCACCCCAACCTGAAGTTGCTTCTTGTCACTGAAGGTCCAGAGGGATGTAGGTATT
ATTCTAAGGAATTTAGTGGGAGAGTTGGTGGGCTGAAGGTAACTGCTGTTGATACAACTGGTGCTGGAGA
TGCTTTCGTTGCTGGAATGCTATCTCAATTAGCCACAGATTTTTCACTGCTCCAGGACGAAGGCCGATTG
CGAGAAGCACTGAAGTTCGCAAACGTCTGTGGAGCTCTCACGGTAACAGAGAGAGGCGCGATTCCAGCAC
TGCCCACCCGACAGCAAGTGCTCGACGCCCTGACCAGCGTTGTTGCTTGA
>Q06_04G00017594.T01
ATGGCTCTCCACGCGGCGGCGCCGCCCTGCGCTGCGGGCCGCGGCCTCCCGTCGTCCTCGTCGCCCCCTC
GCGCCGGTGGCAGGCCCTCCCTCTCCGCCGCCGCGAGGCCCCGCAGCGTCTCCTTTGCCGCGCTGCTCCG
GACGCGCACAGTTCAAACAAAGGCAGTCTTAAGCAGTGATGGTGCCCCTGGAATGAGCAATTCTCCCCAT
GTAGTGTGCTTTGGTGAATTGCTAATTGACTTCGTTCCAACTGTCAATGGAGTGTCATTGGCAGAAGCAC
CAGCCTTCAAGAAGGCTCCAGGGGGTGCACCTGCCAATGTTGCAGTTGGAATAGCTCGTCTTGGTGGGTC
ATCAGCTTTCATTGGAAAGATTGGTGATGATGAATTTGGCTATATGCTAGCTGATATATTGAAGCAGAAT
AATGTAAACACTCAAGGATTACTTTTTGATGCTCATGCTAGAACAGCTTTGGCTTTTGTGACACTACGAA
GTGACGGTGAACGTGAATTTATGTTCTATCGTAATCCGAGTGCTGATATGCTACTTGAAGAAAAAGAACT
CGAACTTGATCTAATAAGGAAGGCAAAAATATTCCATCATGGCTCGATAAGTCTTATAACTGAGCCTTGT
AAAACTGCACACCTTGCAGCTGCCAAAGCAGCTAGAGATGCTGGAGTACTTGTTTCATATGATCCGAATT
TAAGGCTTCCATTGTGGTCATCAGCTGAGGATGCTAGAGATGGTATCTTGAGCATATGGGAAACAGCTGA
TGTTATCAAGATAAGTGAAGAGGAGGTTTCTTTTCTGACGAACGGGGAGGATCCATATGATGATGCTGTT
GTAAAGAAACTTATTCACCCCAACCTGAAGTTGCTTCTTGTCACTGAAGGTCCAGAGGGATGTAGGTATT
ATTCTAAGGAATTTAGTGGGAGAGTTGGTGGGCTGAAGGTAACTGCTGTTGATACAACTGGTGCTGGAGA
TGCTTTCGTTGCTGGAATGCTATCTCAATTAGCCACAGATTTTTCACTGCTCCAGGACGAAGGCCGATTG
CGAGAAGCACTGAAGTTCGCAAACGTCTGTGGAGCTCTCACGGTAACAGAGAGAGGCGCGATTCCAGCAC
TGCCCACCCGACAGCAAGTGCTCGACGCCCTGACCAGCGTTGTTGCTTGA
>Q07_04G00017506.T01
ATGGCTCTCCACGCGGCGGCGCCGCCCTGCGCTGCGGGCCGCGGCCTCCCGTCGTCCTCGTCGCCCCCTC
GCGCCGGTGGCAGGCCCTCCCTCTCCGCCGCCGCGAGGCCCCGCAGCGTCTCCTTTGCCGCGCTGCTCCG
GACGCGCACAGTTCAAACAAAGGCAGTCTTAAGCAGTGATGGTGCCCCTGGAATGAGCAATTCTCCCCAT
GTAGTGTGCTTTGGTGAATTGCTAATTGACTTCGTTCCAACTGTCAATGGAGTGTCATTGGCAGAAGCAC
CAGCCTTCAAGAAGGCTCCAGGGGGTGCACCTGCCAATGTTGCAGTTGGAATAGCTCGTCTTGGTGGGTC
ATCAGCTTTCATTGGAAAGATTGGTGATGATGAATTTGGCTATATGCTAGCTGATATATTGAAGCAGAAT
AATGTAAACACTCAAGGATTACTTTTTGATGCTCATGCTAGAACAGCTTTGGCTTTTGTGACACTACGAA
GTGACGGTGAACGTGAATTTATGTTCTATCGTAATCCGAGTGCTGATATGCTACTTGAAGAAAAAGAACT
CGAACTTGATCTAATAAGGAAGGCAAAAATATTCCATCATGGCTCGATAAGTCTTATAACTGAGCCTTGT
AAAACTGCACACCTTGCAGCTGCCAAAGCAGCTAGAGATGCTGGAGTACTTGTTTCATATGATCCGAATT
TAAGGCTTCCATTGTGGTCATCAGCTGAGGATGCTAGAGATGGTATCTTGAGCATATGGGAAACAGCTGA
TGTTATCAAGATAAGTGAAGAGGAGGTTTCTTTTCTGACGAACGGGGAGGATCCATATGATGATGCTGTT
GTAAAGAAACTTATTCACCCCAACCTGAAGTTGCTTCTTGTCACTGAAGGTCCAGAGGGATGTAGGTATT
ATTCTAAGGAATTTAGTGGGAGAGTTGGTGGGCTGAAGGTAACTGCTGTTGATACAACTGGTGCTGGAGA
TGCTTTCGTTGCTGGAATGCTATCTCAATTAGCCACAGATTTTTCACTGCTCCAGGACGAAGGCCGATTG
CGAGAAGCACTGAAGTTCGCAAACGTCTGTGGAGCTCTCACGGTAACAGAGAGAGGCGCGATTCCAGCAC
TGCCCACCCGACAGCAAGTGCTCGACGCCCTGACCAGCGTTGTTGCTTGA
>Q09_04G00018477.T01
ATGGCTCTCCACGCGGCGGCGCCGCCCTGCGCTGCGGGCCGCGGCCTCCCGTCGTCCTCGTCGCCCCCTC
GCGCCGGTGGCAGGCCCTCCCTCTCCGCCGCCGCGAGGCCCCGCAGCGTCTCCTTTGCCGCGCTGCTCCG
GACGCGCACAGTTCAAACAAAGGCAGTCTTAAGCAGTGATGGTGCCCCTGGAATGAGCAATTCTCCCCAT
GTAGTGTGCTTTGGTGAATTGCTAATTGACTTCGTTCCAACTGTCAATGGAGTGTCATTGGCAGAAGCAC
CAGCCTTCAAGAAGGCTCCAGGGGGTGCACCTGCCAATGTTGCAGTTGGAATAGCTCGTCTTGGTGGGTC
ATCAGCTTTCATTGGAAAGATTGGTGATGATGAATTTGGCTATATGCTAGCTGATATATTGAAGCAGAAT
AATGTAAACACTCAAGGATTACTTTTTGATGCTCATGCTAGAACAGCTTTGGCTTTTGTGACACTACGAA
GTGACGGTGAACGTGAATTTATGTTCTATCGTAATCCGAGTGCTGATATGCTACTTGAAGAAAAAGAACT
CGAACTTGATCTAATAAGGAAGGCAAAAATATTCCATCATGGCTCGATAAGTCTTATAACTGAGCCTTGT
AAAACTGCACACCTTGCAGCTGCCAAAGCAGCTAGAGATGCTGGAGTACTTGTTTCATATGATCCGAATT
TAAGGCTTCCATTGTGGTCATCAGCTGAGGATGCTAGAGATGGTATCTTGAGCATATGGGAAACAGCTGA
TGTTATCAAGATAAGTGAAGAGGAGGTTTCTTTTCTGACGAACGGGGAGGATCCATATGATGATGCTGTT
GTAAAGAAACTTATTCACCCCAACCTGAAGTTGCTTCTTGTCACTGAAGGTCCAGAGGGATGTAGGTATT
ATTCTAAGGAATTTAGTGGGAGAGTTGGTGGGCTGAAGGTAACTGCTGTTGATACAACTGGTGCTGGAGA
TGCTTTCGTTGCTGGAATGCTATCTCAATTAGCCACAGATTTTTCACTGCTCCAGGACGAAGGCCGATTG
CGAGAAGCACTGAAGTTCGCAAACGTCTGTGGAGCTCTCACGGTAACAGAGAGAGGCGCGATTCCAGCAC
TGCCCACCCGACAGCAAGTGCTCGACGCCCTGACCAGCGTTGTTGCTTGA
>Q10_04G00017441.T01
ATGGCTCTCCACGCGGCGGCGCCGCCCTGCGCTGCGGGCCGCGGCCTCCCGTCGTCCTCGTCGCCCCCTC
GCGCCGGTGGCAGGCCCTCCCTCTCCGCCGCCGCGAGGCCCCGCAGCGTCTCCTTTGCCGCGCTGCTCCG
GACGCGCACAGTTCAAACAAAGGCAGTCTTAAGCAGTGATGGTGCCCCTGGAATGAGCAATTCTCCCCAT
GTAGTGTGCTTTGGTGAATTGCTAATTGACTTCGTTCCAACTGTCAATGGAGTGTCATTGGCAGAAGCAC
CAGCCTTCAAGAAGGCTCCAGGGGGTGCACCTGCCAATGTTGCAGTTGGAATAGCTCGTCTTGGTGGGTC
ATCAGCTTTCATTGGAAAGATTGGTGATGATGAATTTGGCTATATGCTAGCTGATATATTGAAGCAGAAT
AATGTAAACACTCAAGGATTACTTTTTGATGCTCATGCTAGAACAGCTTTGGCTTTTGTGACACTACGAA
GTGACGGTGAACGTGAATTTATGTTCTATCGTAATCCGAGTGCTGATATGCTACTTGAAGAAAAAGAACT
CGAACTTGATCTAATAAGGAAGGCAAAAATATTCCATCATGGCTCGATAAGTCTTATAACTGAGCCTTGT
AAAACTGCACACCTTGCAGCTGCCAAAGCAGCTAGAGATGCTGGAGTACTTGTTTCATATGATCCGAATT
TAAGGCTTCCATTGTGGTCATCAGCTGAGGATGCTAGAGATGGTATCTTGAGCATATGGGAAACAGCTGA
TGTTATCAAGATAAGTGAAGAGGAGGTTTCTTTTCTGACGAACGGGGAGGATCCATATGATGATGCTGTT
GTAAAGAAACTTATTCACCCCAACCTGAAGTTGCTTCTTGTCACTGAAGGTCCAGAGGGATGTAGGTATT
ATTCTAAGGAATTTAGTGGGAGAGTTGGTGGGCTGAAGGTAACTGCTGTTGATACAACTGGTGCTGGAGA
TGCTTTCGTTGCTGGAATGCTATCTCAATTAGCCACAGATTTTTCACTGCTCCAGGACGAAGGCCGATTG
CGAGAAGCACTGAAGTTCGCAAACGTCTGTGGAGCTCTCACGGTAACAGAGAGAGGCGCGATTCCAGCAC
TGCCCACCCGACAGCAAGTGCTCGACGCCCTGACCAGCGTTGTTGCTTGA
>Q11_04G00017468.T01
ATGGCTCTCCACGCGGCGGCGCCGCCCTGCGCTGCGGGCCGCGGCCTCCCGTCGTCCTCGTCGCCCCCTC
GCGCCGGTGGCAGGCCCTCCCTCTCCGCCGCCGCGAGGCCCCGCAGCGTCTCCTTTGCCACGCTGCTCCG
GACGCGCACAGTTCAAACAAAGGCAGTCTTAAGCAGTGATGGTGCCCCTGGAATGAGCAATTCTCCCCAT
GTAGTGTGCTTTGGTGAATTGCTAATTGACTTCGTTCCAACTGTCAATGGAGTGTCATTGGCAGAAGCAC
CAGCCTTCAAGAAGGCTCCAGGGGGTGCACCTGCCAATGTTGCAGTTGGAATAGCTCGTCTTGGTGGGTC
ATCAGCTTTCATTGGAAAGATTGGTGATGATGAATTTGGCTATATGCTAGCTGATATATTGAAGCAGAAT
AATGTAAACACTCAAGGATTACTTTTTGATGCTCATGCTAGAACAGCTTTGGCTTTTGTGACACTACGAA
GTGACGGTGAACGTGAATTTATGTTCTATCGTAATCCGAGTGCTGATATGCTACTTGAAGAAAAAGAACT
CGAACTTGATCTAATAAGGAAGGCAAAAATATTCCATCATGGCTCGATAAGTCTTATAACTGAGCCTTGT
AAAACTGCACACCTTGCAGCTGCCAAAGCAGCTAGAGATGCTGGAGTACTTGTTTCATATGATCCGAATT
TAAGGCTTCCATTGTGGTCATCAGCTGAGGATGCTAGAGATGGTATCTTGAGCATATGGGAAACAGCTGA
TGTTATCAAGATAAGTGAAGAGGAGGTTTCTTTTCTGACGAACGGGGAGGATCCATATGATGATGCTGTT
GTAAAGAAACTTATTCACCCCAACCTGAAGTTGCTTCTTGTCACTGAAGGTCCAGAGGGATGTAGGTATT
ACTCTAAGGAATTTAGTGGGAGAGTTGGTGGGCTGAAGGTAACTGCTGTTGATACAACTGGTGCTGGAGA
TGCTTTCGTTGCTGGAATGCTATCTCAATTAGCCACAGATTTTTCACTGCTCCAGGACGAAGGCCGATTG
CGAGAAGCACTGAAGTTCGCAAACGTCTGTGGAGCTCTCACGGTAACAGAGAGAGGCGCGATTCCAGCAC
TGCCCACCCGACAGCAAGTGCTCGACGCCCTGACCAGCGTTGTTGCTTGA
>Q11_06G00027520.T01
ATGGCTCTCCACGCGGCGGCGCCGCCCTGCGCTGCGGGCCGCGGCCTCCCGTCGTCCTCGTCGCCCCCTC
GCGCCGGTGGCAGGCCCTCCCTCTCCGCCGCCGCGAGGCCCCGCAGCGTCTCCTTTGCCACGCTGCTCCG
GACGCGCACAGTTCAAACAAAGGCAGTCTTAAGCAGTGATGGTGCCCCTGGAATGAGCAATTCTCCCCAT
GTAGTGTGCTTTGGTGAATTGCTAATTGACTTCGTTCCAACTGTCAATGGAGTGTCATTGGCAGAAGCAC
CAGCCTTCAAGAAGGCTCCAGGGGGTGCACCTGCCAATGTTGCAGTTGGAATAGCTCGTCTTGGTGGGTC
ATCAGCTTTCATTGGAAAGATTGGTGATGATGAATTTGGCTATATGCTAGCTGATATATTGAAGCAGAAT
AATGTAAACACTCAAGGATTACTTTTTGATGCTCATGCTAGAACAGCTTTGGCTTTTGTGACACTACGAA
GTGACGGTGAACGTGAATTTATGTTCTATCGTAATCCGAGTGCTGATATGCTACTTGAAGAAAAAGAACT
CGAACTTGATCTAATAAGGAAGGCAAAAATATTCCATCATGGCTCGATAAGTCTTATAACTGAGCCTTGT
AAAACTGCACACCTTGCAGCTGCCAAAGCAGCTAGAGATGCTGGAGTACTTGTTTCATATGATCCGAATT
TAAGGCTTCCATTGTGGTCATCAGCTGAGGATGCTAGAGATGGTATCTTGAGCATATGGGAAACAGCTGA
TGTTATCAAGATAAGTGAAGAGGAGGTTTCTTTTCTGACGAACGGGGAGGATCCATATGATGATGCTGTT
GTAAAGAAACTTATTCACCCCAACCTGAAGTTGCTTCTTGTCACTGAAGGTCCAGAGGGATGTAGGTATT
ACTCTAAGGAATTTAGTGGGAGAGTTGGTGGGCTGAAGGTAACTGCTGTTGATACAACTGGTGCTGGAGA
TGCTTTCGTTGCTGGAATGCTATCTCAATTAGCCACAGATTTTTCACTGCTCCAGGACGAAGGCCGATTG
CGAGAAGCACTGAAGTTCGCAAACGTCTGTGGAGCTCTCACGGTAACAGAGAGAGGCGCGATTCCAGCAC
TGCCCACCCGACAGCAAGTGCTCGACGCCCTGACCAGCGTTGTTGCTTGA
>Q12_04G00018149.T01
ATGGCTCTCCACGCGGCGGCGCCGCCCTGCGCTGCGGGCCGCGGCCTCCCGTCGTCCTCGTCGCCCCCTC
GCGCCGGTGGCAGGCCCTCCCTCTCCGCCGCCGCGAGGCCCCGCAGCGTCTCCTTTGCCACGCTGCTCCG
GACGCGCACAGTTCAAACAAAGGCAGTCTTAAGCAGTGATGGTGCCCCTGGAATGAGCAATTCTCCCCAT
GTAGTGTGCTTTGGTGAATTGCTAATTGACTTCGTTCCAACTGTCAATGGAGTGTCATTGGCAGAAGCAC
CAGCCTTCAAGAAGGCTCCAGGGGGTGCACCTGCCAATGTTGCAGTTGGAATAGCTCGTCTTGGTGGGTC
ATCAGCTTTCATTGGAAAGATTGGTGATGATGAATTTGGCTATATGCTAGCTGATATATTGAAGCAGAAT
AATGTAAACACTCAAGGATTACTTTTTGATGCTCATGCTAGAACAGCTTTGGCTTTTGTGACACTACGAA
GTGACGGTGAACGTGAATTTATGTTCTATCGTAATCCGAGTGCTGATATGCTACTTGAAGAAAAAGAACT
CGAACTTGATCTAATAAGGAAGGCAAAAATATTCCATCATGGCTCGATAAGTCTTATAACTGAGCCTTGT
AAAACTGCACACCTTGCAGCTGCCAAAGCAGCTAGAGATGCTGGAGTACTTGTTTCATATGATCCGAATT
TAAGGCTTCCATTGTGGTCATCAGCTGAGGATGCTAGAGATGGTATCTTGAGCATATGGGAAACAGCTGA
TGTTATCAAGATAAGTGAAGAGGAGGTTTCTTTTCTGACGAACGGGGAGGATCCATATGATGATGCTGTT
GTAAAGAAACTTATTCACCCCAACCTGAAGTTGCTTCTTGTCACTGAAGGTCCAGAGGGATGTAGGTATT
ACTCTAAGGAATTTAGTGGGAGAGTTGGTGGGCTGAAGGTAACTGCTGTTGATACAACTGGTGCTGGAGA
TGCTTTCGTTGCTGGAATGCTATCTCAATTAGCCACAGATTTTTCACTGCTCCAGGACGAAGGCCGATTG
CGAGAAGCACTGAAGTTCGCAAACGTCTGTGGAGCTCTCACGGTAACAGAGAGAGGCGCGATTCCAGCAC
TGCCCACCCGACAGCAAGTGCTCGACGCCCTGACCAGCGTTGTTGCTTGA
>Q13_04G00018648.T01
ATGGCTCTCCACGCCGCGGCGCCGCCCTGCGCTGCGGGCCGCGGCCTCCCGTCCTCCTCCTCGACTCCTC
GCGGCTCCCTCTCCGCCGCCGCGAGGCCCCGCAGCGTCGCCTTTGCCGCGCCGCTTCGGACGCGTGCAGT
TCAAACAAACGCAGTCTTAAGCAGTGATGGTGCCCCTGGAATGAGCGATTCTCCCCATGTAGTGTGCTTT
GGTGAATTGCTAATTGACTTCGTTCCAACTGTCAATGGACTGTCATTGGCAGAAGCACCAGCCTTCAAGA
AGGCTCCAGGGGGTGCACCTGCCAATGTTGCAGTTGGAATAGCTCGTCTTGGTGGGTCATCAGCTTTCAT
TGGAAAGGTTGGTGATGATGAATTTGGCTATATGCTAGCTGATATATTGAAGCAGAATAATGTAAACACT
CAAGGATTACTTTTTGATGCTCATGCTAGAACAGCTTTGGCTTTTGTGACGCTACGAAGTGACGGTGAAC
GTGAATTTATGTTCTATCGTAATCCAAGTGCTGATATGCTACTTGAAGAAAAAGAACTCGAACTTGATCT
AATAAGGAAGGCAAAAATATTCCATCATGGCTCGATAAGTCTTATAACTGAGCCTTGTAAAACTGCACAC
CTTGCAGCTGCCAAAGCAGCTAGAGATGCTGGAGTACTTGTTTCATATGATCCGAATTTGAGGCTTCCAT
TGTGGTCATCAGCTGAGGATGCTAGAGATGGCATCTTGAGCATATGGGAAACAGCTGATGTTATCAAGAT
AAGTGAAGAGGAGGTTTCTTTTCTGACGAACGGGGAGGATCCATATGATGATGCTGTTGTAAAGAAACTT
ATTCACCCCAATCTGAAGTTGCTTCTTGTCACTGAAGGTCCAGAGGGATGTAGGTATTATTCTAAGGAAT
TTAGTGGGAGAGTTGGTGGACTGAAGGTAACTGCTGTTGATACAACTGGTGCTGGAGATTCCTTCGTTGC
TGGAATGCTATCTCAATTAGCCACAGATTTTTCACTGCTCCAGGACGAAGGCCGATTGCGAGAAGCGCTG
AAGTTCGCAAACGTCTGTGGAGCTCTCACGGTGACAGAGAGAGGCGCGATTCCAGCACTGCCCACCCGAC
AGCAAGTGCTCGACGCCCTGACCAGCGTTGTTGCTTGA
>Q13_04G00018661.T01
ATGGCTCTCCACGCGGCGGCGCCGCCCTGCGCTGCGGGCCGCGGCCTCCCGTCGTCCTCGTCGCCCCCTC
GCGCCGGTGGCAGGCCCTCCCTCTCCGCCGCCGCGAGGCCCCGCAGCGTCTCCTTTGCCGCGCTGCTCCG
GACGCGCACAGTTCAAACAAAGGCAGTCTTAAGCAGTGATGGTGCCCCTGGAATGAGCAATTCTCCCCAT
GTAGTGTGCTTTGGTGAATTGCTAATTGACTTCGTTCCAACTGTCAATGGAGTGTCATTGGCAGAAGCAC
CAGCCTTCAAGAAGGCTCCAGGGGGTGCACCTGCCAATGTTGCAGTTGGAATAGCTCGTCTTGGTGGGTC
ATCAGCTTTCATTGGAAAGATTGGTGATGATGAATTTGGCTATATGCTAGCTGATATATTGAAGCAGAAT
AATGTAAACACTCAAGGATTACTTTTTGATGCTCATGCTAGAACAGCTTTGGCTTTTGTGACACTACGAA
GTGACGGTGAACGTGAATTTATGTTCTATCGTAATCCGAGTGCTGATATGCTACTTGAAGAAAAAGAACT
CGAACTTGATCTAATAAGGAAGGCAAAAATATTCCATCATGGCTCGATAAGTCTTATAACTGAGCCTTGT
AAAACTGCACACCTTGCAGCTGCCAAAGCAGCTAGAGATGCTGGAGTACTTGTTTCATATGATCCGAATT
TAAGGCTTCCATTGTGGTCATCAGCTGAGGATGCTAGAGATGGTATCTTGAGCATATGGGAAACAGCTGA
TGTTATCAAGATAAGTGAAGAGGAGGTTTCTTTTCTGACGAACGGGGAGGATCCATATGATGATGCTGTT
GTAAAGAAACTTATTCACCCCAACCTGAAGTTGCTTCTTGTCACTGAAGGTCCAGAGGGATGTAGGTATT
ATTCTAAGGAATTTAGTGGGAGAGTTGGTGGGCTGAAGGTAACTGCTGTTGATACAACTGGTGCTGGAGA
TGCTTTCGTTGCTGGAATGCTATCTCAATTAGCCACAGATTTTTCACTGCTCCAGGACGAAGGCCGATTG
CGAGAAGCACTGAAGTTCGCAAACGTCTGTGGAGCTCTCACGGTAACAGAGAGAGGCGCGATTCCAGCAC
TGCCCACCCGACAGCAAGTGCTCGACGCCCTGACCAGCGTTGTTGCTTGA
>Q14_04G00017893.T01
ATGGCTCTCCACGCGGCGGCGCCGCCCTGCGCTGCGGGCCGCGGCCTCCCGTCGTCCTCGTCGCCCCCTC
GCGCCGGTGGCAGGCCCTCCCTCTCCGCCGCCGCGAGGCCCCGCAGCGTCTCCTTTGCCGCGCTGCTCCG
GACGCGCACAGTTCAAACAAAGGCAGTCTTAAGCAGTGATGGTGCCCCTGGAATGAGCAATTCTCCCCAT
GTAGTGTGCTTTGGTGAATTGCTAATTGACTTCGTTCCAACTGTCAATGGAGTGTCATTGGCAGAAGCAC
CAGCCTTCAAGAAGGCTCCAGGGGGTGCACCTGCCAATGTTGCAGTTGGAATAGCTCGTCTTGGTGGGTC
ATCAGCTTTCATTGGAAAGATTGGTGATGATGAATTTGGCTATATGCTAGCTGATATATTGAAGCAGAAT
AATGTAAACACTCAAGGATTACTTTTTGATGCTCATGCTAGAACAGCTTTGGCTTTTGTGACACTACGAA
GTGACGGTGAACGTGAATTTATGTTCTATCGTAATCCGAGTGCTGATATGCTACTTGAAGAAAAAGAACT
CGAACTTGATCTAATAAGGAAGGCAAAAATATTCCATCATGGCTCGATAAGTCTTATAACTGAGCCTTGT
AAAACTGCACACCTTGCAGCTGCCAAAGCAGCTAGAGATGCTGGAGTACTTGTTTCATATGATCCGAATT
TAAGGCTTCCATTGTGGTCATCAGCTGAGGATGCTAGAGATGGTATCTTGAGCATATGGGAAACAGCTGA
TGTTATCAAGATAAGTGAAGAGGAGGTTTCTTTTCTGACGAACGGGGAGGATCCATATGATGATGCTGTT
GTAAAGAAACTTATTCACCCCAACCTGAAGTTGCTTCTTGTCACTGAAGGTCCAGAGGGATGTAGGTATT
ATTCTAAGGAATTTAGTGGGAGAGTTGGTGGGCTGAAGGTAACTGCTGTTGATACAACTGGTGCTGGAGA
TGCTTTCGTTGCTGGAATGCTATCTCAATTAGCCACAGATTTTTCACTGCTCCAGGACGAAGGCCGATTG
CGAGAAGCACTGAAGTTCGCAAACGTCTGTGGAGCTCTCACGGTAACAGAGAGAGGCGCGATTCCAGCAC
TGCCCACCCGACAGCAAGTGCTCGACGCCCTGACCAGCGTTGTTGCTTGA
>Q15_04G00019220.T01
ATGGCTCTCCACGCGGCGGCGCCGCCCTGCGCTGCGGGCCGCGGCCTCCCGTCGTCCTCGTCGCCCCCTC
GCGCCGGTGGCAGGCCCTCCCTCTCCGCCGCCGCGAGGCCCCGCAGCGTCTCCTTTGCCGCGCTGCTCCG
GACGCGCACAGTTCAAACAAAGGCAGTCTTAAGCAGTGATGGTGCCCCTGGAATGAGCAATTCTCCCCAT
GTAGTGTGCTTTGGTGAATTGCTAATTGACTTCGTTCCAACTGTCAATGGAGTGTCATTGGCAGAAGCAC
CAGCCTTCAAGAAGGCTCCAGGGGGTGCACCTGCCAATGTTGCAGTTGGAATAGCTCGTCTTGGTGGGTC
ATCAGCTTTCATTGGAAAGATTGGTGATGATGAATTTGGCTATATGCTAGCTGATATATTGAAGCAGAAT
AATGTAAACACTCAAGGATTACTTTTTGATGCTCATGCTAGAACAGCTTTGGCTTTTGTGACACTACGAA
GTGACGGTGAACGTGAATTTATGTTCTATCGTAATCCGAGTGCTGATATGCTACTTGAAGAAAAAGAACT
CGAACTTGATCTAATAAGGAAGGCAAAAATATTCCATCATGGCTCGATAAGTCTTATAACTGAGCCTTGT
AAAACTGCACACCTTGCAGCTGCCAAAGCAGCTAGAGATGCTGGAGTACTTGTTTCATATGATCCGAATT
TAAGGCTTCCATTGTGGTCATCAGCTGAGGATGCTAGAGATGGTATCTTGAGCATATGGGAAACAGCTGA
TGTTATCAAGATAAGTGAAGAGGAGGTTTCTTTTCTGACGAACGGGGAGGATCCATATGATGATGCTGTT
GTAAAGAAACTTATTCACCCCAACCTGAAGTTGCTTCTTGTCACTGAAGGTCCAGAGGGATGTAGGTATT
ATTCTAAGGAATTTAGTGGGAGAGTTGGTGGGCTGAAGGTAACTGCTGTTGATACAACTGGTGCTGGAGA
TGCTTTCGTTGCTGGAATGCTATCTCAATTAGCCACAGATTTTTCACTGCTCCAGGACGAAGGCCGATTG
CGAGAAGCACTGAAGTTCGCAAACGTCTGTGGAGCTCTCACGGTAACAGAGAGAGGCGCGATTCCAGCAC
TGCCCACCCGACAGCAAGTGCTCGACGCCCTGACCAGCGTTGTTGCTTGA
>Q16_04G00019024.T01
ATGGCTCTCCACGCGGCGGCGCCGCCCTGCGCTGCGGGCCGCGGCCTCCCGTCGTCCTCGTCGCCCCCTC
GCGCCGGTGGCAGGCCCTCCCTCTCCGCCGCCGCGAGGCCCCGCAGCGTCTCCTTTGCCGCGCTGCTCCG
GACGCGCACAGTTCAAACAAAGGCAGTCTTAAGCAGTGATGGTGCCCCTGGAATGAGCAATTCTCCCCAT
GTAGTGTGCTTTGGTGAATTGCTAATTGACTTCGTTCCAACTGTCAATGGAGTGTCATTGGCAGAAGCAC
CAGCCTTCAAGAAGGCTCCAGGGGGTGCACCTGCCAATGTTGCAGTTGGAATAGCTCGTCTTGGTGGGTC
ATCAGCTTTCATTGGAAAGATTGGTGATGATGAATTTGGCTATATGCTAGCTGATATATTGAAGCAGAAT
AATGTAAACACTCAAGGATTACTTTTTGATGCTCATGCTAGAACAGCTTTGGCTTTTGTGACACTACGAA
GTGACGGTGAACGTGAATTTATGTTCTATCGTAATCCGAGTGCTGATATGCTACTTGAAGAAAAAGAACT
CGAACTTGATCTAATAAGGAAGGCAAAAATATTCCATCATGGCTCGATAAGTCTTATAACTGAGCCTTGT
AAAACTGCACACCTTGCAGCTGCCAAAGCAGCTAGAGATGCTGGAGTACTTGTTTCATATGATCCGAATT
TAAGGCTTCCATTGTGGTCATCAGCTGAGGATGCTAGAGATGGTATCTTGAGCATATGGGAAACAGCTGA
TGTTATCAAGATAAGTGAAGAGGAGGTTTCTTTTCTGACGAACGGGGAGGATCCATATGATGATGCTGTT
GTAAAGAAACTTATTCACCCCAACCTGAAGTTGCTTCTTGTCACTGAAGGTCCAGAGGGATGTAGGTATT
ATTCTAAGGAATTTAGTGGGAGAGTTGGTGGGCTGAAGGTAACTGCTGTTGATACAACTGGTGCTGGAGA
TGCTTTCGTTGCTGGAATGCTATCTCAATTAGCCACAGATTTTTCACTGCTCCAGGACGAAGGCCGATTG
CGAGAAGCACTGAAGTTCGCAAACGTCTGTGGAGCTCTCACGGTAACAGAGAGAGGCGCGATTCCAGCAC
TGCCCACCCGACAGCAAGTGCTCGACGCCCTGACCAGCGTTGTTGCTTGA
>Q17_04G00017803.T01
ATGGCTCTCCACGCGGCGGCGCCGCCCTGCGCTGCGGGCCGCGGCCTCCCGTCGTCCTCGTCGCCCCCTC
GCGCCGGTGGCAGGCCCTCCCTCTCCGCCGCCGCGAGGCCCCGCAGCGTCTCCTTTGCCGCGCTGCTCCG
GACGCGCACAGTTCAAACAAAGGCAGTCTTAAGCAGTGATGGTGCCCCTGGAATGAGCAATTCTCCCCAT
GTAGTGTGCTTTGGTGAATTGCTAATTGACTTCGTTCCAACTGTCAATGGAGTGTCATTGGCAGAAGCAC
CAGCCTTCAAGAAGGCTCCAGGGGGTGCACCTGCCAATGTTGCAGTTGGAATAGCTCGTCTTGGTGGGTC
ATCAGCTTTCATTGGAAAGATTGGTGATGATGAATTTGGCTATATGCTAGCTGATATATTGAAGCAGAAT
AATGTAAACACTCAAGGATTACTTTTTGATGCTCATGCTAGAACAGCTTTGGCTTTTGTGACACTACGAA
GTGACGGTGAACGTGAATTTATGTTCTATCGTAATCCGAGTGCTGATATGCTACTTGAAGAAAAAGAACT
CGAACTTGATCTAATAAGGAAGGCAAAAATATTCCATCATGGCTCGATAAGTCTTATAACTGAGCCTTGT
AAAACTGCACACCTTGCAGCTGCCAAAGCAGCTAGAGATGCTGGAGTACTTGTTTCATATGATCCGAATT
TAAGGCTTCCATTGTGGTCATCAGCTGAGGATGCTAGAGATGGTATCTTGAGCATATGGGAAACAGCTGA
TGTTATCAAGATAAGTGAAGAGGAGGTTTCTTTTCTGACGAACGGGGAGGATCCATATGATGATGCTGTT
GTAAAGAAACTTATTCACCCCAACCTGAAGTTGCTTCTTGTCACTGAAGGTCCAGAGGGATGTAGGTATT
ATTCTAAGGAATTTAGTGGGAGAGTTGGTGGGCTGAAGGTAACTGCTGTTGATACAACTGGTGCTGGAGA
TGCTTTCGTTGCTGGAATGCTATCTCAATTAGCCACAGATTTTTCACTGCTCCAGGACGAAGGCCGATTG
CGAGAAGCACTGAAGTTCGCAAACGTCTGTGGAGCTCTCACGGTAACAGAGAGAGGCGCGATTCCAGCAC
TGCCCACCCGACAGCAAGTGCTCGACGCCCTGACCAGCGTTGTTGCTTGA
>Q18_04G00016829.T01
ATGGCTCTCCACGCGGCGGCGCCGCCCTGCGCTGCGGGCCGCGGCCTCCCGTCGTCCTCGTCGCCCCCTC
GCGCCGGTGGCAGGCCCTCCCTCTCCGCCGCCGCGAGGCCCCGCAGCGTCTCCTTTGCCGCGCTGCTCCG
GACGCGCACAGTTCAAACAAAGGCAGTCTTAAGCAGTGATGGTGCCCCTGGAATGAGCAATTCTCCCCAT
GTAGTGTGCTTTGGTGAATTGCTAATTGACTTCGTTCCAACTGTCAATGGAGTGTCATTGGCAGAAGCAC
CAGCCTTCAAGAAGGCTCCAGGGGGTGCACCTGCCAATGTTGCAGTTGGAATAGCTCGTCTTGGTGGGTC
ATCAGCTTTCATTGGAAAGATTGGTGATGATGAATTTGGCTATATGCTAGCTGATATATTGAAGCAGAAT
AATGTAAACACTCAAGGATTACTTTTTGATGCTCATGCTAGAACAGCTTTGGCTTTTGTGACACTACGAA
GTGACGGTGAACGTGAATTTATGTTCTATCGTAATCCGAGTGCTGATATGCTACTTGAAGAAAAAGAACT
CGAACTTGATCTAATAAGGAAGGCAAAAATATTCCATCATGGCTCGATAAGTCTTATAACTGAGCCTTGT
AAAACTGCACACCTTGCAGCTGCCAAAGCAGCTAGAGATGCTGGAGTACTTGTTTCATATGATCCGAATT
TAAGGCTTCCATTGTGGTCATCAGCTGAGGATGCTAGAGATGGTATCTTGAGCATATGGGAAACAGCTGA
TGTTATCAAGATAAGTGAAGAGGAGGTTTCTTTTCTGACGAACGGGGAGGATCCATATGATGATGCTGTT
GTAAAGAAACTTATTCACCCCAACCTGAAGTTGCTTCTTGTCACTGAAGGTCCAGAGGGATGTAGGTATT
ATTCTAAGGAATTTAGTGGGAGAGTTGGTGGGCTGAAGGTAACTGCTGTTGATACAACTGGTGCTGGAGA
TGCTTTCGTTGCTGGAATGCTATCTCAATTAGCCACAGATTTTTCACTGCTCCAGGACGAAGGCCGATTG
CGAGAAGCACTGAAGTTCGCAAACGTCTGTGGAGCTCTCACGGTAACAGAGAGAGGCGCGATTCCAGCAC
TGCCCACCCGACAGCAAGTGCTCGACGCCCTGACCAGCGTTGTTGCTTGA
>Q19_04G00017514.T01
ATGGCTCTCCACGCGGCGGCGCCGCCCTGCGCTGCGGGCCGCGGCCTCCCGTCGTCCTCGTCGCCCCCTC
GCGCCGGTGGCAGGCCCTCCCTCTCCGCCGCCGCGAGGCCCCGCAGCGTCTCCTTTGCCGCGCTGCTCCG
GACGCGCACAGTTCAAACAAAGGCAGTCTTAAGCAGTGATGGTGCCCCTGGAATGAGCAATTCTCCCCAT
GTAGTGTGCTTTGGTGAATTGCTAATTGACTTCGTTCCAACTGTCAATGGAGTGTCATTGGCAGAAGCAC
CAGCCTTCAAGAAGGCTCCAGGGGGTGCACCTGCCAATGTTGCAGTTGGAATAGCTCGTCTTGGTGGGTC
ATCAGCTTTCATTGGAAAGATTGGTGATGATGAATTTGGCTATATGCTAGCTGATATATTGAAGCAGAAT
AATGTAAACACTCAAGGATTACTTTTTGATGCTCATGCTAGAACAGCTTTGGCTTTTGTGACACTACGAA
GTGACGGTGAACGTGAATTTATGTTCTATCGTAATCCGAGTGCTGATATGCTACTTGAAGAAAAAGAACT
CGAACTTGATCTAATAAGGAAGGCAAAAATATTCCATCATGGCTCGATAAGTCTTATAACTGAGCCTTGT
AAAACTGCACACCTTGCAGCTGCCAAAGCAGCTAGAGATGCTGGAGTACTTGTTTCATATGATCCGAATT
TAAGGCTTCCATTGTGGTCATCAGCTGAGGATGCTAGAGATGGTATCTTGAGCATATGGGAAACAGCTGA
TGTTATCAAGATAAGTGAAGAGGAGGTTTCTTTTCTGACGAACGGGGAGGATCCATATGATGATGCTGTT
GTAAAGAAACTTATTCACCCCAACCTGAAGTTGCTTCTTGTCACTGAAGGTCCAGAGGGATGTAGGTATT
ATTCTAAGGAATTTAGTGGGAGAGTTGGTGGGCTGAAGGTAACTGCTGTTGATACAACTGGTGCTGGAGA
TGCTTTCGTTGCTGGAATGCTATCTCAATTAGCCACAGATTTTTCACTGCTCCAGGACGAAGGCCGATTG
CGAGAAGCACTGAAGTTCGCAAACGTCTGTGGAGCTCTCACGGTAACAGAGAGAGGCGCGATTCCAGCAC
TGCCCACCCGACAGCAAGTGCTCGACGCCCTGACCAGCGTTGTTGCTTGA
>Q20_04G00018010.T01
ATGGCTCTCCACGCGGCGGCGCCGCCCTGCGCTGCGGGCCGCGGCCTCCCGTCGTCCTCGTCGCCCCCTC
GCGCCGGTGGCAGGCCCTCCCTCTCCGCCGCCGCGAGGCCCCGCAGCGTCTCCTTTGCCGCGCTGCTCCG
GACGCGCACAGTTCAAACAAAGGCAGTCTTAAGCAGTGATGGTGCCCCTGGAATGAGCAATTCTCCCCAT
GTAGTGTGCTTTGGTGAATTGCTAATTGACTTCGTTCCAACTGTCAATGGAGTGTCATTGGCAGAAGCAC
CAGCCTTCAAGAAGGCTCCAGGGGGTGCACCTGCCAATGTTGCAGTTGGAATAGCTCGTCTTGGTGGGTC
ATCAGCTTTCATTGGAAAGATTGGTGATGATGAATTTGGCTATATGCTAGCTGATATATTGAAGCAGAAT
AATGTAAACACTCAAGGATTACTTTTTGATGCTCATGCTAGAACAGCTTTGGCTTTTGTGACACTACGAA
GTGACGGTGAACGTGAATTTATGTTCTATCGTAATCCGAGTGCTGATATGCTACTTGAAGAAAAAGAACT
CGAACTTGATCTAATAAGGAAGGCAAAAATATTCCATCATGGCTCGATAAGTCTTATAACTGAGCCTTGT
AAAACTGCACACCTTGCAGCTGCCAAAGCAGCTAGAGATGCTGGAGTACTTGTTTCATATGATCCGAATT
TAAGGCTTCCATTGTGGTCATCAGCTGAGGATGCTAGAGATGGTATCTTGAGCATATGGGAAACAGCTGA
TGTTATCAAGATAAGTGAAGAGGAGGTTTCTTTTCTGACGAACGGGGAGGATCCATATGATGATGCTGTT
GTAAAGAAACTTATTCACCCCAACCTGAAGTTGCTTCTTGTCACTGAAGGTCCAGAGGGATGTAGGTATT
ATTCTAAGGAATTTAGTGGGAGAGTTGGTGGGCTGAAGGTAACTGCTGTTGATACAACTGGTGCTGGAGA
TGCTTTCGTTGCTGGAATGCTATCTCAATTAGCCACAGATTTTTCACTGCTCCAGGACGAAGGCCGATTG
CGAGAAGCACTGAAGTTCGCAAACGTCTGTGGAGCTCTCACGGTAACAGAGAGAGGCGCGATTCCAGCAC
TGCCCACCCGACAGCAAGTGCTCGACGCCCTGACCAGCGTTGTTGCTTGA
>Q21_04G00017311.T01
ATGGCTCTCCACGCGGCGGCGCCGCCCTGCGCTGCGGGCCGCGGCCTCCCGTCGTCCTCGTCGCCCCCTC
GCGCCGGTGGCAGGCCCTCCCTCTCCGCCGCCGCGAGGCCCCGCAGCGTCTCCTTTGCCGCGCTGCTCCG
GACGCGCACAGTTCAAACAAAGGCAGTCTTAAGCAGTGATGGTGCCCCTGGAATGAGCAATTCTCCCCAT
GTAGTGTGCTTTGGTGAATTGCTAATTGACTTCGTTCCAACTGTCAATGGAGTGTCATTGGCAGAAGCAC
CAGCCTTCAAGAAGGCTCCAGGGGGTGCACCTGCCAATGTTGCAGTTGGAATAGCTCGTCTTGGTGGGTC
ATCAGCTTTCATTGGAAAGATTGGTGATGATGAATTTGGCTATATGCTAGCTGATATATTGAAGCAGAAT
AATGTAAACACTCAAGGATTACTTTTTGATGCTCATGCTAGAACAGCTTTGGCTTTTGTGACACTACGAA
GTGACGGTGAACGTGAATTTATGTTCTATCGTAATCCGAGTGCTGATATGCTACTTGAAGAAAAAGAACT
CGAACTTGATCTAATAAGGAAGGCAAAAATATTCCATCATGGCTCGATAAGTCTTATAACTGAGCCTTGT
AAAACTGCACACCTTGCAGCTGCCAAAGCAGCTAGAGATGCTGGAGTACTTGTTTCATATGATCCGAATT
TAAGGCTTCCATTGTGGTCATCAGCTGAGGATGCTAGAGATGGTATCTTGAGCATATGGGAAACAGCTGA
TGTTATCAAGATAAGTGAAGAGGAGGTTTCTTTTCTGACGAACGGGGAGGATCCATATGATGATGCTGTT
GTAAAGAAACTTATTCACCCCAACCTGAAGTTGCTTCTTGTCACTGAAGGTCCAGAGGGATGTAGGTATT
ATTCTAAGGAATTTAGTGGGAGAGTTGGTGGGCTGAAGGTAACTGCTGTTGATACAACTGGTGCTGGAGA
TGCTTTCGTTGCTGGAATGCTATCTCAATTAGCCACAGATTTTTCACTGCTCCAGGACGAAGGCCGATTG
CGAGAAGCACTGAAGTTCGCAAACGTCTGTGGAGCTCTCACGGTAACAGAGAGAGGCGCGATTCCAGCAC
TGCCCACCCGACAGCAAGTGCTCGACGCCCTGACCAGCGTTGTTGCTTGA
>Q22_04G00018333.T01
ATGGCTCTCCACGCGGCGGCGCCGCCCTGCGCTGCGGGCCGCGGCCTCCCGTCGTCCTCGTCGCCCCCTC
GCGCCGGTGGCAGGCCCTCCCTCTCCGCCGCCGCGAGGCCCCGCAGCGTCTCCTTTGCCGCGCTGCTCCG
GACGCGCACAGTTCAAACAAAGGCAGTCTTAAGCAGTGATGGTGCCCCTGGAATGAGCAATTCTCCCCAT
GTAGTGTGCTTTGGTGAATTGCTAATTGACTTCGTTCCAACTGTCAATGGAGTGTCATTGGCAGAAGCAC
CAGCCTTCAAGAAGGCTCCAGGGGGTGCACCTGCCAATGTTGCAGTTGGAATAGCTCGTCTTGGTGGGTC
ATCAGCTTTCATTGGAAAGATTGGTGATGATGAATTTGGCTATATGCTAGCTGATATATTGAAGCAGAAT
AATGTAAACACTCAAGGATTACTTTTTGATGCTCATGCTAGAACAGCTTTGGCTTTTGTGACACTACGAA
GTGACGGTGAACGTGAATTTATGTTCTATCGTAATCCGAGTGCTGATATGCTACTTGAAGAAAAAGAACT
CGAACTTGATCTAATAAGGAAGGCAAAAATATTCCATCATGGCTCGATAAGTCTTATAACTGAGCCTTGT
AAAACTGCACACCTTGCAGCTGCCAAAGCAGCTAGAGATGCTGGAGTACTTGTTTCATATGATCCGAATT
TAAGGCTTCCATTGTGGTCATCAGCTGAGGATGCTAGAGATGGTATCTTGAGCATATGGGAAACAGCTGA
TGTTATCAAGATAAGTGAAGAGGAGGTTTCTTTTCTGACGAACGGGGAGGATCCATATGATGATGCTGTT
GTAAAGAAACTTATTCACCCCAACCTGAAGTTGCTTCTTGTCACTGAAGGTCCAGAGGGATGTAGGTATT
ATTCTAAGGAATTTAGTGGGAGAGTTGGTGGGCTGAAGGTAACTGCTGTTGATACAACTGGTGCTGGAGA
TGCTTTCGTTGCTGGAATGCTATCTCAATTAGCCACAGATTTTTCACTGCTCCAGGACGAAGGCCGATTG
CGAGAAGCACTGAAGTTCGCAAACGTCTGTGGAGCTCTCACGGTAACAGAGAGAGGCGCGATTCCAGCAC
TGCCCACCCGACAGCAAGTGCTCGACGCCCTGACCAGCGTTGTTGCTTGA
>Q23_04G00017579.T01
ATGGCTCTCCACGCGGCGGCGCCGCCCTGCGCTGCGGGCCGCGGCCTCCCGTCGTCCTCGTCGCCCCCTC
GCGCCGGTGGCAGGCCCTCCCTCTCCGCCGCCGCGAGGCCCCGCAGCGTCTCCTTTGCCACGCTGCTCCG
GACGCGCACAGTTCAAACAAAGGCAGTCTTAAGCAGTGATGGTGCCCCTGGAATGAGCAATTCTCCCCAT
GTAGTGTGCTTTGGTGAATTGCTAATTGACTTCGTTCCAACTGTCAATGGAGTGTCATTGGCAGAAGCAC
CAGCCTTCAAGAAGGCTCCAGGGGGTGCACCTGCCAATGTTGCAGTTGGAATAGCTCGTCTTGGTGGGTC
ATCAGCTTTCATTGGAAAGATTGGTGATGATGAATTTGGCTATATGCTAGCTGATATATTGAAGCAGAAT
AATGTAAACACTCAAGGATTACTTTTTGATGCTCATGCTAGAACAGCTTTGGCTTTTGTGACACTACGAA
GTGACGGTGAACGTGAATTTATGTTCTATCGTAATCCGAGTGCTGATATGCTACTTGAAGAAAAAGAACT
CGAACTTGATCTAATAAGGAAGGCAAAAATATTCCATCATGGCTCGATAAGTCTTATAACTGAGCCTTGT
AAAACTGCACACCTTGCAGCTGCCAAAGCAGCTAGAGATGCTGGAGTACTTGTTTCATATGATCCGAATT
TAAGGCTTCCATTGTGGTCATCAGCTGAGGATGCTAGAGATGGTATCTTGAGCATATGGGAAACAGCTGA
TGTTATCAAGATAAGTGAAGAGGAGGTTTCTTTTCTGACGAACGGGGAGGATCCATATGATGATGCTGTT
GTAAAGAAACTTATTCACCCCAACCTGAAGTTGCTTCTTGTCACTGAAGGTCCAGAGGGATGTAGGTATT
ACTCTAAGGAATTTAGTGGGAGAGTTGGTGGGCTGAAGGTAACTGCTGTTGATACAACTGGTGCTGGAGA
TGCTTTCGTTGCTGGAATGCTATCTCAATTAGCCACAGATTTTTCACTGCTCCAGGACGAAGGCCGATTG
CGAGAAGCACTGAAGTTCGCAAACGTCTGTGGAGCTCTCACGGTAACAGAGAGAGGCGCGATTCCAGCAC
TGCCCACCCGACAGCAAGTGCTCGACGCCCTGACCAGCGTTGTTGCTTGA
>Q24_04G00016904.T01
ATGGCTCTCCACGCGGCGGCGCCGCCCTGCGCTGCGGGCCGCGGCCTCCCGTCGTCCTCGTCGCCCCCTC
GCGCCGGTGGCAGGCCCTCCCTCTCCGCCGCCGCGAGGCCCCGCAGCGTCTCCTTTGCCGCGCTGCTCCG
GACGCGCACAGTTCAAACAAAGGCAGTCTTAAGCAGTGATGGTGCCCCTGGAATGAGCAATTCTCCCCAT
GTAGTGTGCTTTGGTGAATTGCTAATTGACTTCGTTCCAACTGTCAATGGAGTGTCATTGGCAGAAGCAC
CAGCCTTCAAGAAGGCTCCAGGGGGTGCACCTGCCAATGTTGCAGTTGGAATAGCTCGTCTTGGTGGGTC
ATCAGCTTTCATTGGAAAGATTGGTGATGATGAATTTGGCTATATGCTAGCTGATATATTGAAGCAGAAT
AATGTAAACACTCAAGGATTACTTTTTGATGCTCATGCTAGAACAGCTTTGGCTTTTGTGACACTACGAA
GTGATGGTGAACGTGAATTTATGTTCTATCGTAATCCGAGTGCTGATATGCTACTTGAAGAAAAAGAACT
CGAACTTGATCTAATAAGGAAGGCAAAAATATTCCATCATGGCTCGATAAGTCTTATAACTGAGCCTTGT
AAAACTGCGCACCTTGCAGCTGCCAAAGCAGCTAGAGATGCTGGAGTACTTGTTTCATATGATCCGAATT
TAAGGCTTCCATTGTGGTCATCAGCTGAGGATGCTAGAGATGGTATCTTGAGCATATGGGAAACAGCTGA
TGTTATCAAGATAAGTGAAGAGGAGGTTTCTTTTCTGACGAACGGGGAGGATCCATATGATGATGCTGTT
GTAAAGAAACTTATTCACCCCAACCTGAAGTTGCTTCTTGTCACTGAAGGTCCAGAGGGATGTAGGTATT
ATTCTAAGGAATTTAGTGGGAGAGTTGGTGGGCTGAAGGTAACTGCTGTTGATACAACTGGTGCTGGAGA
TGCTTTCGTTGCTGGAATGCTATCTCAATTAGCCACAGATTTTTCACTGCTCCAGGACGAAGGCCGATTG
CGAGAAGCACTGAAGTTCGCAAACGTCTGTGGAGCTCTCACGGTAACAGAGAGAGGCGCGATTCCAGCAC
TGCCCACCCGACAGCAAGTGCTCGACGCCCTGACCAGCGTTGTTGCTTGA
>Q25_04G00019262.T01
ATGGCTCTCCACGCGGCGGCGCCGCCCTGCGCTGCGGGCCGCGGCCTCCCGTCGTCCTCGTCGCCCCCTC
GCGCCGGTGGCAGGCCCTCCCTCTCCGCCGCCGCGAGGCCCCGCAGCGTCTCCTTTGCCGCGCTGCTCCG
GACGCGCACAGTTCAAACAAAGGCAGTCTTAAGCAGTGATGGTGCCCCTGGAATGAGCAATTCTCCCCAT
GTAGTGTGCTTTGGTGAATTGCTAATTGACTTCGTTCCAACTGTCAATGGAGTGTCATTGGCAGAAGCAC
CAGCCTTCAAGAAGGCTCCAGGGGGTGCACCTGCCAATGTTGCAGTTGGAATAGCTCGTCTTGGTGGGTC
ATCAGCTTTCATTGGAAAGATTGGTGATGATGAATTTGGCTATATGCTAGCTGATATATTGAAGCAGAAT
AATGTAAACACTCAAGGATTACTTTTTGATGCTCATGCTAGAACAGCTTTGGCTTTTGTGACACTACGAA
GTGACGGTGAACGTGAATTTATGTTCTATCGTAATCCGAGTGCTGATATGCTACTTGAAGAAAAAGAACT
CGAACTTGATCTAATAAGGAAGGCAAAAATATTCCATCATGGCTCGATAAGTCTTATAACTGAGCCTTGT
AAAACTGCGCACCTTGCAGCTGCCAAAGCAGCTAGAGATGCTGGAGTACTTGTTTCATATGATCCGAATT
TAAGGCTTCCATTGTGGTCATCAGCTGAGGATGCTAGAGATGGTATCTTGAGCATATGGGAAACAGCTGA
TGTTATCAAGATAAGTGAAGAGGAGGTTTCTTTTCTGATGAACGGGGAGGATCCATATGATGATGCTGTT
GTAAAGAAACTTATTCACCCCAACCTGAAGTTGCTTCTTGTCACTGAAGGTCCAGAGGGATGTAGGTATT
ATTCTAAGGAATTTAGTGGGAGAGTTGGTGGGCTGAAGGTAACTGCTGTTGATACAACTGGTGCTGGAGA
TGCTTTCGTTGCTGGAATGCTATCTCAATTAGCCACAGATTTTTCACTGCTCCAGGACGAAGGCCGATTG
CGAGAAGCACTGAAGTTCGCAAACGTCTGTGGAGCTCTCACGGTAACAGAGAGAGGCGCGATTCCAGCAC
TGCCCACCCGACAGCAAGTGCTCGACGCCCTGACCAGCGTTGTTGCTTGA
>Q26_04G00017214.T01
ATGGCTCTCCACGCGGCGGCGCCGCCCTGCGCTGCGGGCCGCGGCCTCCCGTCGTCCTCGTCGCCCCCTC
GCGCCGGTGGCAGGCCCTCCCTCTCCGCCGCCGCGAGGCCCCGCAGCGTCTCCTTTGCCGCGCTGCTCCG
GACGCGCACAGTTCAAACAAAGGCAGTCTTAAGCAGTGATGGTGCCCCTGGAATGAGCAATTCTCCCCAT
GTAGTGTGCTTTGGTGAATTGCTAATTGACTTCGTTCCAACTGTCAATGGAGTGTCATTGGCAGAAGCAC
CAGCCTTCAAGAAGGCTCCAGGGGGTGCACCTGCCAATGTTGCAGTTGGAATAGCTCGTCTTGGTGGGTC
ATCAGCTTTCATTGGAAAGATTGGTGATGATGAATTTGGCTATATGCTAGCTGATATATTGAAGCAGAAT
AATGTAAACACTCAAGGATTACTTTTTGATGCTCATGCTAGAACAGCTTTGGCTTTTGTGACACTACGAA
GTGACGGTGAACGTGAATTTATGTTCTATCGTAATCCGAGTGCTGATATGCTACTTGAAGAAAAAGAACT
CGAACTTGATCTAATAAGGAAGGCAAAAATATTCCATCATGGCTCGATAAGTCTTATAACTGAGCCTTGT
AAAACTGCACACCTTGCAGCTGCCAAAGCAGCTAGAGATGCTGGAGTACTTGTTTCATATGATCCGAATT
TAAGGCTTCCATTGTGGTCATCAGCTGAGGATGCTAGAGATGGTATCTTGAGCATATGGGAAACAGCTGA
TGTTATCAAGATAAGTGAAGAGGAGGTTTCTTTTCTGACGAACGGGGAGGATCCATATGATGATGCTGTT
GTAAAGAAACTTATTCACCCCAACCTGAAGTTGCTTCTTGTCACTGAAGGTCCAGAGGGATGTAGGTATT
ATTCTAAGGAATTTAGTGGGAGAGTTGGTGGGCTGAAGGTAACTGCTGTTGATACAACTGGTGCTGGAGA
TGCTTTCGTTGCTGGAATGCTATCTCAATTAGCCACAGATTTTTCACTGCTCCAGGACGAAGGCCGATTG
CGAGAAGCACTGAAGTTCGCAAACGTCTGTGGAGCTCTCACGGTAACAGAGAGAGGCGCGATTCCAGCAC
TGCCCACCCGACAGCAAGTGCTCGACGCCCTGACCAGCGTTGTTGCTTGA
>Q28_04G00017193.T01
ATGGCTCTCCACGCGGCGGCGCCGCCCTGCGCTGCGGGCCGCGGCCTCCCGTCGTCCTCGTCGCCCCCTC
GCGCCGGTGGCAGGCCCTCCCTCTCCGCCGCCGCGAGGCCCCGCAGCGTCTCCTTTGCCGCGCTGCTCCG
GACGCGCACAGTTCAAACAAAGGCAGTCTTAAGCAGTGATGGTGCCCCTGGAATGAGCAATTCTCCCCAT
GTAGTGTGCTTTGGTGAATTGCTAATTGACTTCGTTCCAACTGTCAATGGAGTGTCATTGGCAGAAGCAC
CAGCCTTCAAGAAGGCTCCAGGGGGTGCACCTGCCAATGTTGCAGTTGGAATAGCTCGTCTTGGTGGGTC
ATCAGCTTTCATTGGAAAGATTGGTGATGATGAATTTGGCTATATGCTAGCTGATATATTGAAGCAGAAT
AATGTAAACACTCAAGGATTACTTTTTGATGCTCATGCTAGAACAGCTTTGGCTTTTGTGACACTACGAA
GTGACGGTGAACGTGAATTTATGTTCTATCGTAATCCGAGTGCTGATATGCTACTTGAAGAAAAAGAACT
CGAACTTGATCTAATAAGGAAGGCAAAAATATTCCATCATGGCTCGATAAGTCTTATAACTGAGCCTTGT
AAAACTGCACACCTTGCAGCTGCCAAAGCAGCTAGAGATGCTGGAGTACTTGTTTCATATGATCCGAATT
TAAGGCTTCCATTGTGGTCATCAGCTGAGGATGCTAGAGATGGTATCTTGAGCATATGGGAAACAGCTGA
TGTTATCAAGATAAGTGAAGAGGAGGTTTCTTTTCTGACGAACGGGGAGGATCCATATGATGATGCTGTT
GTAAAGAAACTTATTCACCCCAACCTGAAGTTGCTTCTTGTCACTGAAGGTCCAGAGGGATGTAGGTATT
ATTCTAAGGAATTTAGTGGGAGAGTTGGTGGGCTGAAGGTAACTGCTGTTGATACAACTGGTGCTGGAGA
TGCTTTCGTTGCTGGAATGCTATCTCAATTAGCCACAGATTTTTCACTGCTCCAGGACGAAGGCCGATTG
CGAGAAGCACTGAAGTTCGCAAACGTCTGTGGAGCTCTCACGGTAACAGAGAGAGGCGCGATTCCAGCAC
TGCCCACCCGACAGCAAGTGCTCGACGCCCTGACCAGCGTTGTTGCTTGA
>Q29_04G00020005.T01
ATGGCTCTCCACGCGGCGGCGCCGCCCTGCGCTGCGGGCCGCGGCCTCCCGTCGTCCTCGTCGCCCCCTC
GCGCCGGTGGCAGGCCCTCCCTCTCCGCCGCCGCGAGGCCCCGCAGCGTCTCCTTTGCCGCGCTGCTCCG
GACGCGCACAGTTCAAACAAAGGCAGTCTTAAGCAGTGATGGTGCCCCTGGAATGAGCAATTCTCCCCAT
GTAGTGTGCTTTGGTGAATTGCTAATTGACTTCGTTCCAACTGTCAATGGAGTGTCATTGGCAGAAGCAC
CAGCCTTCAAGAAGGCTCCAGGGGGTGCACCTGCCAATGTTGCAGTTGGAATAGCTCGTCTTGGTGGGTC
ATCAGCTTTCATTGGAAAGATTGGTGATGATGAATTTGGCTATATGCTAGCTGATATATTGAAGCAGAAT
AATGTAAACACTCAAGGATTACTTTTTGATGCTCATGCTAGAACAGCTTTGGCTTTTGTGACACTACGAA
GTGACGGTGAACGTGAATTTATGTTCTATCGTAATCCGAGTGCTGATATGCTACTTGAAGAAAAAGAACT
CGAACTTGATCTAATAAGGAAGGCAAAAATATTCCATCATGGCTCGATAAGTCTTATAACTGAGCCTTGT
AAAACTGCGCACCTTGCAGCTGCCAAAGCAGCTAGAGATGCTGGAGTACTTGTTTCATATGATCCGAATT
TAAGGCTTCCATTGTGGTCATCAGCTGAGGATGCTAGAGATGGTATCTTGAGCATATGGGAAACAGCTGA
TGTTATCAAGATAAGTGAAGAGGAGGTTTCTTTTCTGATGAACGGGGAGGATCCATATGATGATGCTGTT
GTAAAGAAACTTATTCACCCCAACCTGAAGTTGCTTCTTGTCACTGAAGGTCCAGAGGGATGTAGGTATT
ATTCTAAGGAATTTAGTGGGAGAGTTGGTGGGCTGAAGGTAACTGCTGTTGATACAACTGGTGCTGGAGA
TGCTTTCGTTGCTGGAATGCTATCTCAATTAGCCACAGATTTTTCACTGCTCCAGGACGAAGGCCGATTG
CGAGAAGCACTGAAGTTCGCAAACGTCTGTGGAGCTCTCACGGTAACAGAGAGAGGCGCGATTCCAGCAC
TGCCCACCCGACAGCAAGTGCTCGACGCCCTGACCAGCGTTGTTGCTTGA
>Q30_04G00017784.T01
ATGGCTCTCCACGCGGCGGCGCCGCCCTGCGCTGCGGGCCGCGGCCTCCCGTCGTCCTCGTCGCCCCCTC
GCGCCGGTGGCAGGCCCTCCCTCTCCGCCGCCGCGAGGCCCCGCAGCGTCTCCTTTGCCGCGCTGCTCCG
GACGCGCACAGTTCAAACAAAGGCAGTCTTAAGCAGTGATGGTGCCCCTGGAATGAGCAATTCTCCCCAT
GTAGTGTGCTTTGGTGAATTGCTAATTGACTTCGTTCCAACTGTCAATGGAGTGTCATTGGCAGAAGCAC
CAGCCTTCAAGAAGGCTCCAGGGGGTGCACCTGCCAATGTTGCAGTTGGAATAGCTCGTCTTGGTGGGTC
ATCAGCTTTCATTGGAAAGATTGGTGATGATGAATTTGGCTATATGCTAGCTGATATATTGAAGCAGAAT
AATGTAAACACTCAAGGATTACTTTTTGATGCTCATGCTAGAACAGCTTTGGCTTTTGTGACACTACGAA
GTGACGGTGAACGTGAATTTATGTTCTATCGTAATCCGAGTGCTGATATGCTACTTGAAGAAAAAGAACT
CGAACTTGATCTAATAAGGAAGGCAAAAATATTCCATCATGGCTCGATAAGTCTTATAACTGAGCCTTGT
AAAACTGCACACCTTGCAGCTGCCAAAGCAGCTAGAGATGCTGGAGTACTTGTTTCATATGATCCGAATT
TAAGGCTTCCATTGTGGTCATCAGCTGACGATGCTAGAGATGGTATCTTGAGCATATGGGAAACAGCTGA
TGTTATCAAGATAAGTGAAGAGGAGGTTTCTTTTCTGACGAACGGGGAGGATCCATATGATGATGCTGTT
GTAAAGAAACTTATTCACCCCAACCTGAAGTTGCTTCTTGTCACTGAAGGTCCAGAGGGATGTAGGTATT
ACTCTAAGGAATTTAGTGGGAGAGTTGGTGGGCTGAAGGTAACTGCTGTTGATACAACTGGTGCTGGAGA
TGCTTTCGTTGCTGGAATGCTATCTCAATTAGCCACAGATTTTTCACTGCTCCAGGACGAAGGCCGATTG
CGAGAAGCACTGAAGTTCGCAAACGTCTGTGGAGCTCTCACGGTAACAGAGAGAGGCGCGATTCCAGCAC
TGCCCACCCGACAGCAAGTGCTCGACGCCCTGACCAGCGTTGTTGCTTGA
>Q31_04G00017976.T01
ATGGCTCTCCACGCGGCGGCGCCGCCCTGCGCTGCGGGCCGCGGCCTCCCGTCGTCCTCGTCGCCCCCTC
GCGCCGGTGGCAGGCCCTCCCTCTCCGCCGCCGCGAGGCCCCGCAGCGTCTCCTTTGCCGCGCTGCTCCG
GACGCGCACAGTTCAAACAAAGGCAGTCTTAAGCAGTGATGGTGCCCCTGGAATGAGCAATTCTCCCCAT
GTAGTGTGCTTTGGTGAATTGCTAATTGACTTCGTTCCAACTGTCAATGGAGTGTCATTGGCAGAAGCAC
CAGCCTTCAAGAAGGCTCCAGGGGGTGCACCTGCCAATGTTGCAGTTGGAATAGCTCGTCTTGGTGGGTC
ATCAGCTTTCATTGGAAAGATTGGTGATGATGAATTTGGCTATATGCTAGCTGATATATTGAAGCAGAAT
AATGTAAACACTCAAGGATTACTTTTTGATGCTCATGCTAGAACAGCTTTGGCTTTTGTGACACTACGAA
GTGACGGTGAACGTGAATTTATGTTCTATCGTAATCCGAGTGCTGATATGCTACTTGAAGAAAAAGAACT
CGAACTTGATCTAATAAGGAAGGCAAAAATATTCCATCATGGCTCGATAAGTCTTATAACTGAGCCTTGT
AAAACTGCACACCTTGCAGCTGCCAAAGCAGCTAGAGATGCTGGAGTACTTGTTTCATATGATCCGAATT
TAAGGCTTCCATTGTGGTCATCAGCTGAGGATGCTAGAGATGGTATCTTGAGCATATGGGAAACAGCTGA
TGTTATCAAGATAAGTGAAGAGGAGGTTTCTTTTCTGACGAACGGGGAGGATCCATATGATGATGCTGTT
GTAAAGAAACTTATTCACCCCAACCTGAAGTTGCTTCTTGTCACTGAAGGTCCAGAGGGATGTAGGTATT
ATTCTAAGGAATTTAGTGGGAGAGTTGGTGGGCTGAAGGTAACTGCTGTTGATACAACTGGTGCTGGAGA
TGCTTTCGTTGCTGGAATGCTATCTCAATTAGCCACAGATTTTTCACTGCTCCAGGACGAAGGCCGATTG
CGAGAAGCACTGAAGTTCGCAAACGTCTGTGGAGCTCTCACGGTAACAGAGAGAGGCGCGATTCCAGCAC
TGCCCACCCGACAGCAAGTGCTCGACGCCCTGACCAGCGTTGTTGCTTGA
>Q32_04G00017135.T01
ATGGCTCTCCACGCGGCGGCGCCGCCCTGCGCTGCGGGCCGCGGCCTCCCGTCGTCCTCGTCGCCCCCTC
GCGCCGGTGGCAGGCCCTCCCTCTCCGCCGCCGCGAGGCCCCGCAGCGTCTCCTTTGCCGCGCTGCTCCG
GACGCGCACAGTTCAAACAAAGGCAGTCTTAAGCAGTGATGGTGCCCCTGGAATGAGCAATTCTCCCCAT
GTAGTGTGCTTTGGTGAATTGCTAATTGACTTCGTTCCAACTGTCAATGGAGTGTCATTGGCAGAAGCAC
CAGCCTTCAAGAAGGCTCCAGGGGGTGCACCTGCCAATGTTGCAGTTGGAATAGCTCGTCTTGGTGGGTC
ATCAGCTTTCATTGGAAAGATTGGTGATGATGAATTTGGCTATATGCTAGCTGATATATTGAAGCAGAAT
AATGTAAACACTCAAGGATTACTTTTTGATGCTCATGCTAGAACAGCTTTGGCTTTTGTGACACTACGAA
GTGACGGTGAACGTGAATTTATGTTCTATCGTAATCCGAGTGCTGATATGCTACTTGAAGAAAAAGAACT
CGAACTTGATCTAATAAGGAAGGCAAAAATATTCCATCATGGCTCGATAAGTCTTATAACTGAGCCTTGT
AAAACTGCACACCTTGCAGCTGCCAAAGCAGCTAGAGATGCTGGAGTACTTGTTTCATATGATCCGAATT
TAAGGCTTCCATTGTGGTCATCAGCTGAGGATGCTAGAGATGGTATCTTGAGCATATGGGAAACAGCTGA
TGTTATCAAGATAAGTGAAGAGGAGGTTTCTTTTCTGACGAACGGGGAGGATCCATATGATGATGCTGTT
GTAAAGAAACTTATTCACCCCAACCTGAAGTTGCTTCTTGTCACTGAAGGTCCAGAGGGATGTAGGTATT
ATTCTAAGGAATTTAGTGGGAGAGTTGGTGGGCTGAAGGTAACTGCTGTTGATACAACTGGTGCTGGAGA
TGCTTTCGTTGCTGGAATGCTATCTCAATTAGCCACAGATTTTTCACTGCTCCAGGACGAAGGCCGATTG
CGAGAAGCACTGAAGTTCGCAAACGTCTGTGGAGCTCTCACGGTAACAGAGAGAGGCGCGATTCCAGCAC
TGCCCACCCGACAGCAAGTGCTCGACGCCCTGACCAGCGTTGTTGCTTGA
>Q33_04G00017359.T01
ATGGCTCTCCACGCGGCGGCGCCGCCCTGCGCTGCGGGCCGCGGCCTCCCGTCGTCCTCGTCGCCCCCTC
GCGCCGGTGGCAGGCCCTCCCTCTCCGCCGCCGCGAGGCCCCGCAGCGTCTCCTTTGCCGCGCTGCTCCG
GACGCGCACAGTTCAAACAAAGGCAGTCTTAAGCAGTGATGGTGCCCCTGGAATGAGCAATTCTCCCCAT
GTAGTGTGCTTTGGTGAATTGCTAATTGACTTCGTTCCAACTGTCAATGGAGTGTCATTGGCAGAAGCAC
CAGCCTTCAAGAAGGCTCCAGGGGGTGCACCTGCCAATGTTGCAGTTGGAATAGCTCGTCTTGGTGGGTC
ATCAGCTTTCATTGGAAAGATTGGTGATGATGAATTTGGCTATATGCTAGCTGATATATTGAAGCAGAAT
AATGTAAACACTCAAGGATTACTTTTTGATGCTCATGCTAGAACAGCTTTGGCTTTTGTGACACTACGAA
GTGACGGTGAACGTGAATTTATGTTCTATCGTAATCCGAGTGCTGATATGCTACTTGAAGAAAAAGAACT
CGAACTTGATCTAATAAGGAAGGCAAAAATATTCCATCATGGCTCGATAAGTCTTATAACTGAGCCTTGT
AAAACTGCACACCTTGCAGCTGCCAAAGCAGCTAGAGATGCTGGAGTACTTGTTTCATATGATCCGAATT
TAAGGCTTCCATTGTGGTCATCAGCTGAGGATGCTAGAGATGGTATCTTGAGCATATGGGAAACAGCTGA
TGTTATCAAGATAAGTGAAGAGGAGGTTTCTTTTCTGACGAACGGGGAGGATCCATATGATGATGCTGTT
GTAAAGAAACTTATTCACCCCAACCTGAAGTTGCTTCTTGTCACTGAAGGTCCAGAGGGATGTAGGTATT
ATTCTAAGGAATTTAGTGGGAGAGTTGGTGGGCTGAAGGTAACTGCTGTTGATACAACTGGTGCTGGAGA
TGCTTTCGTTGCTGGAATGCTATCTCAATTAGCCACAGATTTTTCACTGCTCCAGGACGAAGGCCGATTG
CGAGAAGCACTGAAGTTCGCAAACGTCTGTGGAGCTCTCACGGTAACAGAGAGAGGCGCGATTCCAGCAC
TGCCCACCCGACAGCAAGTGCTCGACGCCCTGACCAGCGTTGTTGCTTGA
>Q34_04G00014875.T01
ATGGCTCTCCACGCGGCGGCGCCGCCCTGCGCTGCGGGCCGCGGCCTCCCGTCGTCCTCGTCGCCCCCTC
GCGCCGGTGGCAGGCCCTCCCTCTCCGCCGCCGCGAGGCCCCGCAGCGTCTCCTTTGCCGCGCTGCTCCG
GACGCGCACAGTTCAAACAAAGGCAGTCTTAAGCAGTGATGGTGCCCCTGGAATGAGCAATTCTCCCCAT
GTAGTGTGCTTTGGTGAATTGCTAATTGACTTCGTTCCAACTGTCAATGGAGTGTCATTGGCAGAAGCAC
CAGCCTTCAAGAAGGCTCCAGGGGGTGCACCTGCCAATGTTGCAGTTGGAATAGCTCGTCTTGGTGGGTC
ATCAGCTTTCATTGGAAAGATTGGTGATGATGAATTTGGCTATATGCTAGCTGATATATTGAAGCAGAAT
AATGTAAACACTCAAGGATTACTTTTTGATGCTCATGCTAGAACAGCTTTGGCTTTTGTGACACTACGAA
GTGACGGTGAACGTGAATTTATGTTCTATCGTAATCCGAGTGCTGATATGCTACTTGAAGAAAAAGAACT
CGAACTTGATCTAATAAGGAAGGCAAAAATATTCCATCATGGCTCGATAAGTCTTATAACTGAGCCTTGT
AAAACTGCACACCTTGCAGCTGCCAAAGCAGCTAGAGATGCTGGAGTACTTGTTTCATATGATCCGAATT
TAAGGCTTCCATTGTGGTCATCAGCTGAGGATGCTAGAGATGGTATCTTGAGCATATGGGAAACAGCTGA
TGTTATCAAGATAAGTGAAGAGGAGGTTTCTTTTCTGACGAACGGGGAGGATCCATATGATGATGCTGTT
GTAAAGAAACTTATTCACCCCAACCTGAAGTTGCTTCTTGTCACTGAAGGTCCAGAGGGATGTAGGTATT
ATTCTAAGGAATTTAGTGGGAGAGTTGGTGGGCTGAAGGTAACTGCTGTTGATACAACTGGTGCTGGAGA
TGCTTTCGTTGCTGGAATGCTATCTCAATTAGCCACAGATTTTTCACTGCTCCAGGACGAAGGCCGATTG
CGAGAAGCACTGAAGTTCGCAAACGTCTGTGGAGCTCTCACGGTAACAGAGAGAGGCGCGATTCCAGCAC
TGCCCACCCGACAGCAAGTGCTCGACGCCCTGACCAGCGTTGTTGCTTGA
>Q35_00G00000626.T01
ATGGCTCTCCACGCGGCGGCGCCGCCCTGCGCTGCGGGCCGCGGCCTCCCGTCGTCCTCGTCGCCCCCTCGCGCCGGTGGCAGGCCCTCCCTCTCCGCCGCCGCGAGGCCCCGCAGCGTCTCCTTTGCCGCGCTGCTCCGGACGCGCACAGTTCAAACAAAGGCAGTCTTAAGCAGTGATGGTGCCCCTGGAATGAGCAATTCTCCCCATGTAGTGTGCTTTGGTGAATTGCTAATTGACTTCGTTCCAACTGTCAATGGAGTGTCATTGGCAGAAGCACCAGCCTTCAAGAAGGCTCCAGGGGGTGCACCTGCCAATGTTGCAGTTGGAATAGCTCGTCTTGGTGGGTCATCAGCTTTCATTGGAAAGGTAACATATTTGCATCTGTCCTGTTTATCCAGAGTTCCAGATGTAACAGAACGGCAGGGATTGGTGATGATGAAATTTGGCTATATGCTAGCTGATATATTGAAGCAGAATAATGTAAACACTCAAGGATTACTTTTTGATGCTCATGCTAGAACAGCTTTGGCTTTTGTGACACTACGAAGTGATGGTGAACGTGAATTTATGTTCTATCGTAATCCGAGTGCTGATATGCTACTTGAAGAAAAAGAACTCGAACTTGATCTAATAAGGAAGGCAAAAATATTCCATCATGGCTCGATAAGTCTTATAACTGAGCCTTGTAAAACTGCGCACCTTGCAGCTGCCAAAGCAGCTAGAGATGCTGGAGTACTTGTTTCATATGATCCGAATTTAAGGCTTCCATTGTGGTCATCAGCTGAGGATGCTAGAGATGGTATCTTGAGCATATGGGAAACAGCTGATGTTATCAAGATAAGTGAAGAGGAGGTTTCTTTTCTGACGAACGGGGAGGATCCATATGATGATGCTGTTGTAAAGAAACTTATTCACCCCAACCTGAAGTTGCTTCTTGTCACTGAAGGTCCAGAGGGATGTAGGTATTATTCTAAGGAATTTAGTGGGAGAGTTGGTGGGCTGAAGGTAACTGCTGTTGATACAACTGGTGCTGGAGATGCTTTCGTTGCTGGAATGCTATCTCAATTAGCCACAGATTTTTCACTGCTCCAGGCCTCAAACATTCGAGTGCTCCATATGAAAATTGTAGATCTTTTCGAGCCATGCAATTTTCTCACCAAATTGCTCCAATCGGAGTTCGGATGTGGAGGATATGGCACGTGCAAGTTCAGCTGCTCCTTCTAG>Q35_04G00018369.T01
ATGGCTCTCCACGCGGCGGCGCCGCCCTGCGCTGCGGGCCGCGGCCTCCCGTCGTCCTCGTCGCCCCCTC
GCGCCGGTGGCAGGCCCTCCCTCTCCGCCGCCGCGAGGCCCCGCAGCGTCTCCTTTGCCGCGCTGCTCCG
GACGCGCACAGTTCAAACAAAGGCAGTCTTAAGCAGTGATGGTGCCCCTGGAATGAGCAATTCTCCCCAT
GTAGTGTGCTTTGGTGAATTGCTAATTGACTTCGTTCCAACTGTCAATGGAGTGTCATTGGCAGAAGCAC
CAGCCTTCAAGAAGGCTCCAGGGGGTGCACCTGCCAATGTTGCAGTTGGAATAGCTCGTCTTGGTGGGTC
ATCAGCTTTCATTGGAAAGATTGGTGATGATGAATTTGGCTATATGCTAGCTGATATATTGAAGCAGAAT
AATGTAAACACTCAAGGATTACTTTTTGATGCTCATGCTAGAACAGCTTTGGCTTTTGTGACACTACGAA
GTGATGGTGAACGTGAATTTATGTTCTATCGTAATCCGAGTGCTGATATGCTACTTGAAGAAAAAGAACT
CGAACTTGATCTAATAAGGAAGGCAAAAATATTCCATCATGGCTCGATAAGTCTTATAACTGAGCCTTGT
AAAACTGCGCACCTTGCAGCTGCCAAAGCAGCTAGAGATGCTGGAGTACTTGTTTCATATGATCCGAATT
TAAGGCTTCCATTGTGGTCATCAGCTGAGGATGCTAGAGATGGTATCTTGAGCATATGGGAAACAGCTGA
TGTTATCAAGATAAGTGAAGAGGAGGTTTCTTTTCTGACGAACGGGGAGGATCCATATGATGATGCTGTT
GTAAAGAAACTTATTCACCCCAACCTGAAGTTGCTTCTTGTCACTGAAGGTCCAGAGGGATGTAGGTATT
ATTCTAAGGAATTTAGTGGGAGAGTTGGTGGGCTGAAGGTAACTGCTGTTGATACAACTGGTGCTGGAGA
TGCTTTCGTTGCTGGAATGCTATCTCAATTAGCCACAGATTTTTCACTGCTCCAGGACGAAGGCCGATTG
CGAGAAGCACTGAAGTTCGCAAACGTCTGTGGAGCTCTCACGGTAACAGAGAGAGGCGCGATTCCAGCAC
TGCCCACCCGACAGCAAGTGCTCGACGCCCTGACCAGCGTTGTTGCTTGA
>Q36_04G00017564.T01
ATGGCTCTCCACGCGGCGGCGCCGCCCTGCGCTGCGGGCCGCGGCCTCCCGTCGTCCTCGTCGCCCCCTC
GCGCCGGTGGCAGGCCCTCCCTCTCCGCCGCCGCGAGGCCCCGCAGCGTCTCCTTTGCCGCGCTGCTCCG
GACGCGCACAGTTCAAACAAAGGCAGTCTTAAGCAGTGATGGTGCCCCTGGAATGAGCAATTCTCCCCAT
GTAGTGTGCTTTGGTGAATTGCTAATTGACTTCGTTCCAACTGTCAATGGAGTGTCATTGGCAGAAGCAC
CAGCCTTCAAGAAGGCTCCAGGGGGTGCACCTGCCAATGTTGCAGTTGGAATAGCTCGTCTTGGTGGGTC
ATCAGCTTTCATTGGAAAGATTGGTGATGATGAATTTGGCTATATGCTAGCTGATATATTGAAGCAGAAT
AATGTAAACACTCAAGGATTACTTTTTGATGCTCATGCTAGAACAGCTTTGGCTTTTGTGACACTACGAA
GTGACGGTGAACGTGAATTTATGTTCTATCGTAATCCGAGTGCTGATATGCTACTTGAAGAAAAAGAACT
CGAACTTGATCTAATAAGGAAGGCAAAAATATTCCATCATGGCTCGATAAGTCTTATAACTGAGCCTTGT
AAAACTGCACACCTTGCAGCTGCCAAAGCAGCTAGAGATGCTGGAGTACTTGTTTCATATGATCCGAATT
TAAGGCTTCCATTGTGGTCATCAGCTGACGATGCTAGAGATGGTATCTTGAGCATATGGGAAACAGCTGA
TGTTATCAAGATAAGTGAAGAGGAGGTTTCTTTTCTGACGAACGGGGAGGATCCATATGATGATGCTGTT
GTAAAGAAACTTATTCACCCCAACCTGAAGTTGCTTCTTGTCACTGAAGGTCCAGAGGGATGTAGGTATT
ACTCTAAGGAATTTAGTGGGAGAGTTGGTGGGCTGAAGGTAACTGCTGTTGATACAACTGGTGCTGGAGA
TGCTTTCGTTGCTGGAATGCTATCTCAATTAGCCACAGATTTTTCACTGCTCCAGGACGAAGGCCGATTG
CGAGAAGCACTGAAGTTCGCAAACGTCTGTGGAGCTCTCACGGTAACAGAGAGAGGCGCGATTCCAGCAC
TGCCCACCCGACAGCAAGTGCTCGACGCCCTGACCAGCGTTGTTGCTTGA
>Q37_04G00018154.T01
ATGGCTCTCCACGCGGCGGCGCCGCCCTGCGCTGCGGGCCGCGGCCTCCCGTCGTCCTCGTCGCCCCCTC
GCGCCGGTGGCAGGCCCTCCCTCTCCGCCGCCGCGAGGCCCCGCAGCGTCTCCTTTGCCGCGCTGCTCCG
GACGCGCACAGTTCAAACAAAGGCAGTCTTAAGCAGTGATGGTGCCCCTGGAATGAGCAATTCTCCCCAT
GTAGTGTGCTTTGGTGAATTGCTAATTGACTTCGTTCCAACTGTCAATGGAGTGTCATTGGCAGAAGCAC
CAGCCTTCAAGAAGGCTCCAGGGGGTGCACCTGCCAATGTTGCAGTTGGAATAGCTCGTCTTGGTGGGTC
ATCAGCTTTCATTGGAAAGATTGGTGATGATGAATTTGGCTATATGCTAGCTGATATATTGAAGCAGAAT
AATGTAAACACTCAAGGATTACTTTTTGATGCTCATGCTAGAACAGCTTTGGCTTTTGTGACACTACGAA
GTGACGGTGAACGTGAATTTATGTTCTATCGTAATCCGAGTGCTGATATGCTACTTGAAGAAAAAGAACT
CGAACTTGATCTAATAAGGAAGGCAAAAATATTCCATCATGGCTCGATAAGTCTTATAACTGAGCCTTGT
AAAACTGCACACCTTGCAGCTGCCAAAGCAGCTAGAGATGCTGGAGTACTTGTTTCATATGATCCGAATT
TAAGGCTTCCATTGTGGTCATCAGCTGAGGATGCTAGAGATGGTATCTTGAGCATATGGGAAACAGCTGA
TGTTATCAAGATAAGTGAAGAGGAGGTTTCTTTTCTGACGAACGGGGAGGATCCATATGATGATGCTGTT
GTAAAGAAACTTATTCACCCCAACCTGAAGTTGCTTCTTGTCACTGAAGGTCCAGAGGGATGTAGGTATT
ATTCTAAGGAATTTAGTGGGAGAGTTGGTGGGCTGAAGGTAACTGCTGTTGATACAACTGGTGCTGGAGA
TGCTTTCGTTGCTGGAATGCTATCTCAATTAGCCACAGATTTTTCACTGCTCCAGGACGAAGGCCGATTG
CGAGAAGCACTGAAGTTCGCAAACGTCTGTGGAGCTCTCACGGTAACAGAGAGAGGCGCGATTCCAGCAC
TGCCCACCCGACAGCAAGTGCTCGACGCCCTGACCAGCGTTGTTGCTTGA
>Yugu18_002396.T01
ATGGCTCTCCACGCGGCGGCGCCGCCCTGCGCTGCGGGCCGCGGCCTCCCGTCGTCCTCGTCGCCCCCTCGCGCCGGTGGCAGGCCCTCCCTCTCCGCCGCCGCGAGGCCCCGCAGCGTCTCCTTTGCCGCGCTGCTCCGGACGCGCACAGTTCAAACAAAGGCAGTCTTAAGCAGTGATGGTGCCCCTGGAATGAGCAATTCTCCCCATGTAGTGTGCTTTGGTGAATTGCTAATTGACTTCGTTCCAACTGTCAATGGAGTGTCATTGGCAGAAGCACCAGCCTTCAAGAAGGCTCCAGGGGGTGCACCTGCCAATGTTGCAGTTGGAATAGCTCGTCTTGGTGGGTCATCAGCTTTCATTGGAAAGATTGGTGATGATGAATTTGGCTATATGCTAGCTGATATATTGAAGCAGAATAATGTAAACACTCAAGGATTACTTTTTGATGCTCATGCTAGAACAGCTTTGGCTTTTGTGACACTACGAAGTGACGGTGAACGTGAATTTATGTTCTATCGTAATCCGAGTGCTGATATGCTACTTGAAGAAAAAGAACTCGAACTTGATCTAATAAGGAAGGCAAAAATATTCCATCATGGCTCGATAAGTCTTATAACTGAGCCTTGTAAAACTGCACACCTTGCAGCTGCCAAAGCAGCTAGAGATGCTGGAGTACTTGTTTCATATGATCCGAATTTAAGGCTTCCATTGTGGTCATCAGCTGAGGATGCTAGAGATGGTATCTTGAGCATATGGGAAACAGCTGATGTTATCAAGATAAGTGAAGAGGAGGTTTCTTTTCTGACGAACGGGGAGGATCCATATGATGATGCTGTTGTAAAGAAACTTATTCACCCCAACCTGAAGTTGCTTCTTGTCACTGAAGGTCCAGAGGGATGTAGGTATTATTCTAAGGAATTTAGTGGGAGAGTTGGTGGGCTGAAGGTAACTGCTGTTGATACAACTGGTGCTGGAGATGCTTTCGTTGCTGGAATGCTATCTCAATTAGCCACAGATTTTTCACTGCTCCAGGACGAAGGCCGATTGCGAGAAGCACTGAAGTTCGCAAACGTCTGTGGAGCTCTCACGGTAACAGAGAGAGGCGCGATTCCAGCACTGCCCACCCGACAGCAAGTGCTCGACGCCCTGACCAGCGTTGTTGCTTGA>C01_05G00027006.T01
ATGGCCATGGCCACCCCCGCCTTCCTCCTACCAGCGCTGTTCCCCAAGCCCAATTTCCTCGCCGCACCTC
TCCATCCAAGTCTCCCACGAGGCCGCCAACTCCGCTGCTCGCCCAACGGCGCCGCCGTGCCGGAATCCCC
TAAACCCGCTTCTCGCCGCGGCCGCAAGAAGTCCCCGTCCCCGTCCCCGTCCCCGTCGGCGCCGAAGGCG
AAGGCCACGAGGCGGAGAACCAAGAAGGAGGGCCAGGAGTCAGACTCGGAGGGCCAAGAGGAGCCGGCGA
AGCGGACCAGCCGCCGGACAAGGAAGTCCAAGGAAGAGACCAAGCAGGAGGAGATTGTGGCGCAGATGGC
GAGCGACGGAACTGAGGAGACGAGTCAAGAGTCCGAGGAGGAGGATGGGTTGGAGGTGGGGGGCGACTAC
GACGACGCGGAGGATTTCGCGAACGATTGGCCTCCGCTGGTGTGCTGCTTCGGCGCGCCGCGTTGGGAGT
TCGTGCCCACGGTGCGGGTGTCGGACCGGCAGATGCACCCCGATCAGTACTCCACGTGGCTGCACCTGCA
ATGGGAGCCGCCGGAGTTCGCGCGCGCGCCGGGTAGCGCGGCGAGCAACGTGGCCATCGCGCACACCCGG
CTCGGAGGGCGCGCCGCGGTGCTGGGCAAGGTCGGGGACGACGACTTCGGCCGCGAGCTTGTGTACCGTA
TGAACTGCGAGCGGGTACAGACACGCGCCATCAAGTTCGACGGCAAAGCAGCCACGGCCATGGCGCGCAT
GAAGGTGAGCTTCCGGGACCGGGAGGATGGCAAGGGCGGCACCAAGCTTGTGGCCGAGACGGTGAAGAGC
GCTGCCGAGGACTCCCTCCGCAAGAACGAGATCAATGTCGATGTGTTGAAAGAGGCCAGAATGTTCCATT
TCAGTTCAGAAGTTCTGTTAAATCCCTCAATGCATGATACACTCTTCAGAGCCATTGAAATGTCCAAGAA
ATTTGGAAGTAAAGTATTCTTCGATCTGAATTTGCCATTGCCATTGTGGACATCAAGGGATGAGACAAAG
GAGGTGATAAATAGGGCATGGAAAGAGGCTGATATAATAGAGCTGTCAAGGGACGAGCTTGAATTCCTCC
TTGATCATGAGTATTATGAATACAAGAGAAGGACTCCACCTCAGTATTATCTGGAAGGATTCCATTTTAC
AAGAAACTGGCCACAGTACTACCACTACAGCCCTGAAGAGATCGCTCCTATTTGGCATGATGGAATAAAG
GTCCTGCTTGTGACCTACGGGACACTTCGGATCCACTACTACACGCCCAAGTTTCATGGCTGTGTGGTTG
GGACAGAGGATGCACTCATAACTCCATACACCACTGACCGAACAGGTTCTGGGGATGCTGTTGTTGCTGC
TGCTATTAGGAAGTTGATAACTTGTCCTGAGATGTACGAGGACCAGGATACATTGGAGAGGCAACTGAGA
TTTGCTGTTGCTGCTGGAATCATATCACAGTGGACAATTGGTGCTGTGCGAGGGTTTCCCACTGAGAGTG
CCGCCCAGAACTTGAAGGAACAAGTCTATGTGCCTTCTATGTGGTGA
>C02_05G00027282.T01
ATGGCCATGGCCACCCCCGCCTTCCTCCTACCAGCGCTGTTCCCCAAGCCCAATTTCCTCGCCGCACCTC
TCCATCCAAGTCTCCCACGAGGCCGCCAACTCCGCTGCTCGCCCAACGGCGCCGCCGTGCCGGAATCCCC
TAAACCCGCTTCTCGCCGCGGCCGCAAGAAGTCCCCGTCCCCGTCCCCGTCCCCGTCGGCGCCGAAGGCG
AAGGCCACGAGGCGGAGAACCAAGAAGGAGGGCCAGGAGTCAGACTCGGAGGGCCAAGAGGAGCCGGCGA
AGCGGACCAGCCGCCGGACAAGGAAGTCCAAGGAAGAGACCAAGCAGGAGGAGATTGTGGCGCAGATGGC
GAGCGACGGAACTGAGGAGACGAGTCAAGAGTCCGAGGAGGAGGATGGGTTGGAGGTGGGGGGCGACTAC
GACGACGCGGAGGATTTCGCGAACGATTGGCCTCCGCTGGTGTGCTGCTTCGGCGCGCCGCGTTGGGAGT
TCGTGCCCACGGTGCGGGTGTCGGACCGGCAGATGCACCCCGATCAGTACTCCACGTGGCTGCACCTGCA
ATGGGAGCCGCCGGAGTTCGCGCGCGCGCCGGGTAGCGCGGCGAGCAACGTGGCCATCGCGCACACCCGG
CTCGGAGGGCGCGCCGCGGTGCTGGGCAAGGTCGGGGACGACGACTTCGGCCGCGAGCTTGTGTACCGTA
TGAACTGCGAGCGGGTACAGACACGCGCCATCAAGTTCGACGGCAAAGCAGCCACGGCCATGGCGCGCAT
GAAGGTGAGCTTCCGGGACCGGGAGGATGGCAAGGGCGGCACCAAGCTTGTGGCCGAGACGGTGAAGAGC
GCTGCCGAGGACTCCCTCCGCAAGAACGAGATCAATGTCGATGTGTTGAAAGAGGCCAGAATGTTCCATT
TCAGTTCAGAAGTTCTGTTAAATCCCTCAATGCATGATACACTCTTCAGAGCCATTGAAATGTCCAAGAA
ATTTGGAAGTAAAGTATTCTTCGATCTGAATTTGCCATTGCCATTGTGGACATCAAGGGATGAGACAAAG
GAGGTGATAAATAGGGCATGGAAAGAGGCTGATATAATAGAGCTGTCAAGGGACGAGCTTGAATTCCTCC
TTGATCATGAGTATTATGAATACAAGAGAAGGACTCCACCTCAGTATTATCTGGAAGGATTCCATTTTAC
AAGAAACTGGCCACAGTACTACCACTACAGCCCTGAAGAGATCGCTCCTATTTGGCATGATGGAATAAAG
GTCCTGCTTGTGACCTACGGGACACTTCGGATCCACTACTACACGCCCAAGTTTCATGGCTGTGTGGTTG
GGACAGAGGATGCACTCATAACTCCATACACCACTGACCGAACAGGTTCTGGGGATGCTGTTGTTGCTGC
TGCTATTAGGAAGTTGATAACTTGTCCTGAGATGTACGAGGACCAGGATACATTGGAGAGGCAACTGAGA
TTTGCTGTTGCTGCTGGAATCATATCACAGTGGACAATTGGTGCTGTGCGAGGGTTTCCCACTGAGAGTG
CCGCCCAGAACTTGAAGGAACAAGTCTATGTGCCTTCTATGTGGTGA
>C03_05G00025879.T01
ATGGCCATGGCCACCCCCGCCTTCCTCCTACCAGCGCTGTTCCCCAAGCCCAATTTCCTCGCCGCACCTC
TCCATCCAAGTCTCCCACGAGGCCGCCAACTCCGCTGCTCGCCCAACGGCGCCGCCGTGCCGGAATCCCC
TAAACCCGCTTCTCGCCGCGGCCGCAAGAAGTCCCCGTCCCCGTCCCCGTCCCCGTCGGCGCCGAAGGCG
AAGGCCACGAGGCGGAGAACCAAGAAGGAGGGCCAGGAGTCAGACTCGGAGGGCCAAGAGGAGCCGGCGA
AGCGGACCAGCCGCCGGACAAGGAAGTCCAAGGAAGAGACCAAGCAGGAGGAGATTGTGGCGCAGATGGC
GAGCGACGGAACTGAGGAGACGAGTCAAGAGTCCGAGGAGGAGGATGGGTTGGAGGTGGGGGGCGACTAC
GACGACGCGGAGGATTTCGCGAACGATTGGCCTCCGCTGGTGTGCTGCTTCGGCGCGCCGCGTTGGGAGT
TCGTGCCCACGGTGCGGGTGTCGGACCGGCAGATGCACCCCGATCAGTACTCCACGTGGCTGCACCTGCA
ATGGGAGCCGCCGGAGTTCGCGCGCGCGCCGGGTAGCGCGGCGAGCAACGTGGCCATCGCGCACACCCGG
CTCGGAGGGCGCGCCGCGGTGCTGGGCAAGGTCGGGGACGACGACTTCGGCCGCGAGCTTGTGTACCGTA
TGAACTGCGAGCGGGTACAGACACGCGCCATCAAGTTCGACGGCAAAGCAGCCACGGCCATGGCGCGCAT
GAAGGTGAGCTTCCGGGACCGGGAGGATGGCAAGGGCGGCACCAAGCTTGTGGCCGAGACGGTGAAGAGC
GCTGCCGAGGACTCCCTCCGCAAGAACGAGATCAATGTCGATGTGTTGAAAGAGGCCAGAATGTTCCATT
TCAGTTCAGAAGTTCTGTTAAATCCCTCAATGCATGATACACTCTTCAGAGCCATTGAAATGTCCAAGAA
ATTTGGAAGTAAAGTATTCTTCGATCTGAATTTGCCATTGCCATTGTGGACATCAAGGGATGAGACAAAG
GAGGTGATAAATAGGGCATGGAAAGAGGCTGATATAATAGAGCTGTCAAGGGACGAGCTTGAATTCCTCC
TTGATCATGAGTATTATGAATACAAGAGAAGGACTCCACCTCAGTATTATCTGGAAGGATTCCATTTTAC
AAGAAACTGGCCACAGTACTACCACTACAGCCCTGAAGAGATCGCTCCTATTTGGCATGATGGAATAAAG
GTCCTGCTTGTGACCTACGGGACACTTCGGATCCACTACTACACGCCCAAGTTTCATGGCTGTGTGGTTG
GGACAGAGGATGCACTCATAACTCCATACACCACTGACCGAACAGGTTCTGGGGATGCTGTTGTTGCTGC
TGCTATTAGGAAGTTGATAACTTGTCCTGAGATGTACGAGGACCAGGATACATTGGAGAGGCAACTGAGA
TTTGCTGTTGCTGCTGGAATCATATCACAGTGGACAATTGGTGCTGTGCGAGGGTTTCCCACTGAGAGTG
CCGCCCAGAACTTGAAGGAACAAGTCTATGTGCCTTCTATGTGGTGA
>C04_05G00026960.T01
ATGGCCATGGCCACCCCCGCCTTCCTCCTACCAGCGCTGTTCCCCAAGCCCAATTTCCTCGCCGCACCTC
TCCATCCAAGTCTCCCACGAGGCCGCCAACTCCGCTGCTCGCCCAACGGCGCCGCCGTGCCGGAATCCCC
TAAACCCGCTTCTCGCCGCGGCCGCAAGAAGTCCCCGTCCCCGTCCCCGTCCCCGTCGGCGCCGAAGGCG
AAGGCCACGAGGCGGAGAACCAAGAAGGAGGGCCAGGAGTCAGACTCGGAGGGCCAAGAGGAGCCGGCGA
AGCGGACCAGCCGCCGGACAAGGAAGTCCAAGGAAGAGACCAAGCAGGAGGAGATTGTGGCGCAGATGGC
GAGCGACGGAACTGAGGAGACGAGTCAAGAGTCCGAGGAGGAGGATGGGTTGGAGGTGGGGGGCGACTAC
GACGACGCGGAGGATTTCGCGAACGATTGGCCTCCGCTGGTGTGCTGCTTCGGCGCGCCGCGTTGGGAGT
TCGTGCCCACGGTGCGGGTGTCGGACCGGCAGATGCACCCCGATCAGTACTCCACGTGGCTGCACCTGCA
ATGGGAGCCGCCGGAGTTCGCGCGCGCGCCGGGTAGCGCGGCGAGCAACGTGGCCATCGCGCACACCCGG
CTCGGAGGGCGCGCCGCGGTGCTGGGCAAGGTCGGGGACGACGACTTCGGCCGCGAGCTTGTGTACCGTA
TGAACTGCGAGCGGGTACAGACACGCGCCATCAAGTTCGACGGCAAAGCAGCCACGGCCATGGCGCGCAT
GAAGGTGAGCTTCCGGGACCGGGAGGATGGCAAGGGCGGCACCAAGCTTGTGGCCGAGACGGTGAAGAGC
GCTGCCGAGGACTCCCTCCGCAAGAACGAGATCAATGTCGATGTGTTGAAAGAGGCCAGAATGTTCCATT
TCAGTTCAGAAGTTCTGTTAAATCCCTCAATGCATGATACACTCTTCAGAGCCATTGAAATGTCCAAGAA
ATTTGGAAGTAAAGTATTCTTCGATCTGAATTTGCCATTGCCATTGTGGACATCAAGGGATGAGACAAAG
GAGGTGATAAATAGGGCATGGAAAGAGGCTGATATAATAGAGCTGTCAAGGGACGAGCTTGAATTCCTCC
TTGATCATGAGTATTATGAATACAAGAGAAGGACTCCACCTCAGTATTATCTGGAAGGATTCCATTTTAC
AAGAAACTGGCCACAGTACTACCACTACAGCCCTGAAGAGATCGCTCCTATTTGGCATGATGGAATAAAG
GTCCTGCTTGTGACCTACGGGACACTTCGGATCCACTACTACACGCCCAAGTTTCATGGCTGTGTGGTTG
GGACAGAGGATGCACTCATAACTCCATACACCACTGACCGAACAGGTTCTGGGGATGCTGTTGTTGCTGC
TGCTATTAGGAAGTTGATAACTTGTCCTGAGATGTACGAGGACCAGGATACATTGGAGAGGCAACTGAGA
TTTGCTGTTGCTGCTGGAATCATATCACAGTGGACAATTGGTGCTGTGCGAGGGTTTCCCACTGAGAGTG
CCGCCCAGAACTTGAAGGAACAAGTCTATGTGCCTTCTATGTGGTGA
>C05_05G00028121.T01
ATGGCCATGGCCACCCCCGCCTTCCTCCTACCAGCGCTGTTCCCCAAGCCCAATTTCCTCGCCGCACCTC
TCCATCCAAGTCTCCCACGAGGCCGCCAACTCCGCTGCTCGCCCAACGGCGCCGCCGTGCCGGAATCCCC
TAAACCCGCTTCTCGCCGCGGCCGCAAGAAGTCCCCGTCCCCGTCCCCGTCCCCGTCGGCGCCGAAGGCG
AAGGCCACGAGGCGGAGAACCAAGAAGGAGGGCCAGGAGTCAGACTCGGAGGGCCAAGAGGAGCCGGCGA
AGCGGACCAGCCGCCGGACAAGGAAGTCCAAGGAAGAGACCAAGCAGGAGGAGATTGTGGCGCAGATGGC
GAGCGACGGAACTGAGGAGACGAGTCAAGAGTCCGAGGAGGAGGATGGGTTGGAGGTGGGGGGCGACTAC
GACGACGCGGAGGATTTCGCGAACGATTGGCCTCCGCTGGTGTGCTGCTTCGGCGCGCCGCGTTGGGAGT
TCGTGCCCACGGTGCGGGTGTCGGACCGGCAGATGCACCCCGATCAGTACTCCACGTGGCTGCACCTGCA
ATGGGAGCCGCCGGAGTTCGCGCGCGCGCCGGGTAGCGCGGCGAGCAACGTGGCCATCGCGCACACCCGG
CTCGGAGGGCGCGCCGCGGTGCTGGGCAAGGTCGGGGACGACGACTTCGGCCGCGAGCTTGTGTACCGTA
TGAACTGCGAGCGGGTACAGACACGCGCCATCAAGTTCGACGGCAAAGCAGCCACGGCCATGGCGCGCAT
GAAGGTGAGCTTCCGGGACCGGGAGGATGGCAAGGGCGGCACCAAGCTTGTGGCCGAGACGGTGAAGAGC
GCTGCCGAGGACTCCCTCCGCAAGAACGAGATCAATGTCGATGTGTTGAAAGAGGCCAGAATGTTCCATT
TCAGTTCAGAAGTTCTGTTAAATCCCTCAATGCATGATACACTCTTCAGAGCCATTGAAATGTCCAAGAA
ATTTGGAAGTAAAGTATTCTTCGATCTGAATTTGCCATTGCCATTGTGGACATCAAGGGATGAGACAAAG
GAGGTGATAAATAGGGCATGGAAAGAGGCTGATATAATAGAGCTGTCAAGGGACGAGCTTGAATTCCTCC
TTGATCATGAGTATTATGAATACAAGAGAAGGACTCCACCTCAGTATTATCTGGAAGGATTCCATTTTAC
AAGAAACTGGCCACAGTACTACCACTACAGCCCTGAAGAGATCGCTCCTATTTGGCATGATGGAATAAAG
GTCCTGCTTGTGACCTACGGGACACTTCGGATCCACTACTACACGCCCAAGTTTCATGGCTGTGTGGTTG
GGACAGAGGATGCACTCATAACTCCATACACCACTGACCGAACAGGTTCTGGGGATGCTGTTGTTGCTGC
TGCTATTAGGAAGTTGATAACTTGTCCTGAGATGTACGAGGACCAGGATACATTGGAGAGGCAACTGAGA
TTTGCTGTTGCTGCTGGAATCATATCACAGTGGACAATTGGTGCTGTGCGAGGGTTTCCCACTGAGAGTG
CCGCCCAGAACTTGAAGGAACAAGTCTATGTGCCTTCTATGTGGTGA
>C06_05G00029175.T01
ATGGCCATGGCCACCCCCGCCTTCCTCCTACCAGCGCTGTTCCCCAAGCCCAATTTCCTCGCCGCACCTC
TCCATCCAAGTCTCCCACGAGGCCGCCAACTCCGCTGCTCGCCCAACGGCGCCGCCGTGCCGGAATCCCC
TAAACCCGCTTCTCGCCGCGGCCGCAAGAAGTCCCCGTCCCCGTCCCCGTCCCCGTCGGCGCCGAAGGCG
AAGGCCACGAGGCGGAGAACCAAGAAGGAGGGCCAGGAGTCAGACTCGGAGGGCCAAGAGGAGCCGGCGA
AGCGGACCAGCCGCCGGACAAGGAAGTCCAAGGAAGAGACCAAGCAGGAGGAGATTGTGGCGCAGATGGC
GAGCGACGGAACTGAGGAGACGAGTCAAGAGTCCGAGGAGGAGGATGGGTTGGAGGTGGGGGGCGACTAC
GACGACGCGGAGGATTTCGCGAACGATTGGCCTCCGCTGGTGTGCTGCTTCGGCGCGCCGCGTTGGGAGT
TCGTGCCCACGGTGCGGGTGTCGGACCGGCAGATGCACCCCGATCAGTACTCCACGTGGCTGCACCTGCA
ATGGGAGCCGCCGGAGTTCGCGCGCGCGCCGGGTAGCGCGGCGAGCAACGTGGCCATCGCGCACACCCGG
CTCGGAGGGCGCGCCGCGGTGCTGGGCAAGGTCGGGGACGACGACTTCGGCCGCGAGCTTGTGTACCGTA
TGAACTGCGAGCGGGTACAGACACGCGCCATCAAGTTCGACGGCAAAGCAGCCACGGCCATGGCGCGCAT
GAAGGTGAGCTTCCGGGACCGGGAGGATGGCAAGGGCGGCACCAAGCTTGTGGCCGAGACGGTGAAGAGC
GCTGCCGAGGACTCCCTCCGCAAGAACGAGATCAATGTCGATGTGTTGAAAGAGGCCAGAATGTTCCATT
TCAGTTCAGAAGTTCTGTTAAATCCCTCAATGCATGATACACTCTTCAGAGCCATTGAAATGTCCAAGAA
ATTTGGAAGTAAAGTATTCTTCGATCTGAATTTGCCATTGCCATTGTGGACATCAAGGGATGAGACAAAG
GAGGTGATAAATAGGGCATGGAAAGAGGCTGATATAATAGAGCTGTCAAGGGACGAGCTTGAATTCCTCC
TTGATCATGAGTATTATGAATACAAGAGAAGGACTCCACCTCAGTATTATCTGGAAGGATTCCATTTTAC
AAGAAACTGGCCACAGTACTACCACTACAGCCCTGAAGAGATCGCTCCTATTTGGCATGATGGAATAAAG
GTCCTGCTTGTGACCTACGGGACACTTCGGATCCACTACTACACGCCCAAGTTTCATGGCTGTGTGGTTG
GGACAGAGGATGCACTCATAACTCCATACACCACTGACCGAACAGGTTCTGGGGATGCTGTTGTTGCTGC
TGCTATTAGGAAGTTGATAACTTGTCCTGAGATGTACGAGGACCAGGATACATTGGAGAGGCAACTGAGA
TTTGCTGTTGCTGCTGGAATCATATCACAGTGGACAATTGGTGCTGTGCGAGGGTTTCCCACTGAGAGTG
CCGCCCAGAACTTGAAGGAACAAGTCTATGTGCCTTCTATGTGGTGA
>C07_05G00026318.T01
ATGGCCATGGCCACCCCCGCCTTCCTCCTACCAGCGCTGTTCCCCAAGCCCAATTTCCTCGCCGCACCTC
TCCATCCAAGTCTCCCACGAGGCCGCCAACTCCGCTGCTCGCCCAACGGCGCCGCCGTGCCGGAATCCCC
TAAACCCGCTTCTCGCCGCGGCCGCAAGAAGTCCCCGTCCCCGTCCCCGTCCCCGTCGGCGCCGAAGGCG
AAGGCCACGAGGCGGAGAACCAAGAAGGAGGGCCAGGAGTCAGACTCGGAGGGCCAAGAGGAGCCGGCGA
AGCGGACCAGCCGCCGGACAAGGAAGTCCAAGGAAGAGACCAAGCAGGAGGAGATTGTGGCGCAGATGGC
GAGCGACGGAACTGAGGAGACGAGTCAAGAGTCCGAGGAGGAGGATGGGTTGGAGGTGGGGGGCGACTAC
GACGACGCGGAGGATTTCGCGAACGATTGGCCTCCGCTGGTGTGCTGCTTCGGCGCGCCGCGTTGGGAGT
TCGTGCCCACGGTGCGGGTGTCGGACCGGCAGATGCACCCCGATCAGTACTCCACGTGGCTGCACCTGCA
ATGGGAGCCGCCGGAGTTCGCGCGCGCGCCGGGTAGCGCGGCGAGCAACGTGGCCATCGCGCACACCCGG
CTCGGAGGGCGCGCCGCGGTGCTGGGCAAGGTCGGGGACGACGACTTCGGCCGCGAGCTTGTGTACCGTA
TGAACTGCGAGCGGGTACAGACACGCGCCATCAAGTTCGACGGCAAAGCAGCCACGGCCATGGCGCGCAT
GAAGGTGAGCTTCCGGGACCGGGAGGATGGCAAGGGCGGCACCAAGCTTGTGGCCGAGACGGTGAAGAGC
GCTGCCGAGGACTCCCTCCGCAAGAACGAGATCAATGTCGATGTGTTGAAAGAGGCCAGAATGTTCCATT
TCAGTTCAGAAGTTCTGTTAAATCCCTCAATGCATGATACACTCTTCAGAGCCATTGAAATGTCCAAGAA
ATTTGGAAGTAAAGTATTCTTCGATCTGAATTTGCCATTGCCATTGTGGACATCAAGGGATGAGACAAAG
GAGGTGATAAATAGGGCATGGAAAGAGGCTGATATAATAGAGCTGTCAAGGGACGAGCTTGAATTCCTCC
TTGATCATGAGTATTATGAATACAAGAGAAGGACTCCACCTCAGTATTATCTGGAAGGATTCCATTTTAC
AAGAAACTGGCCACAGTACTACCACTACAGCCCTGAAGAGATCGCTCCTATTTGGCATGATGGAATAAAG
GTCCTGCTTGTGACCTACGGGACACTTCGGATCCACTACTACACGCCCAAGTTTCATGGCTGTGTGGTTG
GGACAGAGGATGCACTCATAACTCCATACACCACTGACCGAACAGGTTCTGGGGATGCTGTTGTTGCTGC
TGCTATTAGGAAGTTGATAACTTGTCCTGAGATGTACGAGGACCAGGATACATTGGAGAGGCAACTGAGA
TTTGCTGTTGCTGCTGGAATCATATCACAGTGGACAATTGGTGCTGTGCGAGGGTTTCCCACTGAGAGTG
CCGCCCAGAACTTGAAGGAACAAGTCTATGTGCCTTCTATGTGGTGA
>C08_05G00026632.T01
ATGGCCATGGCCACCCCCGCCTTCCTCCTACCAGCGCTGTTCCCCAAGCCCAATTTCCTCGCCGCACCTC
TCCATCCAAGTCTCCCACGAGGCCGCCAACTCCGCTGCTCGCCCAACGGCGCCGCCGTGCCGGAATCCCC
TAAACCCGCTTCTCGCCGCGGCCGCAAGAAGTCCCCGTCCCCGTCCCCGTCCCCGTCGGCGCCGAAGGCG
AAGGCCACGAGGCGGAGAACCAAGAAGGAGGGCCAGGAGTCAGACTCGGAGGGCCAAGAGGAGCCGGCGA
AGCGGACCAGCCGCCGGACAAGGAAGTCCAAGGAAGAGACCAAGCAGGAGGAGATTGTGGCGCAGATGGC
GAGCGACGGAACTGAGGAGACGAGTCAAGAGTCCGAGGAGGAGGATGGGTTGGAGGTGGGGGGCGACTAC
GACGACGCGGAGGATTTCGCGAACGATTGGCCTCCGCTGGTGTGCTGCTTCGGCGCGCCGCGTTGGGAGT
TCGTGCCCACGGTGCGGGTGTCGGACCGGCAGATGCACCCCGATCAGTACTCCACGTGGCTGCACCTGCA
ATGGGAGCCGCCGGAGTTCGCGCGCGCGCCGGGTAGCGCGGCGAGCAACGTGGCCATCGCGCACACCCGG
CTCGGAGGGCGCGCCGCGGTGCTGGGCAAGGTCGGGGACGACGACTTCGGCCGCGAGCTTGTGTACCGTA
TGAACTGCGAGCGGGTACAGACACGCGCCATCAAGTTCGACGGCAAAGCAGCCACGGCCATGGCGCGCAT
GAAGGTGAGCTTCCGGGACCGGGAGGATGGCAAGGGCGGCACCAAGCTTGTGGCCGAGACGGTGAAGAGC
GCTGCCGAGGACTCCCTCCGCAAGAACGAGATCAATGTCGATGTGTTGAAAGAGGCCAGAATGTTCCATT
TCAGTTCAGAAGTTCTGTTAAATCCCTCAATGCATGATACACTCTTCAGAGCCATTGAAATGTCCAAGAA
ATTTGGAAGTAAAGTATTCTTCGATCTGAATTTGCCATTGCCATTGTGGACATCAAGGGATGAGACAAAG
GAGGTGATAAATAGGGCATGGAAAGAGGCTGATATAATAGAGCTGTCAAGGGACGAGCTTGAATTCCTCC
TTGATCATGAGTATTATGAATACAAGAGAAGGACTCCACCTCAGTATTATCTGGAAGGATTCCATTTTAC
AAGAAACTGGCCACAGTACTACCACTACAGCCCTGAAGAGATCGCTCCTATTTGGCATGATGGAATAAAG
GTCCTGCTTGTGACCTACGGGACACTTCGGATCCACTACTACACGCCCAAGTTTCATGGCTGTGTGGTTG
GGACAGAGGATGCACTCATAACTCCATACACCACTGACCGAACAGGTTCTGGGGATGCTGTTGTTGCTGC
TGCTATTAGGAAGTTGATAACTTGTCCTGAGATGTACGAGGACCAGGATACATTGGAGAGGCAACTGAGA
TTTGCTGTTGCTGCTGGAATCATATCACAGTGGACAATTGGTGCTGTGCGAGGGTTTCCCACTGAGAGTG
CCGCCCAGAACTTGAAGGAACAAGTCTATGTGCCTTCTATGTGGTGA
>C09_05G00025918.T01
ATGGCCATGGCCACCCCCGCCTTCCTCCTACCAGCGCTGTTCCCCAAGCCCAATTTCCTCGCCGCACCTC
TCCATCCAAGTCTCCCACGAGGCCGCCAACTCCGCTGCTCGCCCAACGGCGCCGCCGTGCCGGAATCCCC
TAAACCCGCTTCTCGCCGCGGCCGCAAGAAGTCCCCGTCCCCGTCCCCGTCCCCGTCGGCGCCGAAGGCG
AAGGCCACGAGGCGGAGAACCAAGAAGGAGGGCCAGGAGTCAGACTCGGAGGGCCAAGAGGAGCCGGCGA
AGCGGACCAGCCGCCGGACAAGGAAGTCCAAGGAAGAGACCAAGCAGGAGGAGATTGTGGCGCAGATGGC
GAGCGACGGAACTGAGGAGACGAGTCAAGAGTCCGAGGAGGAGGATGGGTTGGAGGTGGGGGGCGACTAC
GACGACGCGGAGGATTTCGCGAACGATTGGCCTCCGCTGGTGTGCTGCTTCGGCGCGCCGCGTTGGGAGT
TCGTGCCCACGGTGCGGGTGTCGGACCGGCAGATGCACCCCGATCAGTACTCCACGTGGCTGCACCTGCA
ATGGGAGCCGCCGGAGTTCGCGCGCGCGCCGGGTAGCGCGGCGAGCAACGTGGCCATCGCGCACACCCGG
CTCGGAGGGCGCGCCGCGGTGCTGGGCAAGGTCGGGGACGACGACTTCGGCCGCGAGCTTGTGTACCGTA
TGAACTGCGAGCGGGTACAGACACGCGCCATCAAGTTCGACGGCAAAGCAGCCACGGCCATGGCGCGCAT
GAAGGTGAGCTTCCGGGACCGGGAGGATGGCAAGGGCGGCACCAAGCTTGTGGCCGAGACGGTGAAGAGC
GCTGCCGAGGACTCCCTCCGCAAGAACGAGATCAATGTCGATGTGTTGAAAGAGGCCAGAATGTTCCATT
TCAGTTCAGAAGTTCTGTTAAATCCCTCAATGCATGATACACTCTTCAGAGCCATTGAAATGTCCAAGAA
ATTTGGAAGTAAAGTATTCTTCGATCTGAATTTGCCATTGCCATTGTGGACATCAAGGGATGAGACAAAG
GAGGTGATAAATAGGGCATGGAAAGAGGCTGATATAATAGAGCTGTCAAGGGACGAGCTTGAATTCCTCC
TTGATCATGAGTATTATGAATACAAGAGAAGGACTCCACCTCAGTATTATCTGGAAGGATTCCATTTTAC
AAGAAACTGGCCACAGTACTACCACTACAGCCCTGAAGAGATCGCTCCTATTTGGCATGATGGAATAAAG
GTCCTGCTTGTGACCTACGGGACACTTCGGATCCACTACTACACGCCCAAGTTTCATGGCTGTGTGGTTG
GGACAGAGGATGCACTCATAACTCCATACACCACTGACCGAACAGGTTCTGGGGATGCTGTTGTTGCTGC
TGCTATTAGGAAGTTGATAACTTGTCCTGAGATGTACGAGGACCAGGATACATTGGAGAGGCAACTGAGA
TTTGCTGTTGCTGCTGGAATCATATCACAGTGGACAATTGGTGCTGTGCGAGGGTTTCCCACTGAGAGTG
CCGCCCAGAACTTGAAGGAACAAGTCTATGTGCCTTCTATGTGGTGA
>C10_05G00026373.T01
ATGGCCATGGCCACCCCCGCCTTCCTCCTACCAGCGCTGTTCCCCAAGCCCAATTTCCTCGCCGCACCTC
TCCATCCAAGTCTCCCACGAGGCCGCCAACTCCGCTGCTCGCCCAACGGCGCCGCCGTGCCGGAATCCCC
TAAACCCGCTTCTCGCCGCGGCCGCAAGAAGTCCCCGTCCCCGTCCCCGTCCCCGTCGGCGCCGAAGGCG
AAGGCCACGAGGCGGAGAACCAAGAAGGAGGGCCAGGAGTCAGACTCGGAGGGCCAAGAGGAGCCGGCGA
AGCGGACCAGCCGCCGGACAAGGAAGTCCAAGGAAGAGACCAAGCAGGAGGAGATTGTGGCGCAGATGGC
GAGCGACGGAACTGAGGAGACGAGTCAAGAGTCCGAGGAGGAGGATGGGTTGGAGGTGGGGGGCGACTAC
GACGACGCGGAGGATTTCGCGAACGATTGGCCTCCGCTGGTGTGCTGCTTCGGCGCGCCGCGTTGGGAGT
TCGTGCCCACGGTGCGGGTGTCGGACCGGCAGATGCACCCCGATCAGTACTCCACGTGGCTGCACCTGCA
ATGGGAGCCGCCGGAGTTCGCGCGCGCGCCGGGTAGCGCGGCGAGCAACGTGGCCATCGCGCACACCCGG
CTCGGAGGGCGCGCCGCGGTGCTGGGCAAGGTCGGGGACGACGACTTCGGCCGCGAGCTTGTGTACCGTA
TGAACTGCGAGCGGGTACAGACACGCGCCATCAAGTTCGACGGCAAAGCAGCCACGGCCATGGCGCGCAT
GAAGGTGAGCTTCCGGGACCGGGAGGATGGCAAGGGCGGCACCAAGCTTGTGGCCGAGACGGTGAAGAGC
GCTGCCGAGGACTCCCTCCGCAAGAACGAGATCAATGTCGATGTGTTGAAAGAGGCCAGAATGTTCCATT
TCAGTTCAGAAGTTCTGTTAAATCCCTCAATGCATGATACACTCTTCAGAGCCATTGAAATGTCCAAGAA
ATTTGGAAGTAAAGTATTCTTCGATCTGAATTTGCCATTGCCATTGTGGACATCAAGGGATGAGACAAAG
GAGGTGATAAATAGGGCATGGAAAGAGGCTGATATAATAGAGCTGTCAAGGGACGAGCTTGAATTCCTCC
TTGATCATGAGTATTATGAATACAAGAGAAGGACTCCACCTCAGTATTATCTGGAAGGATTCCATTTTAC
AAGAAACTGGCCACAGTACTACCACTACAGCCCTGAAGAGATCGCTCCTATTTGGCATGATGGAATAAAG
GTCCTGCTTGTGACCTACGGGACACTTCGGATCCACTACTACACGCCCAAGTTTCATGGCTGTGTGGTTG
GGACAGAGGATGCACTCATAACTCCATACACCACTGACCGAACAGGTTCTGGGGATGCTGTTGTTGCTGC
TGCTATTAGGAAGTTGATAACTTGTCCTGAGATGTACGAGGACCAGGATACATTGGAGAGGCAACTGAGA
TTTGCTGTTGCTGCTGGAATCATATCACAGTGGACAATTGGTGCTGTGCGAGGGTTTCCCACTGAGAGTG
CCGCCCAGAACTTGAAGGAACAAGTCTATGTGCCTTCTATGTGGTGA
>C12_05G00026270.T01
ATGGCCATGGCCACCCCCGCCTTCCTCCTACCAGCGCTGTTCCCCAAGCCCAATTTCCTCGCCGCACCTC
TCCATCCAAGTCTCCCACGAGGCCGCCAACTCCGCTGCTCGCCCAACGGCGCCGCCGTGCCGGAATCCCC
TAAACCCGCTTCTCGCCGCGGCCGCAAGAAGTCCCCGTCCCCGTCCCCGTCCCCGTCGGCGCCGAAGGCG
AAGGCCACGAGGCGGAGAACCAAGAAGGAGGGCCAGGAGTCAGACTCGGAGGGCCAAGAGGAGCCGGCGA
AGCGGACCAGCCGCCGGACAAGGAAGTCCAAGGAAGAGACCAAGCAGGAGGAGATTGTGGCGCAGATGGC
GAGCGACGGAACTGAGGAGACGAGTCAAGAGTCCGAGGAGGAGGATGGGTTGGAGGTGGGGGGCGACTAC
GACGACGCGGAGGATTTCGCGAACGATTGGCCTCCGCTGGTGTGCTGCTTCGGCGCGCCGCGTTGGGAGT
TCGTGCCCACGGTGCGGGTGTCGGACCGGCAGATGCACCCCGATCAGTACTCCACGTGGCTGCACCTGCA
ATGGGAGCCGCCGGAGTTCGCGCGCGCGCCGGGTAGCGCGGCGAGCAACGTGGCCATCGCGCACACCCGG
CTCGGAGGGCGCGCCGCGGTGCTGGGCAAGGTCGGGGACGACGACTTCGGCCGCGAGCTTGTGTACCGTA
TGAACTGCGAGCGGGTACAGACACGCGCCATCAAGTTCGACGGCAAAGCAGCCACGGCCATGGCGCGCAT
GAAGGTGAGCTTCCGGGACCGGGAGGATGGCAAGGGCGGCACCAAGCTTGTGGCCGAGACGGTGAAGAGC
GCTGCCGAGGACTCCCTCCGCAAGAACGAGATCAATGTCGATGTGTTGAAAGAGGCCAGAATGTTCCATT
TCAGTTCAGAAGTTCTGTTAAATCCCTCAATGCATGATACACTCTTCAGAGCCATTGAAATGTCCAAGAA
ATTTGGAAGTAAAGTATTCTTCGATCTGAATTTGCCATTGCCATTGTGGACATCAAGGGATGAGACAAAG
GAGGTGATAAATAGGGCATGGAAAGAGGCTGATATAATAGAGCTGTCAAGGGACGAGCTTGAATTCCTCC
TTGATCATGAGTATTATGAATACAAGAGAAGGACTCCACCTCAGTATTATCTGGAAGGATTCCATTTTAC
AAGAAACTGGCCACAGTACTACCACTACAGCCCTGAAGAGATCGCTCCTATTTGGCATGATGGAATAAAG
GTCCTGCTTGTGACCTACGGGACACTTCGGATCCACTACTACACGCCCAAGTTTCATGGCTGTGTGGTTG
GGACAGAGGATGCACTCATAACTCCATACACCACTGACCGAACAGGTTCTGGGGATGCTGTTGTTGCTGC
TGCTATTAGGAAGTTGATAACTTGTCCTGAGATGTACGAGGACCAGGATACATTGGAGAGGCAACTGAGA
TTTGCTGTTGCTGCTGGAATCATATCACAGTGGACAATTGGTGCTGTGCGAGGGTTTCCCACTGAGAGTG
CCGCCCAGAACTTGAAGGAACAAGTCTATGTGCCTTCTATGTGGTGA
>C13_05G00026221.T01
ATGGCCATGGCCACCCCCGCCTTCCTCCTACCAGCGCTGTTCCCCAAGCCCAATTTCCTCGCCGCACCTC
TCCATCCAAGTCTCCCACGAGGCCGCCAACTCCGCTGCTCGCCCAACGGCGCCGCCGTGCCGGAATCCCC
TAAACCCGCTTCTCGCCGCGGCCGCAAGAAGTCCCCGTCCCCGTCCCCGTCCCCGTCGGCGCCGAAGGCG
AAGGCCACGAGGCGGAGAACCAAGAAGGAGGGCCAGGAGTCAGACTCGGAGGGCCAAGAGGAGCCGGCGA
AGCGGACCAGCCGCCGGACAAGGAAGTCCAAGGAAGAGACCAAGCAGGAGGAGATTGTGGCGCAGATGGC
GAGCGACGGAACTGAGGAGACGAGTCAAGAGTCCGAGGAGGAGGATGGGTTGGAGGTGGGGGGCGACTAC
GACGACGCGGAGGATTTCGCGAACGATTGGCCTCCGCTGGTGTGCTGCTTCGGCGCGCCGCGTTGGGAGT
TCGTGCCCACGGTGCGGGTGTCGGACCGGCAGATGCACCCCGATCAGTACTCCACGTGGCTGCACCTGCA
ATGGGAGCCGCCGGAGTTCGCGCGCGCGCCGGGTAGCGCGGCGAGCAACGTGGCCATCGCGCACACCCGG
CTCGGAGGGCGCGCCGCGGTGCTGGGCAAGGTCGGGGACGACGACTTCGGCCGCGAGCTTGTGTACCGTA
TGAACTGCGAGCGGGTACAGACACGCGCCATCAAGTTCGACGGCAAAGCAGCCACGGCCATGGCGCGCAT
GAAGGTGAGCTTCCGGGACCGGGAGGATGGCAAGGGCGGCACCAAGCTTGTGGCCGAGACGGTGAAGAGC
GCTGCCGAGGACTCCCTCCGCAAGAACGAGATCAATGTCGATGTGTTGAAAGAGGCCAGAATGTTCCATT
TCAGTTCAGAAGTTCTGTTAAATCCCTCAATGCATGATACACTCTTCAGAGCCATTGAAATGTCCAAGAA
ATTTGGAAGTAAAGTATTCTTCGATCTGAATTTGCCATTGCCATTGTGGACATCAAGGGATGAGACAAAG
GAGGTGATAAATAGGGCATGGAAAGAGGCTGATATAATAGAGCTGTCAAGGGACGAGCTTGAATTCCTCC
TTGATCATGAGTATTATGAATACAAGAGAAGGACTCCACCTCAGTATTATCTGGAAGGATTCCATTTTAC
AAGAAACTGGCCACAGTACTACCACTACAGCCCTGAAGAGATCGCTCCTATTTGGCATGATGGAATAAAG
GTCCTGCTTGTGACCTACGGGACACTTCGGATCCACTACTACACGCCCAAGTTTCATGGCTGTGTGGTTG
GGACAGAGGATGCACTCATAACTCCATACACCACTGACCGAACAGGTTCTGGGGATGCTGTTGTTGCTGC
TGCTATTAGGAAGTTGATAACTTGTCCTGAGATGTACGAGGACCAGGATACATTGGAGAGGCAACTGAGA
TTTGCTGTTGCTGCTGGAATCATATCACAGTGGACAATTGGTGCTGTGCGAGGGTTTCCCACTGAGAGTG
CCGCCCAGAACTTGAAGGAACAAGTCTATGTGCCTTCTATGTGGTGA
>C14_05G00026433.T01
ATGGCCATGGCCACCCCCGCCTTCCTCCTACCAGCGCTGTTCCCCAAGCCCAATTTCCTCGCCGCACCTC
TCCATCCAAGTCTCCCACGAGGCCGCCAACTCCGCTGCTCGCCCAACGGCGCCGCCGTGCCGGAATCCCC
TAAACCCGCTTCTCGCCGCGGCCGCAAGAAGTCCCCGTCCCCGTCCCCGTCCCCGTCGGCGCCGAAGGCG
AAGGCCACGAGGCGGAGAACCAAGAAGGAGGGCCAGGAGTCAGACTCGGAGGGCCAAGAGGAGCCGGCGA
AGCGGACCAGCCGCCGGACAAGGAAGTCCAAGGAAGAGACCAAGCAGGAGGAGATTGTGGCGCAGATGGC
GAGCGACGGAACTGAGGAGACGAGTCAAGAGTCCGAGGAGGAGGATGGGTTGGAGGTGGGGGGCGACTAC
GACGACGCGGAGGATTTCGCGAACGATTGGCCTCCGCTGGTGTGCTGCTTCGGCGCGCCGCGTTGGGAGT
TCGTGCCCACGGTGCGGGTGTCGGACCGGCAGATGCACCCCGATCAGTACTCCACGTGGCTGCACCTGCA
ATGGGAGCCGCCGGAGTTCGCGCGCGCGCCGGGTAGCGCGGCGAGCAACGTGGCCATCGCGCACACCCGG
CTCGGAGGGCGCGCCGCGGTGCTGGGCAAGGTCGGGGACGACGACTTCGGCCGCGAGCTTGTGTACCGTA
TGAACTGCGAGCGGGTACAGACACGCGCCATCAAGTTCGACGGCAAAGCAGCCACGGCCATGGCGCGCAT
GAAGGTGAGCTTCCGGGACCGGGAGGATGGCAAGGGCGGCACCAAGCTTGTGGCCGAGACGGTGAAGAGC
GCTGCCGAGGACTCCCTCCGCAAGAACGAGATCAATGTCGATGTGTTGAAAGAGGCCAGAATGTTCCATT
TCAGTTCAGAAGTTCTGTTAAATCCCTCAATGCATGATACACTCTTCAGAGCCATTGAAATGTCCAAGAA
ATTTGGAAGTAAAGTATTCTTCGATCTGAATTTGCCATTGCCATTGTGGACATCAAGGGATGAGACAAAG
GAGGTGATAAATAGGGCATGGAAAGAGGCTGATATAATAGAGCTGTCAAGGGACGAGCTTGAATTCCTCC
TTGATCATGAGTATTATGAATACAAGAGAAGGACTCCACCTCAGTATTATCTGGAAGGATTCCATTTTAC
AAGAAACTGGCCACAGTACTACCACTACAGCCCTGAAGAGATCGCTCCTATTTGGCATGATGGAATAAAG
GTCCTGCTTGTGACCTACGGGACACTTCGGATCCACTACTACACGCCCAAGTTTCATGGCTGTGTGGTTG
GGACAGAGGATGCACTCATAACTCCATACACCACTGACCGAACAGGTTCTGGGGATGCTGTTGTTGCTGC
TGCTATTAGGAAGTTGATAACTTGTCCTGAGATGTACGAGGACCAGGATACATTGGAGAGGCAACTGAGA
TTTGCTGTTGCTGCTGGAATCATATCACAGTGGACAATTGGTGCTGTGCGAGGGTTTCCCACTGAGAGTG
CCGCCCAGAACTTGAAGGAACAAGTCTATGTGCCTTCTATGTGGTGA
>C15_05G00027102.T01
ATGGCCATGGCCACCCCCGCCTTCCTCCTACCAGCGCTGTTCCCCAAGCCCAATTTCCTCGCCGCACCTC
TCCATCCAAGTCTCCCACGAGGCCGCCAACTCCGCTGCTCGCCCAACGGCGCCGCCGTGCCGGAATCCCC
TAAACCCGCTTCTCGCCGCGGCCGCAAGAAGTCCCCGTCCCCGTCCCCGTCCCCGTCGGCGCCGAAGGCG
AAGGCCACGAGGCGGAGAACCAAGAAGGAGGGCCAGGAGTCAGACTCGGAGGGCCAAGAGGAGCCGGCGA
AGCGGACCAGCCGCCGGACAAGGAAGTCCAAGGAAGAGACCAAGCAGGAGGAGATTGTGGCGCAGATGGC
GAGCGACGGAACTGAGGAGACGAGTCAAGAGTCCGAGGAGGAGGATGGGTTGGAGGTGGGGGGCGACTAC
GACGACGCGGAGGATTTCGCGAACGATTGGCCTCCGCTGGTGTGCTGCTTCGGCGCGCCGCGTTGGGAGT
TCGTGCCCACGGTGCGGGTGTCGGACCGGCAGATGCACCCCGATCAGTACTCCACGTGGCTGCACCTGCA
ATGGGAGCCGCCGGAGTTCGCGCGCGCGCCGGGTAGCGCGGCGAGCAACGTGGCCATCGCGCACACCCGG
CTCGGAGGGCGCGCCGCGGTGCTGGGCAAGGTCGGGGACGACGACTTCGGCCGCGAGCTTGTGTACCGTA
TGAACTGCGAGCGGGTACAGACACGCGCCATCAAGTTCGACGGCAAAGCAGCCACGGCCATGGCGCGCAT
GAAGGTGAGCTTCCGGGACCGGGAGGATGGCAAGGGCGGCACCAAGCTTGTGGCCGAGACGGTGAAGAGC
GCTGCCGAGGACTCCCTCCGCAAGAACGAGATCAATGTCGATGTGTTGAAAGAGGCCAGAATGTTCCATT
TCAGTTCAGAAGTTCTGTTAAATCCCTCAATGCATGATACACTCTTCAGAGCCATTGAAATGTCCAAGAA
ATTTGGAAGTAAAGTATTCTTCGATCTGAATTTGCCATTGCCATTGTGGACATCAAGGGATGAGACAAAG
GAGGTGATAAATAGGGCATGGAAAGAGGCTGATATAATAGAGCTGTCAAGGGACGAGCTTGAATTCCTCC
TTGATCATGAGTATTATGAATACAAGAGAAGGACTCCACCTCAGTATTATCTGGAAGGATTCCATTTTAC
AAGAAACTGGCCACAGTACTACCACTACAGCCCTGAAGAGATCGCTCCTATTTGGCATGATGGAATAAAG
GTCCTGCTTGTGACCTACGGGACACTTCGGATCCACTACTACACGCCCAAGTTTCATGGCTGTGTGGTTG
GGACAGAGGATGCACTCATAACTCCATACACCACTGACCGAACAGGTTCTGGGGATGCTGTTGTTGCTGC
TGCTATTAGGAAGTTGATAACTTGTCCTGAGATGTACGAGGACCAGGATACATTGGAGAGGCAACTGAGA
TTTGCTGTTGCTGCTGGAATCATATCACAGTGGACAATTGGTGCTGTGCGAGGGTTTCCCACTGAGAGTG
CCGCCCAGAACTTGAAGGAACAAGTCTATGTGCCTTCTATGTGGTGA
>C16_05G00026194.T01
ATGGCCATGGCCACCCCCGCCTTCCTCCTACCAGCGCTGTTCCCCAAGCCCAATTTCCTCGCCGCACCTC
TCCATCCAAGTCTCCCACGAGGCCGCCAACTCCGCTGCTCGCCCAACGGCGCCGCCGTGCCGGAATCCCC
TAAACCCGCTTCTCGCCGCGGCCGCAAGAAGTCCCCGTCCCCGTCCCCGTCCCCGTCGGCGCCGAAGGCG
AAGGCCACGAGGCGGAGAACCAAGAAGGAGGGCCAGGAGTCAGACTCGGAGGGCCAAGAGGAGCCGGCGA
AGCGGACCAGCCGCCGGACAAGGAAGTCCAAGGAAGAGACCAAGCAGGAGGAGATTGTGGCGCAGATGGC
GAGCGACGGAACTGAGGAGACGAGTCAAGAGTCCGAGGAGGAGGATGGGTTGGAGGTGGGGGGCGACTAC
GACGACGCGGAGGATTTCGCGAACGATTGGCCTCCGCTGGTGTGCTGCTTCGGCGCGCCGCGTTGGGAGT
TCGTGCCCACGGTGCGGGTGTCGGACCGGCAGATGCACCCCGATCAGTACTCCACGTGGCTGCACCTGCA
ATGGGAGCCGCCGGAGTTCGCGCGCGCGCCGGGTAGCGCGGCGAGCAACGTGGCCATCGCGCACACCCGG
CTCGGAGGGCGCGCCGCGGTGCTGGGCAAGGTCGGGGACGACGACTTCGGCCGCGAGCTTGTGTACCGTA
TGAACTGCGAGCGGGTACAGACACGCGCCATCAAGTTCGACGGCAAAGCAGCCACGGCCATGGCGCGCAT
GAAGGTGAGCTTCCGGGACCGGGAGGATGGCAAGGGCGGCACCAAGCTTGTGGCCGAGACGGTGAAGAGC
GCTGCCGAGGACTCCCTCCGCAAGAACGAGATCAATGTCGATGTGTTGAAAGAGGCCAGAATGTTCCATT
TCAGTTCAGAAGTTCTGTTAAATCCCTCAATGCATGATACACTCTTCAGAGCCATTGAAATGTCCAAGAA
ATTTGGAAGTAAAGTATTCTTCGATCTGAATTTGCCATTGCCATTGTGGACATCAAGGGATGAGACAAAG
GAGGTGATAAATAGGGCATGGAAAGAGGCTGATATAATAGAGCTGTCAAGGGACGAGCTTGAATTCCTCC
TTGATCATGAGTATTATGAATACAAGAGAAGGACTCCACCTCAGTATTATCTGGAAGGATTCCATTTTAC
AAGAAACTGGCCACAGTACTACCACTACAGCCCTGAAGAGATCGCTCCTATTTGGCATGATGGAATAAAG
GTCCTGCTTGTGACCTACGGGACACTTCGGATCCACTACTACACGCCCAAGTTTCATGGCTGTGTGGTTG
GGACAGAGGATGCACTCATAACTCCATACACCACTGACCGAACAGGTTCTGGGGATGCTGTTGTTGCTGC
TGCTATTAGGAAGTTGATAACTTGTCCTGAGATGTACGAGGACCAGGATACATTGGAGAGGCAACTGAGA
TTTGCTGTTGCTGCTGGAATCATATCACAGTGGACAATTGGTGCTGTGCGAGGGTTTCCCACTGAGAGTG
CCGCCCAGAACTTGAAGGAACAAGTCTATGTGCCTTCTATGTGGTGA
>C17_05G00025878.T01
ATGGCCATGGCCACCCCCGCCTTCCTCCTACCAGCGCTGTTCCCCAAGCCCAATTTCCTCGCCGCACCTC
TCCATCCAAGTCTCCCACGAGGCCGCCAACTCCGCTGCTCGCCCAACGGCGCCGCCGTGCCGGAATCCCC
TAAACCCGCTTCTCGCCGCGGCCGCAAGAAGTCCCCGTCCCCGTCCCCGTCCCCGTCGGCGCCGAAGGCG
AAGGCCACGAGGCGGAGAACCAAGAAGGAGGGCCAGGAGTCAGACTCGGAGGGCCAAGAGGAGCCGGCGA
AGCGGACCAGCCGCCGGACAAGGAAGTCCAAGGAAGAGACCAAGCAGGAGGAGATTGTGGCGCAGATGGC
GAGCGACGGAACTGAGGAGACGAGTCAAGAGTCCGAGGAGGAGGATGGGTTGGAGGTGGGGGGCGACTAC
GACGACGCGGAGGATTTCGCGAACGATTGGCCTCCGCTGGTGTGCTGCTTCGGCGCGCCGCGTTGGGAGT
TCGTGCCCACGGTGCGGGTGTCGGACCGGCAGATGCACCCCGATCAGTACTCCACGTGGCTGCACCTGCA
ATGGGAGCCGCCGGAGTTCGCGCGCGCGCCGGGTAGCGCGGCGAGCAACGTGGCCATCGCGCACACCCGG
CTCGGAGGGCGCGCCGCGGTGCTGGGCAAGGTCGGGGACGACGACTTCGGCCGCGAGCTTGTGTACCGTA
TGAACTGCGAGCGGGTACAGACACGCGCCATCAAGTTCGACGGCAAAGCAGCCACGGCCATGGCGCGCAT
GAAGGTGAGCTTCCGGGACCGGGAGGATGGCAAGGGCGGCACCAAGCTTGTGGCCGAGACGGTGAAGAGC
GCTGCCGAGGACTCCCTCCGCAAGAACGAGATCAATGTCGATGTGTTGAAAGAGGCCAGAATGTTCCATT
TCAGTTCAGAAGTTCTGTTAAATCCCTCAATGCATGATACACTCTTCAGAGCCATTGAAATGTCCAAGAA
ATTTGGAAGTAAAGTATTCTTCGATCTGAATTTGCCATTGCCATTGTGGACATCAAGGGATGAGACAAAG
GAGGTGATAAATAGGGCATGGAAAGAGGCTGATATAATAGAGCTGTCAAGGGACGAGCTTGAATTCCTCC
TTGATCATGAGTATTATGAATACAAGAGAAGGACTCCACCTCAGTATTATCTGGAAGGATTCCATTTTAC
AAGAAACTGGCCACAGTACTACCACTACAGCCCTGAAGAGATCGCTCCTATTTGGCATGATGGAATAAAG
GTCCTGCTTGTGACCTACGGGACACTTCGGATCCACTACTACACGCCCAAGTTTCATGGCTGTGTGGTTG
GGACAGAGGATGCACTCATAACTCCATACACCACTGACCGAACAGGTTCTGGGGATGCTGTTGTTGCTGC
TGCTATTAGGAAGTTGATAACTTGTCCTGAGATGTACGAGGACCAGGATACATTGGAGAGGCAACTGAGA
TTTGCTGTTGCTGCTGGAATCATATCACAGTGGACAATTGGTGCTGTGCGAGGGTTTCCCACTGAGAGTG
CCGCCCAGAACTTGAAGGAACAAGTCTATGTGCCTTCTATGTGGTGA
>C18_05G00026403.T01
ATGGCCATGGCCACCCCCGCCTTCCTCCTACCAGCGCTGTTCCCCAAGCCCAATTTCCTCGCCGCACCTC
TCCATCCAAGTCTCCCACGAGGCCGCCAACTCCGCTGCTCGCCCAACGGCGCCGCCGTGCCGGAATCCCC
TAAACCCGCTTCTCGCCGCGGCCGCAAGAAGTCCCCGTCCCCGTCCCCGTCCCCGTCGGCGCCGAAGGCG
AAGGCCACGAGGCGGAGAACCAAGAAGGAGGGCCAGGAGTCAGACTCGGAGGGCCAAGAGGAGCCGGCGA
AGCGGACCAGCCGCCGGACAAGGAAGTCCAAGGAAGAGACCAAGCAGGAGGAGATTGTGGCGCAGATGGC
GAGCGACGGAACTGAGGAGACGAGTCAAGAGTCCGAGGAGGAGGATGGGTTGGAGGTGGGGGGCGACTAC
GACGACGCGGAGGATTTCGCGAACGATTGGCCTCCGCTGGTGTGCTGCTTCGGCGCGCCGCGTTGGGAGT
TCGTGCCCACGGTGCGGGTGTCGGACCGGCAGATGCACCCCGATCAGTACTCCACGTGGCTGCACCTGCA
ATGGGAGCCGCCGGAGTTCGCGCGCGCGCCGGGTAGCGCGGCGAGCAACGTGGCCATCGCGCACACCCGG
CTCGGAGGGCGCGCCGCGGTGCTGGGCAAGGTCGGGGACGACGACTTCGGCCGCGAGCTTGTGTACCGTA
TGAACTGCGAGCGGGTACAGACACGCGCCATCAAGTTCGACGGCAAAGCAGCCACGGCCATGGCGCGCAT
GAAGGTGAGCTTCCGGGACCGGGAGGATGGCAAGGGCGGCACCAAGCTTGTGGCCGAGACGGTGAAGAGC
GCTGCCGAGGACTCCCTCCGCAAGAACGAGATCAATGTCGATGTGTTGAAAGAGGCCAGAATGTTCCATT
TCAGTTCAGAAGTTCTGTTAAATCCCTCAATGCATGATACACTCTTCAGAGCCATTGAAATGTCCAAGAA
ATTTGGAAGTAAAGTATTCTTCGATCTGAATTTGCCATTGCCATTGTGGACATCAAGGGATGAGACAAAG
GAGGTGATAAATAGGGCATGGAAAGAGGCTGATATAATAGAGCTGTCAAGGGACGAGCTTGAATTCCTCC
TTGATCATGAGTATTATGAATACAAGAGAAGGACTCCACCTCAGTATTATCTGGAAGGATTCCATTTTAC
AAGAAACTGGCCACAGTACTACCACTACAGCCCTGAAGAGATCGCTCCTATTTGGCATGATGGAATAAAG
GTCCTGCTTGTGACCTACGGGACACTTCGGATCCACTACTACACGCCCAAGTTTCATGGCTGTGTGGTTG
GGACAGAGGATGCACTCATAACTCCATACACCACTGACCGAACAGGTTCTGGGGATGCTGTTGTTGCTGC
TGCTATTAGGAAGTTGATAACTTGTCCTGAGATGTACGAGGACCAGGATACATTGGAGAGGCAACTGAGA
TTTGCTGTTGCTGCTGGAATCATATCACAGTGGACAATTGGTGCTGTGCGAGGGTTTCCCACTGAGAGTG
CCGCCCAGAACTTGAAGGAACAAGTCTATGTGCCTTCTATGTGGTGA
>C19_05G00026639.T01
ATGGCCATGGCCACCCCCGCCTTCCTCCTACCAGCGCTGTTCCCCAAGCCCAATTTCCTCGCCGCACCTC
TCCATCCAAGTCTCCCACGAGGCCGCCAACTCCGCTGCTCGCCCAACGGCGCCGCCGTGCCGGAATCCCC
TAAACCCGCTTCTCGCCGCGGCCGCAAGAAGTCCCCGTCCCCGTCCCCGTCCCCGTCGGCGCCGAAGGCG
AAGGCCACGAGGCGGAGAACCAAGAAGGAGGGCCAGGAGTCAGACTCGGAGGGCCAAGAGGAGCCGGCGA
AGCGGACCAGCCGCCGGACAAGGAAGTCCAAGGAAGAGACCAAGCAGGAGGAGATTGTGGCGCAGATGGC
GAGCGACGGAACTGAGGAGACGAGTCAAGAGTCCGAGGAGGAGGATGGGTTGGAGGTGGGGGGCGACTAC
GACGACGCGGAGGATTTCGCGAACGATTGGCCTCCGCTGGTGTGCTGCTTCGGCGCGCCGCGTTGGGAGT
TCGTGCCCACGGTGCGGGTGTCGGACCGGCAGATGCACCCCGATCAGTACTCCACGTGGCTGCACCTGCA
ATGGGAGCCGCCGGAGTTCGCGCGCGCGCCGGGTAGCGCGGCGAGCAACGTGGCCATCGCGCACACCCGG
CTCGGAGGGCGCGCCGCGGTGCTGGGCAAGGTCGGGGACGACGACTTCGGCCGCGAGCTTGTGTACCGTA
TGAACTGCGAGCGGGTACAGACACGCGCCATCAAGTTCGACGGCAAAGCAGCCACGGCCATGGCGCGCAT
GAAGGTGAGCTTCCGGGACCGGGAGGATGGCAAGGGCGGCACCAAGCTTGTGGCCGAGACGGTGAAGAGC
GCTGCCGAGGACTCCCTCCGCAAGAACGAGATCAATGTCGATGTGTTGAAAGAGGCCAGAATGTTCCATT
TCAGTTCAGAAGTTCTGTTAAATCCCTCAATGCATGATACACTCTTCAGAGCCATTGAAATGTCCAAGAA
ATTTGGAAGTAAAGTATTCTTCGATCTGAATTTGCCATTGCCATTGTGGACATCAAGGGATGAGACAAAG
GAGGTGATAAATAGGGCATGGAAAGAGGCTGATATAATAGAGCTGTCAAGGGACGAGCTTGAATTCCTCC
TTGATCATGAGTATTATGAATACAAGAGAAGGACTCCACCTCAGTATTATCTGGAAGGATTCCATTTTAC
AAGAAACTGGCCACAGTACTACCACTACAGCCCTGAAGAGATCGCTCCTATTTGGCATGATGGAATAAAG
GTCCTGCTTGTGACCTACGGGACACTTCGGATCCACTACTACACGCCCAAGTTTCATGGCTGTGTGGTTG
GGACAGAGGATGCACTCATAACTCCATACACCACTGACCGAACAGGTTCTGGGGATGCTGTTGTTGCTGC
TGCTATTAGGAAGTTGATAACTTGTCCTGAGATGTACGAGGACCAGGATACATTGGAGAGGCAACTGAGA
TTTGCTGTTGCTGCTGGAATCATATCACAGTGGACAATTGGTGCTGTGCGAGGGTTTCCCACTGAGAGTG
CCGCCCAGAACTTGAAGGAACAAGTCTATGTGCCTTCTATGTGGTGA
>C20_05G00026810.T01
ATGGCCATGGCCACCCCCGCCTTCCTCCTACCAGCGCTGTTCCCCAAGCCCAATTTCCTCGCCGCACCTC
TCCATCCAAGTCTCCCACGAGGCCGCCAACTCCGCTGCTCGCCCAACGGCGCCGCCGTGCCGGAATCCCC
TAAACCCGCTTCTCGCCGCGGCCGCAAGAAGTCCCCGTCCCCGTCCCCGTCCCCGTCGGCGCCGAAGGCG
AAGGCCACGAGGCGGAGAACCAAGAAGGAGGGCCAGGAGTCAGACTCGGAGGGCCAAGAGGAGCCGGCGA
AGCGGACCAGCCGCCGGACAAGGAAGTCCAAGGAAGAGACCAAGCAGGAGGAGATTGTGGCGCAGATGGC
GAGCGACGGAACTGAGGAGACGAGTCAAGAGTCCGAGGAGGAGGATGGGTTGGAGGTGGGGGGCGACTAC
GACGACGCGGAGGATTTCGCGAACGATTGGCCTCCGCTGGTGTGCTGCTTCGGCGCGCCGCGTTGGGAGT
TCGTGCCCACGGTGCGGGTGTCGGACCGGCAGATGCACCCCGATCAGTACTCCACGTGGCTGCACCTGCA
ATGGGAGCCGCCGGAGTTCGCGCGCGCGCCGGGTAGCGCGGCGAGCAACGTGGCCATCGCGCACACCCGG
CTCGGAGGGCGCGCCGCGGTGCTGGGCAAGGTCGGGGACGACGACTTCGGCCGCGAGCTTGTGTACCGTA
TGAACTGCGAGCGGGTACAGACACGCGCCATCAAGTTCGACGGCAAAGCAGCCACGGCCATGGCGCGCAT
GAAGGTGAGCTTCCGGGACCGGGAGGATGGCAAGGGCGGCACCAAGCTTGTGGCCGAGACGGTGAAGAGC
GCTGCCGAGGACTCCCTCCGCAAGAACGAGATCAATGTCGATGTGTTGAAAGAGGCCAGAATGTTCCATT
TCAGTTCAGAAGTTCTGTTAAATCCCTCAATGCATGATACACTCTTCAGAGCCATTGAAATGTCCAAGAA
ATTTGGAAGTAAAGTATTCTTCGATCTGAATTTGCCATTGCCATTGTGGACATCAAGGGATGAGACAAAG
GAGGTGATAAATAGGGCATGGAAAGAGGCTGATATAATAGAGCTGTCAAGGGACGAGCTTGAATTCCTCC
TTGATCATGAGTATTATGAATACAAGAGAAGGACTCCACCTCAGTATTATCTGGAAGGATTCCATTTTAC
AAGAAACTGGCCACAGTACTACCACTACAGCCCTGAAGAGATCGCTCCTATTTGGCATGATGGAATAAAG
GTCCTGCTTGTGACCTACGGGACACTTCGGATCCACTACTACACGCCCAAGTTTCATGGCTGTGTGGTTG
GGACAGAGGATGCACTCATAACTCCATACACCACTGACCGAACAGGTTCTGGGGATGCTGTTGTTGCTGC
TGCTATTAGGAAGTTGATAACTTGTCCTGAGATGTACGAGGACCAGGATACATTGGAGAGGCAACTGAGA
TTTGCTGTTGCTGCTGGAATCATATCACAGTGGACAATTGGTGCTGTGCGAGGGTTTCCCACTGAGAGTG
CCGCCCAGAACTTGAAGGAACAAGTCTATGTGCCTTCTATGTGGTGA
>C21_05G00026100.T01
ATGGCCATGGCCACCCCCGCCTTCCTCCTACCAGCGCTGTTCCCCAAGCCCAATTTCCTCGCCGCACCTC
TCCATCCAAGTCTCCCACGAGGCCGCCAACTCCGCTGCTCGCCCAACGGCGCCGCCGTGCCGGAATCCCC
TAAACCCGCTTCTCGCCGCGGCCGCAAGAAGTCCCCGTCCCCGTCCCCGTCCCCGTCGGCGCCGAAGGCG
AAGGCCACGAGGCGGAGAACCAAGAAGGAGGGCCAGGAGTCAGACTCGGAGGGCCAAGAGGAGCCGGCGA
AGCGGACCAGCCGCCGGACAAGGAAGTCCAAGGAAGAGACCAAGCAGGAGGAGATTGTGGCGCAGATGGC
GAGCGACGGAACTGAGGAGACGAGTCAAGAGTCCGAGGAGGAGGATGGGTTGGAGGTGGGGGGCGACTAC
GACGACGCGGAGGATTTCGCGAACGATTGGCCTCCGCTGGTGTGCTGCTTCGGCGCGCCGCGTTGGGAGT
TCGTGCCCACGGTGCGGGTGTCGGACCGGCAGATGCACCCCGATCAGTACTCCACGTGGCTGCACCTGCA
ATGGGAGCCGCCGGAGTTCGCGCGCGCGCCGGGTAGCGCGGCGAGCAACGTGGCCATCGCGCACACCCGG
CTCGGAGGGCGCGCCGCGGTGCTGGGCAAGGTCGGGGACGACGACTTCGGCCGCGAGCTTGTGTACCGTA
TGAACTGCGAGCGGGTACAGACACGCGCCATCAAGTTCGACGGCAAAGCAGCCACGGCCATGGCGCGCAT
GAAGGTGAGCTTCCGGGACCGGGAGGATGGCAAGGGCGGCACCAAGCTTGTGGCCGAGACGGTGAAGAGC
GCTGCCGAGGACTCCCTCCGCAAGAACGAGATCAATGTCGATGTGTTGAAAGAGGCCAGAATGTTCCATT
TCAGTTCAGAAGTTCTGTTAAATCCCTCAATGCATGATACACTCTTCAGAGCCATTGAAATGTCCAAGAA
ATTTGGAAGTAAAGTATTCTTCGATCTGAATTTGCCATTGCCATTGTGGACATCAAGGGATGAGACAAAG
GAGGTGATAAATAGGGCATGGAAAGAGGCTGATATAATAGAGCTGTCAAGGGACGAGCTTGAATTCCTCC
TTGATCATGAGTATTATGAATACAAGAGAAGGACTCCACCTCAGTATTATCTGGAAGGATTCCATTTTAC
AAGAAACTGGCCACAGTACTACCACTACAGCCCTGAAGAGATCGCTCCTATTTGGCATGATGGAATAAAG
GTCCTGCTTGTGACCTACGGGACACTTCGGATCCACTACTACACGCCCAAGTTTCATGGCTGTGTGGTTG
GGACAGAGGATGCACTCATAACTCCATACACCACTGACCGAACAGGTTCTGGGGATGCTGTTGTTGCTGC
TGCTATTAGGAAGTTGATAACTTGTCCTGAGATGTACGAGGACCAGGATACATTGGAGAGGCAACTGAGA
TTTGCTGTTGCTGCTGGAATCATATCACAGTGGACAATTGGTGCTGTGCGAGGGTTTCCCACTGAGAGTG
CCGCCCAGAACTTGAAGGAACAAGTCTATGTGCCTTCTATGTGGTGA
>C22_05G00026143.T01
ATGGCCATGGCCACCCCCGCCTTCCTCCTACCAGCGCTGTTCCCCAAGCCCAATTTCCTCGCCGCACCTC
TCCATCCAAGTCTCCCACGAGGCCGCCAACTCCGCTGCTCGCCCAACGGCGCCGCCGTGCCGGAATCCCC
TAAACCCGCTTCTCGCCGCGGCCGCAAGAAGTCCCCGTCCCCGTCCCCGTCCCCGTCGGCGCCGAAGGCG
AAGGCCACGAGGCGGAGAACCAAGAAGGAGGGCCAGGAGTCAGACTCGGAGGGCCAAGAGGAGCCGGCGA
AGCGGACCAGCCGCCGGACAAGGAAGTCCAAGGAAGAGACCAAGCAGGAGGAGATTGTGGCGCAGATGGC
GAGCGACGGAACTGAGGAGACGAGTCAAGAGTCCGAGGAGGAGGATGGGTTGGAGGTGGGGGGCGACTAC
GACGACGCGGAGGATTTCGCGAACGATTGGCCTCCGCTGGTGTGCTGCTTCGGCGCGCCGCGTTGGGAGT
TCGTGCCCACGGTGCGGGTGTCGGACCGGCAGATGCACCCCGATCAGTACTCCACGTGGCTGCACCTGCA
ATGGGAGCCGCCGGAGTTCGCGCGCGCGCCGGGTAGCGCGGCGAGCAACGTGGCCATCGCGCACACCCGG
CTCGGAGGGCGCGCCGCGGTGCTGGGCAAGGTCGGGGACGACGACTTCGGCCGCGAGCTTGTGTACCGTA
TGAACTGCGAGCGGGTACAGACACGCGCCATCAAGTTCGACGGCAAAGCAGCCACGGCCATGGCGCGCAT
GAAGGTGAGCTTCCGGGACCGGGAGGATGGCAAGGGCGGCACCAAGCTTGTGGCCGAGACGGTGAAGAGC
GCTGCCGAGGACTCCCTCCGCAAGAACGAGATCAATGTCGATGTGTTGAAAGAGGCCAGAATGTTCCATT
TCAGTTCAGAAGTTCTGTTAAATCCCTCAATGCATGATACACTCTTCAGAGCCATTGAAATGTCCAAGAA
ATTTGGAAGTAAAGTATTCTTCGATCTGAATTTGCCATTGCCATTGTGGACATCAAGGGATGAGACAAAG
GAGGTGATAAATAGGGCATGGAAAGAGGCTGATATAATAGAGCTGTCAAGGGACGAGCTTGAATTCCTCC
TTGATCATGAGTATTATGAATACAAGAGAAGGACTCCACCTCAGTATTATCTGGAAGGATTCCATTTTAC
AAGAAACTGGCCACAGTACTACCACTACAGCCCTGAAGAGATCGCTCCTATTTGGCATGATGGAATAAAG
GTCCTGCTTGTGACCTACGGGACACTTCGGATCCACTACTACACGCCCAAGTTTCATGGCTGTGTGGTTG
GGACAGAGGATGCACTCATAACTCCATACACCACTGACCGAACAGGTTCTGGGGATGCTGTTGTTGCTGC
TGCTATTAGGAAGTTGATAACTTGTCCTGAGATGTACGAGGACCAGGATACATTGGAGAGGCAACTGAGA
TTTGCTGTTGCTGCTGGAATCATATCACAGTGGACAATTGGTGCTGTGCGAGGGTTTCCCACTGAGAGTG
CCGCCCAGAACTTGAAGGAACAAGTCTATGTGCCTTCTATGTGGTGA
>C23_05G00025983.T01
ATGGCCATGGCCACCCCCGCCTTCCTCCTACCAGCGCTGTTCCCCAAGCCCAATTTCCTCGCCGCACCTC
TCCATCCAAGTCTCCCACGAGGCCGCCAACTCCGCTGCTCGCCCAACGGCGCCGCCGTGCCGGAATCCCC
TAAACCCGCTTCTCGCCGCGGCCGCAAGAAGTCCCCGTCCCCGTCCCCGTCCCCGTCGGCGCCGAAGGCG
AAGGCCACGAGGCGGAGAACCAAGAAGGAGGGCCAGGAGTCAGACTCGGAGGGCCAAGAGGAGCCGGCGA
AGCGGACCAGCCGCCGGACAAGGAAGTCCAAGGAAGAGACCAAGCAGGAGGAGATTGTGGCGCAGATGGC
GAGCGACGGAACTGAGGAGACGAGTCAAGAGTCCGAGGAGGAGGATGGGTTGGAGGTGGGGGGCGACTAC
GACGACGCGGAGGATTTCGCGAACGATTGGCCTCCGCTGGTGTGCTGCTTCGGCGCGCCGCGTTGGGAGT
TCGTGCCCACGGTGCGGGTGTCGGACCGGCAGATGCACCCCGATCAGTACTCCACGTGGCTGCACCTGCA
ATGGGAGCCGCCGGAGTTCGCGCGCGCGCCGGGTAGCGCGGCGAGCAACGTGGCCATCGCGCACACCCGG
CTCGGAGGGCGCGCCGCGGTGCTGGGCAAGGTCGGGGACGACGACTTCGGCCGCGAGCTTGTGTACCGTA
TGAACTGCGAGCGGGTACAGACACGCGCCATCAAGTTCGACGGCAAAGCAGCCACGGCCATGGCGCGCAT
GAAGGTGAGCTTCCGGGACCGGGAGGATGGCAAGGGCGGCACCAAGCTTGTGGCCGAGACGGTGAAGAGC
GCTGCCGAGGACTCCCTCCGCAAGAACGAGATCAATGTCGATGTGTTGAAAGAGGCCAGAATGTTCCATT
TCAGTTCAGAAGTTCTGTTAAATCCCTCAATGCATGATACACTCTTCAGAGCCATTGAAATGTCCAAGAA
ATTTGGAAGTAAAGTATTCTTCGATCTGAATTTGCCATTGCCATTGTGGACATCAAGGGATGAGACAAAG
GAGGTGATAAATAGGGCATGGAAAGAGGCTGATATAATAGAGCTGTCAAGGGACGAGCTTGAATTCCTCC
TTGATCATGAGTATTATGAATACAAGAGAAGGACTCCACCTCAGTATTATCTGGAAGGATTCCATTTTAC
AAGAAACTGGCCACAGTACTACCACTACAGCCCTGAAGAGATCGCTCCTATTTGGCATGATGGAATAAAG
GTCCTGCTTGTGACCTACGGGACACTTCGGATCCACTACTACACGCCCAAGTTTCATGGCTGTGTGGTTG
GGACAGAGGATGCACTCATAACTCCATACACCACTGACCGAACAGGTTCTGGGGATGCTGTTGTTGCTGC
TGCTATTAGGAAGTTGATAACTTGTCCTGAGATGTACGAGGACCAGGATACATTGGAGAGGCAACTGAGA
TTTGCTGTTGCTGCTGGAATCATATCACAGTGGACAATTGGTGCTGTGCGAGGGTTTCCCACTGAGAGTG
CCGCCCAGAACTTGAAGGAACAAGTCTATGTGCCTTCTATGTGGTGA
>C24_05G00026711.T01
ATGGCCATGGCCACCCCCGCCTTCCTCCTACCAGCGCTGTTCCCCAAGCCCAATTTCCTCGCCGCACCTC
TCCATCCAAGTCTCCCACGAGGCCGCCAACTCCGCTGCTCGCCCAACGGCGCCGCCGTGCCGGAATCCCC
TAAACCCGCTTCTCGCCGCGGCCGCAAGAAGTCCCCGTCCCCGTCCCCGTCCCCGTCGGCGCCGAAGGCG
AAGGCCACGAGGCGGAGAACCAAGAAGGAGGGCCAGGAGTCAGACTCGGAGGGCCAAGAGGAGCCGGCGA
AGCGGACCAGCCGCCGGACAAGGAAGTCCAAGGAAGAGACCAAGCAGGAGGAGATTGTGGCGCAGATGGC
GAGCGACGGAACTGAGGAGACGAGTCAAGAGTCCGAGGAGGAGGATGGGTTGGAGGTGGGGGGCGACTAC
GACGACGCGGAGGATTTCGCGAACGATTGGCCTCCGCTGGTGTGCTGCTTCGGCGCGCCGCGTTGGGAGT
TCGTGCCCACGGTGCGGGTGTCGGACCGGCAGATGCACCCCGATCAGTACTCCACGTGGCTGCACCTGCA
ATGGGAGCCGCCGGAGTTCGCGCGCGCGCCGGGTAGCGCGGCGAGCAACGTGGCCATCGCGCACACCCGG
CTCGGAGGGCGCGCCGCGGTGCTGGGCAAGGTCGGGGACGACGACTTCGGCCGCGAGCTTGTGTACCGTA
TGAACTGCGAGCGGGTACAGACACGCGCCATCAAGTTCGACGGCAAAGCAGCCACGGCCATGGCGCGCAT
GAAGGTGAGCTTCCGGGACCGGGAGGATGGCAAGGGCGGCACCAAGCTTGTGGCCGAGACGGTGAAGAGC
GCTGCCGAGGACTCCCTCCGCAAGAACGAGATCAATGTCGATGTGTTGAAAGAGGCCAGAATGTTCCATT
TCAGTTCAGAAGTTCTGTTAAATCCCTCAATGCATGATACACTCTTCAGAGCCATTGAAATGTCCAAGAA
ATTTGGAAGTAAAGTATTCTTCGATCTGAATTTGCCATTGCCATTGTGGACATCAAGGGATGAGACAAAG
GAGGTGATAAATAGGGCATGGAAAGAGGCTGATATAATAGAGCTGTCAAGGGACGAGCTTGAATTCCTCC
TTGATCATGAGTATTATGAATACAAGAGAAGGACTCCACCTCAGTATTATCTGGAAGGATTCCATTTTAC
AAGAAACTGGCCACAGTACTACCACTACAGCCCTGAAGAGATCGCTCCTATTTGGCATGATGGAATAAAG
GTCCTGCTTGTGACCTACGGGACACTTCGGATCCACTACTACACGCCCAAGTTTCATGGCTGTGTGGTTG
GGACAGAGGATGCACTCATAACTCCATACACCACTGACCGAACAGGTTCTGGGGATGCTGTTGTTGCTGC
TGCTATTAGGAAGTTGATAACTTGTCCTGAGATGTACGAGGACCAGGATACATTGGAGAGGCAACTGAGA
TTTGCTGTTGCTGCTGGAATCATATCACAGTGGACAATTGGTGCTGTGCGAGGGTTTCCCACTGAGAGTG
CCGCCCAGAACTTGAAGGAACAAGTCTATGTGCCTTCTATGTGGTGA
>C25_05G00025716.T01
ATGGCCATGGCCACCCCCGCCTTCCTCCTACCAGCGCTGTTCCCCAAGCCCAATTTCCTCGCCGCACCTC
TCCATCCAAGTCTCCCACGAGGCCGCCAACTCCGCTGCTCGCCCAACGGCGCCGCCGTGCCGGAATCCCC
TAAACCCGCTTCTCGCCGCGGCCGCAAGAAGTCCCCGTCCCCGTCCCCGTCCCCGTCGGCGCCGAAGGCG
AAGGCCACGAGGCGGAGAACCAAGAAGGAGGGCCAGGAGTCAGACTCGGAGGGCCAAGAGGAGCCGGCGA
AGCGGACCAGCCGCCGGACAAGGAAGTCCAAGGAAGAGACCAAGCAGGAGGAGATTGTGGCGCAGATGGC
GAGCGACGGAACTGAGGAGACGAGTCAAGAGTCCGAGGAGGAGGATGGGTTGGAGGTGGGGGGCGACTAC
GACGACGCGGAGGATTTCGCGAACGATTGGCCTCCGCTGGTGTGCTGCTTCGGCGCGCCGCGTTGGGAGT
TCGTGCCCACGGTGCGGGTGTCGGACCGGCAGATGCACCCCGATCAGTACTCCACGTGGCTGCACCTGCA
ATGGGAGCCGCCGGAGTTCGCGCGCGCGCCGGGTAGCGCGGCGAGCAACGTGGCCATCGCGCACACCCGG
CTCGGAGGGCGCGCCGCGGTGCTGGGCAAGGTCGGGGACGACGACTTCGGCCGCGAGCTTGTGTACCGTA
TGAACTGCGAGCGGGTACAGACACGCGCCATCAAGTTCGACGGCAAAGCAGCCACGGCCATGGCGCGCAT
GAAGGTGAGCTTCCGGGACCGGGAGGATGGCAAGGGCGGCACCAAGCTTGTGGCCGAGACGGTGAAGAGC
GCTGCCGAGGACTCCCTCCGCAAGAACGAGATCAATGTCGATGTGTTGAAAGAGGCCAGAATGTTCCATT
TCAGTTCAGAAGTTCTGTTAAATCCCTCAATGCATGATACACTCTTCAGAGCCATTGAAATGTCCAAGAA
ATTTGGAAGTAAAGTATTCTTCGATCTGAATTTGCCATTGCCATTGTGGACATCAAGGGATGAGACAAAG
GAGGTGATAAATAGGGCATGGAAAGAGGCTGATATAATAGAGCTGTCAAGGGACGAGCTTGAATTCCTCC
TTGATCATGAGTATTATGAATACAAGAGAAGGACTCCACCTCAGTATTATCTGGAAGGATTCCATTTTAC
AAGAAACTGGCCACAGTACTACCACTACAGCCCTGAAGAGATCGCTCCTATTTGGCATGATGGAATAAAG
GTCCTGCTTGTGACCTACGGGACACTTCGGATCCACTACTACACGCCCAAGTTTCATGGCTGTGTGGTTG
GGACAGAGGATGCACTCATAACTCCATACACCACTGACCGAACAGGTTCTGGGGATGCTGTTGTTGCTGC
TGCTATTAGGAAGTTGATAACTTGTCCTGAGATGTACGAGGACCAGGATACATTGGAGAGGCAACTGAGA
TTTGCTGTTGCTGCTGGAATCATATCACAGTGGACAATTGGTGCTGTGCGAGGGTTTCCCACTGAGAGTG
CCGCCCAGAACTTGAAGGAACAAGTCTATGTGCCTTCTATGTGGTGA
>C26_05G00026457.T01
ATGGCCATGGCCACCCCCGCCTTCCTCCTACCAGCGCTGTTCCCCAAGCCCAATTTCCTCGCCGCACCTC
TCCATCCAAGTCTCCCACGAGGCCGCCAACTCCGCTGCTCGCCCAACGGCGCCGCCGTGCCGGAATCCCC
TAAACCCGCTTCTCGCCGCGGCCGCAAGAAGTCCCCGTCCCCGTCCCCGTCCCCGTCGGCGCCGAAGGCG
AAGGCCACGAGGCGGAGAACCAAGAAGGAGGGCCAGGAGTCAGACTCGGAGGGCCAAGAGGAGCCGGCGA
AGCGGACCAGCCGCCGGACAAGGAAGTCCAAGGAAGAGACCAAGCAGGAGGAGATTGTGGCGCAGATGGC
GAGCGACGGAACTGAGGAGACGAGTCAAGAGTCCGAGGAGGAGGATGGGTTGGAGGTGGGGGGCGACTAC
GACGACGCGGAGGATTTCGCGAACGATTGGCCTCCGCTGGTGTGCTGCTTCGGCGCGCCGCGTTGGGAGT
TCGTGCCCACGGTGCGGGTGTCGGACCGGCAGATGCACCCCGATCAGTACTCCACGTGGCTGCACCTGCA
ATGGGAGCCGCCGGAGTTCGCGCGCGCGCCGGGTAGCGCGGCGAGCAACGTGGCCATCGCGCACACCCGG
CTCGGAGGGCGCGCCGCGGTGCTGGGCAAGGTCGGGGACGACGACTTCGGCCGCGAGCTTGTGTACCGTA
TGAACTGCGAGCGGGTACAGACACGCGCCATCAAGTTCGACGGCAAAGCAGCCACGGCCATGGCGCGCAT
GAAGGTGAGCTTCCGGGACCGGGAGGATGGCAAGGGCGGCACCAAGCTTGTGGCCGAGACGGTGAAGAGC
GCTGCCGAGGACTCCCTCCGCAAGAACGAGATCAATGTCGATGTGTTGAAAGAGGCCAGAATGTTCCATT
TCAGTTCAGAAGTTCTGTTAAATCCCTCAATGCATGATACACTCTTCAGAGCCATTGAAATGTCCAAGAA
ATTTGGAAGTAAAGTATTCTTCGATCTGAATTTGCCATTGCCATTGTGGACATCAAGGGATGAGACAAAG
GAGGTGATAAATAGGGCATGGAAAGAGGCTGATATAATAGAGCTGTCAAGGGACGAGCTTGAATTCCTCC
TTGATCATGAGTATTATGAATACAAGAGAAGGACTCCACCTCAGTATTATCTGGAAGGATTCCATTTTAC
AAGAAACTGGCCACAGTACTACCACTACAGCCCTGAAGAGATCGCTCCTATTTGGCATGATGGAATAAAG
GTCCTGCTTGTGACCTACGGGACACTTCGGATCCACTACTACACGCCCAAGTTTCATGGCTGTGTGGTTG
GGACAGAGGATGCACTCATAACTCCATACACCACTGACCGAACAGGTTCTGGGGATGCTGTTGTTGCTGC
TGCTATTAGGAAGTTGATAACTTGTCCTGAGATGTACGAGGACCAGGATACATTGGAGAGGCAACTGAGA
TTTGCTGTTGCTGCTGGAATCATATCACAGTGGACAATTGGTGCTGTGCGAGGGTTTCCCACTGAGAGTG
CCGCCCAGAACTTGAAGGAACAAGTCTATGTGCCTTCTATGTGGTGA
>C27_05G00025773.T01
ATGGCCATGGCCACCCCCGCCTTCCTCCTACCAGCGCTGTTCCCCAAGCCCAATTTCCTCGCCGCACCTC
TCCATCCAAGTCTCCCACGAGGCCGCCAACTCCGCTGCTCGCCCAACGGCGCCGCCGTGCCGGAATCCCC
TAAACCCGCTTCTCGCCGCGGCCGCAAGAAGTCCCCGTCCCCGTCCCCGTCCCCGTCGGCGCCGAAGGCG
AAGGCCACGAGGCGGAGAACCAAGAAGGAGGGCCAGGAGTCAGACTCGGAGGGCCAAGAGGAGCCGGCGA
AGCGGACCAGCCGCCGGACAAGGAAGTCCAAGGAAGAGACCAAGCAGGAGGAGATTGTGGCGCAGATGGC
GAGCGACGGAACTGAGGAGACGAGTCAAGAGTCCGAGGAGGAGGATGGGTTGGAGGTGGGGGGCGACTAC
GACGACGCGGAGGATTTCGCGAACGATTGGCCTCCGCTGGTGTGCTGCTTCGGCGCGCCGCGTTGGGAGT
TCGTGCCCACGGTGCGGGTGTCGGACCGGCAGATGCACCCCGATCAGTACTCCACGTGGCTGCACCTGCA
ATGGGAGCCGCCGGAGTTCGCGCGCGCGCCGGGTAGCGCGGCGAGCAACGTGGCCATCGCGCACACCCGG
CTCGGAGGGCGCGCCGCGGTGCTGGGCAAGGTCGGGGACGACGACTTCGGCCGCGAGCTTGTGTACCGTA
TGAACTGCGAGCGGGTACAGACACGCGCCATCAAGTTCGACGGCAAAGCAGCCACGGCCATGGCGCGCAT
GAAGGTGAGCTTCCGGGACCGGGAGGATGGCAAGGGCGGCACCAAGCTTGTGGCCGAGACGGTGAAGAGC
GCTGCCGAGGACTCCCTCCGCAAGAACGAGATCAATGTCGATGTGTTGAAAGAGGCCAGAATGTTCCATT
TCAGTTCAGAAGTTCTGTTAAATCCCTCAATGCATGATACACTCTTCAGAGCCATTGAAATGTCCAAGAA
ATTTGGAAGTAAAGTATTCTTCGATCTGAATTTGCCATTGCCATTGTGGACATCAAGGGATGAGACAAAG
GAGGTGATAAATAGGGCATGGAAAGAGGCTGATATAATAGAGCTGTCAAGGGACGAGCTTGAATTCCTCC
TTGATCATGAGTATTATGAATACAAGAGAAGGACTCCACCTCAGTATTATCTGGAAGGATTCCATTTTAC
AAGAAACTGGCCACAGTACTACCACTACAGCCCTGAAGAGATCGCTCCTATTTGGCATGATGGAATAAAG
GTCCTGCTTGTGACCTACGGGACACTTCGGATCCACTACTACACGCCCAAGTTTCATGGCTGTGTGGTTG
GGACAGAGGATGCACTCATAACTCCATACACCACTGACCGAACAGGTTCTGGGGATGCTGTTGTTGCTGC
TGCTATTAGGAAGTTGATAACTTGTCCTGAGATGTACGAGGACCAGGATACATTGGAGAGGCAACTGAGA
TTTGCTGTTGCTGCTGGAATCATATCACAGTGGACAATTGGTGCTGTGCGAGGGTTTCCCACTGAGAGTG
CCGCCCAGAACTTGAAGGAACAAGTCTATGTGCCTTCTATGTGGTGA
>C28_05G00026200.T01
ATGGCCATGGCCACCCCCGCCTTCCTCCTACCAGCGCTGTTCCCCAAGCCCAATTTCCTCGCCGCACCTC
TCCATCCAAGTCTCCCACGAGGCCGCCAACTCCGCTGCTCGCCCAACGGCGCCGCCGTGCCGGAATCCCC
TAAACCCGCTTCTCGCCGCGGCCGCAAGAAGTCCCCGTCCCCGTCCCCGTCCCCGTCGGCGCCGAAGGCG
AAGGCCACGAGGCGGAGAACCAAGAAGGAGGGCCAGGAGTCAGACTCGGAGGGCCAAGAGGAGCCGGCGA
AGCGGACCAGCCGCCGGACAAGGAAGTCCAAGGAAGAGACCAAGCAGGAGGAGATTGTGGCGCAGATGGC
GAGCGACGGAACTGAGGAGACGAGTCAAGAGTCCGAGGAGGAGGATGGGTTGGAGGTGGGGGGCGACTAC
GACGACGCGGAGGATTTCGCGAACGATTGGCCTCCGCTGGTGTGCTGCTTCGGCGCGCCGCGTTGGGAGT
TCGTGCCCACGGTGCGGGTGTCGGACCGGCAGATGCACCCCGATCAGTACTCCACGTGGCTGCACCTGCA
ATGGGAGCCGCCGGAGTTCGCGCGCGCGCCGGGTAGCGCGGCGAGCAACGTGGCCATCGCGCACACCCGG
CTCGGAGGGCGCGCCGCGGTGCTGGGCAAGGTCGGGGACGACGACTTCGGCCGCGAGCTTGTGTACCGTA
TGAACTGCGAGCGGGTACAGACACGCGCCATCAAGTTCGACGGCAAAGCAGCCACGGCCATGGCGCGCAT
GAAGGTGAGCTTCCGGGACCGGGAGGATGGCAAGGGCGGCACCAAGCTTGTGGCCGAGACGGTGAAGAGC
GCTGCCGAGGACTCCCTCCGCAAGAACGAGATCAATGTCGATGTGTTGAAAGAGGCCAGAATGTTCCATT
TCAGTTCAGAAGTTCTGTTAAATCCCTCAATGCATGATACACTCTTCAGAGCCATTGAAATGTCCAAGAA
ATTTGGAAGTAAAGTATTCTTCGATCTGAATTTGCCATTGCCATTGTGGACATCAAGGGATGAGACAAAG
GAGGTGATAAATAGGGCATGGAAAGAGGCTGATATAATAGAGCTGTCAAGGGACGAGCTTGAATTCCTCC
TTGATCATGAGTATTATGAATACAAGAGAAGGACTCCACCTCAGTATTATCTGGAAGGATTCCATTTTAC
AAGAAACTGGCCACAGTACTACCACTACAGCCCTGAAGAGATCGCTCCTATTTGGCATGATGGAATAAAG
GTCCTGCTTGTGACCTACGGGACACTTCGGATCCACTACTACACGCCCAAGTTTCATGGCTGTGTGGTTG
GGACAGAGGATGCACTCATAACTCCATACACCACTGACCGAACAGGTTCTGGGGATGCTGTTGTTGCTGC
TGCTATTAGGAAGTTGATAACTTGTCCTGAGATGTACGAGGACCAGGATACATTGGAGAGGCAACTGAGA
TTTGCTGTTGCTGCTGGAATCATATCACAGTGGACAATTGGTGCTGTGCGAGGGTTTCCCACTGAGAGTG
CCGCCCAGAACTTGAAGGAACAAGTCTATGTGCCTTCTATGTGGTGA
>C29_05G00026176.T01
ATGGCCATGGCCACCCCCGCCTTCCTCCTACCAGCGCTGTTCCCCAAGCCCAATTTCCTCGCCGCACCTC
TCCATCCAAGTCTCCCACGAGGCCGCCAACTCCGCTGCTCGCCCAACGGCGCCGCCGTGCCGGAATCCCC
TAAACCCGCTTCTCGCCGCGGCCGCAAGAAGTCCCCGTCCCCGTCCCCGTCCCCGTCGGCGCCGAAGGCG
AAGGCCACGAGGCGGAGAACCAAGAAGGAGGGCCAGGAGTCAGACTCGGAGGGCCAAGAGGAGCCGGCGA
AGCGGACCAGCCGCCGGACAAGGAAGTCCAAGGAAGAGACCAAGCAGGAGGAGATTGTGGCGCAGATGGC
GAGCGACGGAACTGAGGAGACGAGTCAAGAGTCCGAGGAGGAGGATGGGTTGGAGGTGGGGGGCGACTAC
GACGACGCGGAGGATTTCGCGAACGATTGGCCTCCGCTGGTGTGCTGCTTCGGCGCGCCGCGTTGGGAGT
TCGTGCCCACGGTGCGGGTGTCGGACCGGCAGATGCACCCCGATCAGTACTCCACGTGGCTGCACCTGCA
ATGGGAGCCGCCGGAGTTCGCGCGCGCGCCGGGTAGCGCGGCGAGCAACGTGGCCATCGCGCACACCCGG
CTCGGAGGGCGCGCCGCGGTGCTGGGCAAGGTCGGGGACGACGACTTCGGCCGCGAGCTTGTGTACCGTA
TGAACTGCGAGCGGGTACAGACACGCGCCATCAAGTTCGACGGCAAAGCAGCCACGGCCATGGCGCGCAT
GAAGGTGAGCTTCCGGGACCGGGAGGATGGCAAGGGCGGCACCAAGCTTGTGGCCGAGACGGTGAAGAGC
GCTGCCGAGGACTCCCTCCGCAAGAACGAGATCAATGTCGATGTGTTGAAAGAGGCCAGAATGTTCCATT
TCAGTTCAGAAGTTCTGTTAAATCCCTCAATGCATGATACACTCTTCAGAGCCATTGAAATGTCCAAGAA
ATTTGGAAGTAAAGTATTCTTCGATCTGAATTTGCCATTGCCATTGTGGACATCAAGGGATGAGACAAAG
GAGGTGATAAATAGGGCATGGAAAGAGGCTGATATAATAGAGCTGTCAAGGGACGAGCTTGAATTCCTCC
TTGATCATGAGTATTATGAATACAAGAGAAGGACTCCACCTCAGTATTATCTGGAAGGATTCCATTTTAC
AAGAAACTGGCCACAGTACTACCACTACAGCCCTGAAGAGATCGCTCCTATTTGGCATGATGGAATAAAG
GTCCTGCTTGTGACCTACGGGACACTTCGGATCCACTACTACACGCCCAAGTTTCATGGCTGTGTGGTTG
GGACAGAGGATGCACTCATAACTCCATACACCACTGACCGAACAGGTTCTGGGGATGCTGTTGTTGCTGC
TGCTATTAGGAAGTTGATAACTTGTCCTGAGATGTACGAGGACCAGGATACATTGGAGAGGCAACTGAGA
TTTGCTGTTGCTGCTGGAATCATATCACAGTGGACAATTGGTGCTGTGCGAGGGTTTCCCACTGAGAGTG
CCGCCCAGAACTTGAAGGAACAAGTCTATGTGCCTTCTATGTGGTGA
>C31_05G00027071.T01
ATGGCCATGGCCACCCCCGCCTTCCTCCTACCAGCGCTGTTCCCCAAGCCCAATTTCCTCGCCGCACCTC
TCCATCCAAGTCTCCCACGAGGCCGCCAACTCCGCTGCTCGCCCAACGGCGCCGCCGTGCCGGAATCCCC
TAAACCCGCTTCTCGCCGCGGCCGCAAGAAGTCCCCGTCCCCGTCCCCGTCCCCGTCGGCGCCGAAGGCG
AAGGCCACGAGGCGGAGAACCAAGAAGGAGGGCCAGGAGTCAGACTCGGAGGGCCAAGAGGAGCCGGCGA
AGCGGACCAGCCGCCGGACAAGGAAGTCCAAGGAAGAGACCAAGCAGGAGGAGATTGTGGCGCAGATGGC
GAGCGACGGAACTGAGGAGACGAGTCAAGAGTCCGAGGAGGAGGATGGGTTGGAGGTGGGGGGCGACTAC
GACGACGCGGAGGATTTCGCGAACGATTGGCCTCCGCTGGTGTGCTGCTTCGGCGCGCCGCGTTGGGAGT
TCGTGCCCACGGTGCGGGTGTCGGACCGGCAGATGCACCCCGATCAGTACTCCACGTGGCTGCACCTGCA
ATGGGAGCCGCCGGAGTTCGCGCGCGCGCCGGGTAGCGCGGCGAGCAACGTGGCCATCGCGCACACCCGG
CTCGGAGGGCGCGCCGCGGTGCTGGGCAAGGTCGGGGACGACGACTTCGGCCGCGAGCTTGTGTACCGTA
TGAACTGCGAGCGGGTACAGACACGCGCCATCAAGTTCGACGGCAAAGCAGCCACGGCCATGGCGCGCAT
GAAGGTGAGCTTCCGGGACCGGGAGGATGGCAAGGGCGGCACCAAGCTTGTGGCCGAGACGGTGAAGAGC
GCTGCCGAGGACTCCCTCCGCAAGAACGAGATCAATGTCGATGTGTTGAAAGAGGCCAGAATGTTCCATT
TCAGTTCAGAAGTTCTGTTAAATCCCTCAATGCATGATACACTCTTCAGAGCCATTGAAATGTCCAAGAA
ATTTGGAAGTAAAGTATTCTTCGATCTGAATTTGCCATTGCCATTGTGGACATCAAGGGATGAGACAAAG
GAGGTGATAAATAGGGCATGGAAAGAGGCTGATATAATAGAGCTGTCAAGGGACGAGCTTGAATTCCTCC
TTGATCATGAGTATTATGAATACAAGAGAAGGACTCCACCTCAGTATTATCTGGAAGGATTCCATTTTAC
AAGAAACTGGCCACAGTACTACCACTACAGCCCTGAAGAGATCGCTCCTATTTGGCATGATGGAATAAAG
GTCCTGCTTGTGACCTACGGGACACTTCGGATCCACTACTACACGCCCAAGTTTCATGGCTGTGTGGTTG
GGACAGAGGATGCACTCATAACTCCATACACCACTGACCGAACAGGTTCTGGGGATGCTGTTGTTGCTGC
TGCTATTAGGAAGTTGATAACTTGTCCTGAGATGTACGAGGACCAGGATACATTGGAGAGGCAACTGAGA
TTTGCTGTTGCTGCTGGAATCATATCACAGTGGACAATTGGTGCTGTGCGAGGGTTTCCCACTGAGAGTG
CCGCCCAGAACTTGAAGGAACAAGTCTATGTGCCTTCTATGTGGTGA
>C32_05G00027329.T01
ATGGCCATGGCCACCCCCGCCTTCCTCCTACCAGCGCTGTTCCCCAAGCCCAATTTCCTCGCCGCACCTC
TCCATCCAAGTCTCCCACGAGGCCGCCAACTCCGCTGCTCGCCCAACGGCGCCGCCGTGCCGGAATCCCC
TAAACCCGCTTCTCGCCGCGGCCGCAAGAAGTCCCCGTCCCCGTCCCCGTCCCCGTCGGCGCCGAAGGCG
AAGGCCACGAGGCGGAGAACCAAGAAGGAGGGCCAGGAGTCAGACTCGGAGGGCCAAGAGGAGCCGGCGA
AGCGGACCAGCCGCCGGACAAGGAAGTCCAAGGAAGAGACCAAGCAGGAGGAGATTGTGGCGCAGATGGC
GAGCGACGGAACTGAGGAGACGAGTCAAGAGTCCGAGGAGGAGGATGGGTTGGAGGTGGGGGGCGACTAC
GACGACGCGGAGGATTTCGCGAACGATTGGCCTCCGCTGGTGTGCTGCTTCGGCGCGCCGCGTTGGGAGT
TCGTGCCCACGGTGCGGGTGTCGGACCGGCAGATGCACCCCGATCAGTACTCCACGTGGCTGCACCTGCA
ATGGGAGCCGCCGGAGTTCGCGCGCGCGCCGGGTAGCGCGGCGAGCAACGTGGCCATCGCGCACACCCGG
CTCGGAGGGCGCGCCGCGGTGCTGGGCAAGGTCGGGGACGACGACTTCGGCCGCGAGCTTGTGTACCGTA
TGAACTGCGAGCGGGTACAGACACGCGCCATCAAGTTCGACGGCAAAGCAGCCACGGCCATGGCGCGCAT
GAAGGTGAGCTTCCGGGACCGGGAGGATGGCAAGGGCGGCACCAAGCTTGTGGCCGAGACGGTGAAGAGC
GCTGCCGAGGACTCCCTCCGCAAGAACGAGATCAATGTCGATGTGTTGAAAGAGGCCAGAATGTTCCATT
TCAGTTCAGAAGTTCTGTTAAATCCCTCAATGCATGATACACTCTTCAGAGCCATTGAAATGTCCAAGAA
ATTTGGAAGTAAAGTATTCTTCGATCTGAATTTGCCATTGCCATTGTGGACATCAAGGGATGAGACAAAG
GAGGTGATAAATAGGGCATGGAAAGAGGCTGATATAATAGAGCTGTCAAGGGACGAGCTTGAATTCCTCC
TTGATCATGAGTATTATGAATACAAGAGAAGGACTCCACCTCAGTATTATCTGGAAGGATTCCATTTTAC
AAGAAACTGGCCACAGTACTACCACTACAGCCCTGAAGAGATCGCTCCTATTTGGCATGATGGAATAAAG
GTCCTGCTTGTGACCTACGGGACACTTCGGATCCACTACTACACGCCCAAGTTTCATGGCTGTGTGGTTG
GGACAGAGGATGCACTCATAACTCCATACACCACTGACCGAACAGGTTCTGGGGATGCTGTTGTTGCTGC
TGCTATTAGGAAGTTGATAACTTGTCCTGAGATGTACGAGGACCAGGATACATTGGAGAGGCAACTGAGA
TTTGCTGTTGCTGCTGGAATCATATCACAGTGGACAATTGGTGCTGTGCGAGGGTTTCCCACTGAGAGTG
CCGCCCAGAACTTGAAGGAACAAGTCTATGTGCCTTCTATGTGGTGA
>C33_05G00026532.T01
ATGGCCATGGCCACCCCCGCCTTCCTCCTACCAGCGCTGTTCCCCAAGCCCAATTTCCTCGCCGCACCTC
TCCATCCAAGTCTCCCACGAGGCCGCCAACTCCGCTGCTCGCCCAACGGCGCCGCCGTGCCGGAATCCCC
TAAACCCGCTTCTCGCCGCGGCCGCAAGAAGTCCCCGTCCCCGTCCCCGTCCCCGTCGGCGCCGAAGGCG
AAGGCCACGAGGCGGAGAACCAAGAAGGAGGGCCAGGAGTCAGACTCGGAGGGCCAAGAGGAGCCGGCGA
AGCGGACCAGCCGCCGGACAAGGAAGTCCAAGGAAGAGACCAAGCAGGAGGAGATTGTGGCGCAGATGGC
GAGCGACGGAACTGAGGAGACGAGTCAAGAGTCCGAGGAGGAGGATGGGTTGGAGGTGGGGGGCGACTAC
GACGACGCGGAGGATTTCGCGAACGATTGGCCTCCGCTGGTGTGCTGCTTCGGCGCGCCGCGTTGGGAGT
TCGTGCCCACGGTGCGGGTGTCGGACCGGCAGATGCACCCCGATCAGTACTCCACGTGGCTGCACCTGCA
ATGGGAGCCGCCGGAGTTCGCGCGCGCGCCGGGTAGCGCGGCGAGCAACGTGGCCATCGCGCACACCCGG
CTCGGAGGGCGCGCCGCGGTGCTGGGCAAGGTCGGGGACGACGACTTCGGCCGCGAGCTTGTGTACCGTA
TGAACTGCGAGCGGGTACAGACACGCGCCATCAAGTTCGACGGCAAAGCAGCCACGGCCATGGCGCGCAT
GAAGGTGAGCTTCCGGGACCGGGAGGATGGCAAGGGCGGCACCAAGCTTGTGGCCGAGACGGTGAAGAGC
GCTGCCGAGGACTCCCTCCGCAAGAACGAGATCAATGTCGATGTGTTGAAAGAGGCCAGAATGTTCCATT
TCAGTTCAGAAGTTCTGTTAAATCCCTCAATGCATGATACACTCTTCAGAGCCATTGAAATGTCCAAGAA
ATTTGGAAGTAAAGTATTCTTCGATCTGAATTTGCCATTGCCATTGTGGACATCAAGGGATGAGACAAAG
GAGGTGATAAATAGGGCATGGAAAGAGGCTGATATAATAGAGCTGTCAAGGGACGAGCTTGAATTCCTCC
TTGATCATGAGTATTATGAATACAAGAGAAGGACTCCACCTCAGTATTATCTGGAAGGATTCCATTTTAC
AAGAAACTGGCCACAGTACTACCACTACAGCCCTGAAGAGATCGCTCCTATTTGGCATGATGGAATAAAG
GTCCTGCTTGTGACCTACGGGACACTTCGGATCCACTACTACACGCCCAAGTTTCATGGCTGTGTGGTTG
GGACAGAGGATGCACTCATAACTCCATACACCACTGACCGAACAGGTTCTGGGGATGCTGTTGTTGCTGC
TGCTATTAGGAAGTTGATAACTTGTCCTGAGATGTACGAGGACCAGGATACATTGGAGAGGCAACTGAGA
TTTGCTGTTGCTGCTGGAATCATATCACAGTGGACAATTGGTGCTGTGCGAGGGTTTCCCACTGAGAGTG
CCGCCCAGAACTTGAAGGAACAAGTCTATGTGCCTTCTATGTGGTGA
>C34_05G00026786.T01
ATGGCCATGGCCACCCCCGCCTTCCTCCTACCAGCGCTGTTCCCCAAGCCCAATTTCCTCGCCGCACCTC
TCCATCCAAGTCTCCCACGAGGCCGCCAACTCCGCTGCTCGCCCAACGGCGCCGCCGTGCCGGAATCCCC
TAAACCCGCTTCTCGCCGCGGCCGCAAGAAGTCCCCGTCCCCGTCCCCGTCCCCGTCGGCGCCGAAGGCG
AAGGCCACGAGGCGGAGAACCAAGAAGGAGGGCCAGGAGTCAGACTCGGAGGGCCAAGAGGAGCCGGCGA
AGCGGACCAGCCGCCGGACAAGGAAGTCCAAGGAAGAGACCAAGCAGGAGGAGATTGTGGCGCAGATGGC
GAGCGACGGAACTGAGGAGACGAGTCAAGAGTCCGAGGAGGAGGATGGGTTGGAGGTGGGGGGCGACTAC
GACGACGCGGAGGATTTCGCGAACGATTGGCCTCCGCTGGTGTGCTGCTTCGGCGCGCCGCGTTGGGAGT
TCGTGCCCACGGTGCGGGTGTCGGACCGGCAGATGCACCCCGATCAGTACTCCACGTGGCTGCACCTGCA
ATGGGAGCCGCCGGAGTTCGCGCGCGCGCCGGGTAGCGCGGCGAGCAACGTGGCCATCGCGCACACCCGG
CTCGGAGGGCGCGCCGCGGTGCTGGGCAAGGTCGGGGACGACGACTTCGGCCGCGAGCTTGTGTACCGTA
TGAACTGCGAGCGGGTACAGACACGCGCCATCAAGTTCGACGGCAAAGCAGCCACGGCCATGGCGCGCAT
GAAGGTGAGCTTCCGGGACCGGGAGGATGGCAAGGGCGGCACCAAGCTTGTGGCCGAGACGGTGAAGAGC
GCTGCCGAGGACTCCCTCCGCAAGAACGAGATCAATGTCGATGTGTTGAAAGAGGCCAGAATGTTCCATT
TCAGTTCAGAAGTTCTGTTAAATCCCTCAATGCATGATACACTCTTCAGAGCCATTGAAATGTCCAAGAA
ATTTGGAAGTAAAGTATTCTTCGATCTGAATTTGCCATTGCCATTGTGGACATCAAGGGATGAGACAAAG
GAGGTGATAAATAGGGCATGGAAAGAGGCTGATATAATAGAGCTGTCAAGGGACGAGCTTGAATTCCTCC
TTGATCATGAGTATTATGAATACAAGAGAAGGACTCCACCTCAGTATTATCTGGAAGGATTCCATTTTAC
AAGAAACTGGCCACAGTACTACCACTACAGCCCTGAAGAGATCGCTCCTATTTGGCATGATGGAATAAAG
GTCCTGCTTGTGACCTACGGGACACTTCGGATCCACTACTACACGCCCAAGTTTCATGGCTGTGTGGTTG
GGACAGAGGATGCACTCATAACTCCATACACCACTGACCGAACAGGTTCTGGGGATGCTGTTGTTGCTGC
TGCTATTAGGAAGTTGATAACTTGTCCTGAGATGTACGAGGACCAGGATACATTGGAGAGGCAACTGAGA
TTTGCTGTTGCTGCTGGAATCATATCACAGTGGACAATTGGTGCTGTGCGAGGGTTTCCCACTGAGAGTG
CCGCCCAGAACTTGAAGGAACAAGTCTATGTGCCTTCTATGTGGTGA
>C35_05G00026292.T01
ATGGCCATGGCCACCCCCGCCTTCCTCCTACCAGCGCTGTTCCCCAAGCCCAATTTCCTCGCCGCACCTC
TCCATCCAAGTCTCCCACGAGGCCGCCAACTCCGCTGCTCGCCCAACGGCGCCGCCGTGCCGGAATCCCC
TAAACCCGCTTCTCGCCGCGGCCGCAAGAAGTCCCCGTCCCCGTCCCCGTCCCCGTCGGCGCCGAAGGCG
AAGGCCACGAGGCGGAGAACCAAGAAGGAGGGCCAGGAGTCAGACTCGGAGGGCCAAGAGGAGCCGGCGA
AGCGGACCAGCCGCCGGACAAGGAAGTCCAAGGAAGAGACCAAGCAGGAGGAGATTGTGGCGCAGATGGC
GAGCGACGGAACTGAGGAGACGAGTCAAGAGTCCGAGGAGGAGGATGGGTTGGAGGTGGGGGGCGACTAC
GACGACGCGGAGGATTTCGCGAACGATTGGCCTCCGCTGGTGTGCTGCTTCGGCGCGCCGCGTTGGGAGT
TCGTGCCCACGGTGCGGGTGTCGGACCGGCAGATGCACCCCGATCAGTACTCCACGTGGCTGCACCTGCA
ATGGGAGCCGCCGGAGTTCGCGCGCGCGCCGGGTAGCGCGGCGAGCAACGTGGCCATCGCGCACACCCGG
CTCGGAGGGCGCGCCGCGGTGCTGGGCAAGGTCGGGGACGACGACTTCGGCCGCGAGCTTGTGTACCGTA
TGAACTGCGAGCGGGTACAGACACGCGCCATCAAGTTCGACGGCAAAGCAGCCACGGCCATGGCGCGCAT
GAAGGTGAGCTTCCGGGACCGGGAGGATGGCAAGGGCGGCACCAAGCTTGTGGCCGAGACGGTGAAGAGC
GCTGCCGAGGACTCCCTCCGCAAGAACGAGATCAATGTCGATGTGTTGAAAGAGGCCAGAATGTTCCATT
TCAGTTCAGAAGTTCTGTTAAATCCCTCAATGCATGATACACTCTTCAGAGCCATTGAAATGTCCAAGAA
ATTTGGAAGTAAAGTATTCTTCGATCTGAATTTGCCATTGCCATTGTGGACATCAAGGGATGAGACAAAG
GAGGTGATAAATAGGGCATGGAAAGAGGCTGATATAATAGAGCTGTCAAGGGACGAGCTTGAATTCCTCC
TTGATCATGAGTATTATGAATACAAGAGAAGGACTCCACCTCAGTATTATCTGGAAGGATTCCATTTTAC
AAGAAACTGGCCACAGTACTACCACTACAGCCCTGAAGAGATCGCTCCTATTTGGCATGATGGAATAAAG
GTCCTGCTTGTGACCTACGGGACACTTCGGATCCACTACTACACGCCCAAGTTTCATGGCTGTGTGGTTG
GGACAGAGGATGCACTCATAACTCCATACACCACTGACCGAACAGGTTCTGGGGATGCTGTTGTTGCTGC
TGCTATTAGGAAGTTGATAACTTGTCCTGAGATGTACGAGGACCAGGATACATTGGAGAGGCAACTGAGA
TTTGCTGTTGCTGCTGGAATCATATCACAGTGGACAATTGGTGCTGTGCGAGGGTTTCCCACTGAGAGTG
CCGCCCAGAACTTGAAGGAACAAGTCTATGTGCCTTCTATGTGGTGA
>C36_05G00026672.T01
ATGGCCATGGCCACCCCCGCCTTCCTCCTACCAGCGCTGTTCCCCAAGCCCAATTTCCTCGCCGCACCTC
TCCATCCAAGTCTCCCACGAGGCCGCCAACTCCGCTGCTCGCCCAACGGCGCCGCCGTGCCGGAATCCCC
TAAACCCGCTTCTCGCCGCGGCCGCAAGAAGTCCCCGTCCCCGTCCCCGTCCCCGTCGGCGCCGAAGGCG
AAGGCCACGAGGCGGAGAACCAAGAAGGAGGGCCAGGAGTCAGACTCGGAGGGCCAAGAGGAGCCGGCGA
AGCGGACCAGCCGCCGGACAAGGAAGTCCAAGGAAGAGACCAAGCAGGAGGAGATTGTGGCGCAGATGGC
GAGCGACGGAACTGAGGAGACGAGTCAAGAGTCCGAGGAGGAGGATGGGTTGGAGGTGGGGGGCGACTAC
GACGACGCGGAGGATTTCGCGAACGATTGGCCTCCGCTGGTGTGCTGCTTCGGCGCGCCGCGTTGGGAGT
TCGTGCCCACGGTGCGGGTGTCGGACCGGCAGATGCACCCCGATCAGTACTCCACGTGGCTGCACCTGCA
ATGGGAGCCGCCGGAGTTCGCGCGCGCGCCGGGTAGCGCGGCGAGCAACGTGGCCATCGCGCACACCCGG
CTCGGAGGGCGCGCCGCGGTGCTGGGCAAGGTCGGGGACGACGACTTCGGCCGCGAGCTTGTGTACCGTA
TGAACTGCGAGCGGGTACAGACACGCGCCATCAAGTTCGACGGCAAAGCAGCCACGGCCATGGCGCGCAT
GAAGGTGAGCTTCCGGGACCGGGAGGATGGCAAGGGCGGCACCAAGCTTGTGGCCGAGACGGTGAAGAGC
GCTGCCGAGGACTCCCTCCGCAAGAACGAGATCAATGTCGATGTGTTGAAAGAGGCCAGAATGTTCCATT
TCAGTTCAGAAGTTCTGTTAAATCCCTCAATGCATGATACACTCTTCAGAGCCATTGAAATGTCCAAGAA
ATTTGGAAGTAAAGTATTCTTCGATCTGAATTTGCCATTGCCATTGTGGACATCAAGGGATGAGACAAAG
GAGGTGATAAATAGGGCATGGAAAGAGGCTGATATAATAGAGCTGTCAAGGGACGAGCTTGAATTCCTCC
TTGATCATGAGTATTATGAATACAAGAGAAGGACTCCACCTCAGTATTATCTGGAAGGATTCCATTTTAC
AAGAAACTGGCCACAGTACTACCACTACAGCCCTGAAGAGATCGCTCCTATTTGGCATGATGGAATAAAG
GTCCTGCTTGTGACCTACGGGACACTTCGGATCCACTACTACACGCCCAAGTTTCATGGCTGTGTGGTTG
GGACAGAGGATGCACTCATAACTCCATACACCACTGACCGAACAGGTTCTGGGGATGCTGTTGTTGCTGC
TGCTATTAGGAAGTTGATAACTTGTCCTGAGATGTACGAGGACCAGGATACATTGGAGAGGCAACTGAGA
TTTGCTGTTGCTGCTGGAATCATATCACAGTGGACAATTGGTGCTGTGCGAGGGTTTCCCACTGAGAGTG
CCGCCCAGAACTTGAAGGAACAAGTCTATGTGCCTTCTATGTGGTGA
>Ci846_008971_T01
CCTGCTTGGAAACTGGGGGAGTGGGGGACAGGGAGCTGCTCTTTTCCTTCGGTCCCCAATTTTTTAGCTA
CGGAGTACGGACCGTACTGAATTCGGCCCAGCCTAGTTGGCCTGACTTTTCATGTTCCATGTGGGCTTTA
TCTAGCCCAGCCCGAAAATGCTCGGATGTCGTCCCCCCATGCATTTCTCCCGTTACGGGCGCGACCCGAC
ATCCTTAACGGTTGCTAAAACCCTTATCGGATCACACTGACACTGGATAGAGTCGAGTCGAACGCTCGTC
GCCGTCCCCCTTCCTTCCTCACCTCGACCAAATAGGAGCGGCAATGGCCATGGCCACCCCCGCCTTCCTC
CTACCAGCGCTGTTCCCCAAGCCCAATTTCCTCGCCGCACCTCTCCATCCAAGTCTCCCACGAGGCCGCC
AACTCCGCTGCTCGCCCAACGGCGCCGCCGTGCCGGAATCCCCTAAACCCGCTTCTCGCCGCGGCCGCAA
GAAGTCCCCGTCCCCGTCCCCGTCCCCGTCGGCGCCGAAGGCGAAGGCCACGAGGCGGAGAACCAAGAAG
GAGGGCCAGGAGTCAGACTCGGAGGGCCAAGAGGAGCCGGCGAAGCGGACCAGCCGCCGGACAAGGAAGT
CCAAGGAAGAGACCAAGCAGGAGGAGATTGTGGCGCAGATGGCGAGCGACGGAACTGAGGAGACGAGTCA
AGAGTCCGAGGAGGAGGATGGGTTGGAGGTGGGGGGCGACTACGACGACGCGGAGGATTTCGCGAACGAT
TGGCCTCCGCTGGTGTGCTGCTTCGGCGCGCCGCGTTGGGAGTTCGTGCCCACGGTGCGGGTGTCGGACC
GGCAGATGCACCCCGATCAGTACTCCACGTGGCTGCACCTGCAATGGGAGCCGCTGACATGATTGTAACC
TCTTTTTGTGTGTGTCATTGAAGGTCTATTCTTGAAACAAGATTCAACCTTGATGCTAAACTCTCTACTC
AACTTGTTTAAGTATTCAGACAGATGCCATTTGATCTTGTAGTTCAGATTATGAGATGAATTGGCACCTG
ATCCCTCTTTATATAATCTAAGATAGCAACGGATTATGAATTGATAAAAGTTTCAGTATGTGCTGCATAT
TTACGTTGTTGCTTACAAGATGAGTTTTCGATGTTGTCATTGCTATTACATAGTCAACATTTTTTTAATT
CAAATCTAATCCTTAGTAATTACACAGGCCAGAATGTTCCATTTCAGTTCAGAAGTTCTGTTAAATCCCT
CAATGCATGATACACTCTTCAGAGCCATTGAAATGTCCAAGAAATTTGGAAGTAAAGTATTCTTCGATCT
GAATTTGCCATTGCCATTGTGGACATCAAGGGATGAGACAAAGGAGGTGATAAATAGGGCATGGAAAGAG
GCTGATATAATAGAGCTGTCAAGGGACGAGCTTGAATTCCTCCTTGATCATGAGTATTATGAATACAAGA
GAAGGACTCCACCTCAGTATTATCTGGAAGGATTCCATTTTACAAGAAACTGGCCACAGTACTACCACTA
CAGCCCTGAAGAGATCGCTCCTATTTGGCATGATGGAATAAAGGTCC
>L01_05G00026256.T01
ATGGCCATGGCCACCCCCGCCTTCCTCCTACCAGCGCTGTTCCCCAAGCCCAATTTCCTCGCCGCACCTC
TCCATCCAAGTCTCCCACGAGGCCGCCAACTCCGCTGCTCGCCCAACGGCGCCGCCGTGCCGGAATCCCC
TAAACCCGCTTCTCGCCGCGGCCGCAAGAAGTCCCCGTCCCCGTCCCCGTCCCCGTCGGCGCCGAAGGCG
AAGGCCACGAGGCGGAGAACCAAGAAGGAGGGCCAGGAGTCAGACTCGGAGGGCCAAGAGGAGCCGGCGA
AGCGGACCAGCCGCCGGACAAGGAAGTCCAAGGAAGAGACCAAGCAGGAGGAGATTGTGGCGCAGATGGC
GAGCGACGGAACTGAGGAGACGAGTCAAGAGTCCGAGGAGGAGGATGGGTTGGAGGTGGGGGGCGACTAC
GACGACGCGGAGGATTTCGCGAACGATTGGCCTCCGCTGGTGTGCTGCTTCGGCGCGCCGCGTTGGGAGT
TCGTGCCCACGGTGCGGGTGTCGGACCGGCAGATGCACCCCGATCAGTACTCCACGTGGCTGCACCTGCA
ATGGGAGCCGCCGGAGTTCGCGCGCGCGCCGGGTAGCGCGGCGAGCAACGTGGCCATCGCGCACACCCGG
CTCGGAGGGCGCGCCGCGGTGCTGGGCAAGGTCGGGGACGACGACTTCGGCCGCGAGCTTGTGTACCGTA
TGAACTGCGAGCGGGTACAGACACGCGCCATCAAGTTCGACGGCAAAGCAGCCACGGCCATGGCGCGCAT
GAAGGTGAGCTTCCGGGACCGGGAGGATGGCAAGGGCGGCACCAAGCTTGTGGCCGAGACGGTGAAGAGC
GCTGCCGAGGACTCCCTCCGCAAGAACGAGATCAATGTCGATGTGTTGAAAGAGGCCAGAATGTTCCATT
TCAGTTCAGAAGTTCTGTTAAATCCCTCAATGCATGATACACTCTTCAGAGCCATTGAAATGTCCAAGAA
ATTTGGAAGTAAAGTATTCTTCGATCTGAATTTGCCATTGCCATTGTGGACATCAAGGGATGAGACAAAG
GAGGTGATAAATAGGGCATGGAAAGAGGCTGATATAATAGAGCTGTCAAGGGACGAGCTTGAATTCCTCC
TTGATCATGAGTATTATGAATACAAGAGAAGGACTCCACCTCAGTATTATCTGGAAGGATTCCATTTTAC
AAGAAACTGGCCACAGTACTACCACTACAGCCCTGAAGAGATCGCTCCTATTTGGCATGATGGAATAAAG
GTCCTGCTTGTGACCTACGGGACACTTCGGATCCACTACTACACGCCCAAGTTTCATGGCTGTGTGGTTG
GGACAGAGGATGCACTCATAACTCCATACACCACTGACCGAACAGGTTCTGGGGATGCTGTTGTTGCTGC
TGCTATTAGGAAGTTGATAACTTGTCCTGAGATGTACGAGGACCAGGATACATTGGAGAGGCAACTGAGA
TTTGCTGTTGCTGCTGGAATCATATCACAGTGGACAATTGGTGCTGTGCGAGGGTTTCCCACTGAGAGTG
CCGCCCAGAACTTGAAGGAACAAGTCTATGTGCCTTCTATGTGGTGA
>L02_05G00026837.T01
ATGGCCATGGCCACCCCCGCCTTCCTCCTACCAGCGCTGTTCCCCAAGCCCAATTTCCTCGCCGCACCTC
TCCATCCAAGTCTCCCACGAGGCCGCCAACTCCGCTGCTCGCCCAACGGCGCCGCCGTGCCGGAATCCCC
TAAACCCGCTTCTCGCCGCGGCCGCAAGAAGTCCCCGTCCCCGTCCCCGTCCCCGTCGGCGCCGAAGGCG
AAGGCCACGAGGCGGAGAACCAAGAAGGAGGGCCAGGAGTCAGACTCGGAGGGCCAAGAGGAGCCGGCGA
AGCGGACCAGCCGCCGGACAAGGAAGTCCAAGGAAGAGACCAAGCAGGAGGAGATTGTGGCGCAGATGGC
GAGCGACGGAACTGAGGAGACGAGTCAAGAGTCCGAGGAGGAGGATGGGTTGGAGGTGGGGGGCGACTAC
GACGACGCGGAGGATTTCGCGAACGATTGGCCTCCGCTGGTGTGCTGCTTCGGCGCGCCGCGTTGGGAGT
TCGTGCCCACGGTGCGGGTGTCGGACCGGCAGATGCACCCCGATCAGTACTCCACGTGGCTGCACCTGCA
ATGGGAGCCGCCGGAGTTCGCGCGCGCGCCGGGTAGCGCGGCGAGCAACGTGGCCATCGCGCACACCCGG
CTCGGAGGGCGCGCCGCGGTGCTGGGCAAGGTCGGGGACGACGACTTCGGCCGCGAGCTTGTGTACCGTA
TGAACTGCGAGCGGGTACAGACACGCGCCATCAAGTTCGACGGCAAAGCAGCCACGGCCATGGCGCGCAT
GAAGGTGAGCTTCCGGGACCGGGAGGATGGCAAGGGCGGCACCAAGCTTGTGGCCGAGACGGTGAAGAGC
GCTGCCGAGGACTCCCTCCGCAAGAACGAGATCAATGTCGATGTGTTGAAAGAGGCCAGAATGTTCCATT
TCAGTTCAGAAGTTCTGTTAAATCCCTCAATGCATGATACACTCTTCAGAGCCATTGAAATGTCCAAGAA
ATTTGGAAGTAAAGTATTCTTCGATCTGAATTTGCCATTGCCATTGTGGACATCAAGGGATGAGACAAAG
GAGGTGATAAATAGGGCATGGAAAGAGGCTGATATAATAGAGCTGTCAAGGGACGAGCTTGAATTCCTCC
TTGATCATGAGTATTATGAATACAAGAGAAGGACTCCACCTCAGTATTATCTGGAAGGATTCCATTTTAC
AAGAAACTGGCCACAGTACTACCACTACAGCCCTGAAGAGATCGCTCCTATTTGGCATGATGGAATAAAG
GTCCTGCTTGTGACCTACGGGACACTTCGGATCCACTACTACACGCCCAAGTTTCATGGCTGTGTGGTTG
GGACAGAGGATGCACTCATAACTCCATACACCACTGACCGAACAGGTTCTGGGGATGCTGTTGTTGCTGC
TGCTATTAGGAAGTTGATAACTTGTCCTGAGATGTACGAGGACCAGGATACATTGGAGAGGCAACTGAGA
TTTGCTGTTGCTGCTGGAATCATATCACAGTGGACAATTGGTGCTGTGCGAGGGTTTCCCACTGAGAGTG
CCGCCCAGAACTTGAAGGAACAAGTCTATGTGCCTTCTATGTGGTGA
>L03_05G00026405.T01
ATGGCCATGGCCACCCCCGCCTTCCTCCTACCAGCGCTGTTCCCCAAGCCCAATTTCCTCGCCGCACCTC
TCCATCCAAGTCTCCCACGAGGCCGCCAACTCCGCTGCTCGCCCAACGGCGCCGCCGTGCCGGAATCCCC
TAAACCCGCTTCTCGCCGCGGCCGCAAGAAGTCCCCGTCCCCGTCCCCGTCCCCGTCGGCGCCGAAGGCG
AAGGCCACGAGGCGGAGAACCAAGAAGGAGGGCCAGGAGTCAGACTCGGAGGGCCAAGAGGAGCCGGCGA
AGCGGACCAGCCGCCGGACAAGGAAGTCCAAGGAAGAGACCAAGCAGGAGGAGATTGTGGCGCAGATGGC
GAGCGACGGAACTGAGGAGACGAGTCAAGAGTCCGAGGAGGAGGATGGGTTGGAGGTGGGGGGCGACTAC
GACGACGCGGAGGATTTCGCGAACGATTGGCCTCCGCTGGTGTGCTGCTTCGGCGCGCCGCGTTGGGAGT
TCGTGCCCACGGTGCGGGTGTCGGACCGGCAGATGCACCCCGATCAGTACTCCACGTGGCTGCACCTGCA
ATGGGAGCCGCCGGAGTTCGCGCGCGCGCCGGGTAGCGCGGCGAGCAACGTGGCCATCGCGCACACCCGG
CTCGGAGGGCGCGCCGCGGTGCTGGGCAAGGTCGGGGACGACGACTTCGGCCGCGAGCTTGTGTACCGTA
TGAACTGCGAGCGGGTACAGACACGCGCCATCAAGTTCGACGGCAAAGCAGCCACGGCCATGGCGCGCAT
GAAGGTGAGCTTCCGGGACCGGGAGGATGGCAAGGGCGGCACCAAGCTTGTGGCCGAGACGGTGAAGAGC
GCTGCCGAGGACTCCCTCCGCAAGAACGAGATCAATGTCGATGTGTTGAAAGAGGCCAGAATGTTCCATT
TCAGTTCAGAAGTTCTGTTAAATCCCTCAATGCATGATACACTCTTCAGAGCCATTGAAATGTCCAAGAA
ATTTGGAAGTAAAGTATTCTTCGATCTGAATTTGCCATTGCCATTGTGGACATCAAGGGATGAGACAAAG
GAGGTGATAAATAGGGCATGGAAAGAGGCTGATATAATAGAGCTGTCAAGGGACGAGCTTGAATTCCTCC
TTGATCATGAGTATTATGAATACAAGAGAAGGACTCCACCTCAGTATTATCTGGAAGGATTCCATTTTAC
AAGAAACTGGCCACAGTACTACCACTACAGCCCTGAAGAGATCGCTCCTATTTGGCATGATGGAATAAAG
GTCCTGCTTGTGACCTACGGGACACTTCGGATCCACTACTACACGCCCAAGTTTCATGGCTGTGTGGTTG
GGACAGAGGATGCACTCATAACTCCATACACCACTGACCGAACAGGTTCTGGGGATGCTGTTGTTGCTGC
TGCTATTAGGAAGTTGATAACTTGTCCTGAGATGTACGAGGACCAGGATACATTGGAGAGGCAACTGAGA
TTTGCTGTTGCTGCTGGAATCATATCACAGTGGACAATTGGTGCTGTGCGAGGGTTTCCCACTGAGAGTG
CCGCCCAGAACTTGAAGGAACAAGTCTATGTGCCTTCTATGTGGTGA
>L04_05G00025805.T01
ATGGCCATGGCCACCCCCGCCTTCCTCCTACCAGCGCTGTTCCCCAAGCCCAATTTCCTCGCCGCACCTC
TCCATCCAAGTCTCCCACGAGGCCGCCAACTCCGCTGCTCGCCCAACGGCGCCGCCGTGCCGGAATCCCC
TAAACCCGCTTCTCGCCGCGGCCGCAAGAAGTCCCCGTCCCCGTCCCCGTCCCCGTCGGCGCCGAAGGCG
AAGGCCACGAGGCGGAGAACCAAGAAGGAGGGCCAGGAGTCAGACTCGGAGGGCCAAGAGGAGCCGGCGA
AGCGGACCAGCCGCCGGACAAGGAAGTCCAAGGAAGAGACCAAGCAGGAGGAGATTGTGGCGCAGATGGC
GAGCGACGGAACTGAGGAGACGAGTCAAGAGTCCGAGGAGGAGGATGGGTTGGAGGTGGGGGGCGACTAC
GACGACGCGGAGGATTTCGCGAACGATTGGCCTCCGCTGGTGTGCTGCTTCGGCGCGCCGCGTTGGGAGT
TCGTGCCCACGGTGCGGGTGTCGGACCGGCAGATGCACCCCGATCAGTACTCCACGTGGCTGCACCTGCA
ATGGGAGCCGCCGGAGTTCGCGCGCGCGCCGGGTAGCGCGGCGAGCAACGTGGCCATCGCGCACACCCGG
CTCGGAGGGCGCGCCGCGGTGCTGGGCAAGGTCGGGGACGACGACTTCGGCCGCGAGCTTGTGTACCGTA
TGAACTGCGAGCGGGTACAGACACGCGCCATCAAGTTCGACGGCAAAGCAGCCACGGCCATGGCGCGCAT
GAAGGTGAGCTTCCGGGACCGGGAGGATGGCAAGGGCGGCACCAAGCTTGTGGCCGAGACGGTGAAGAGC
GCTGCCGAGGACTCCCTCCGCAAGAACGAGATCAATGTCGATGTGTTGAAAGAGGCCAGAATGTTCCATT
TCAGTTCAGAAGTTCTGTTAAATCCCTCAATGCATGATACACTCTTCAGAGCCATTGAAATGTCCAAGAA
ATTTGGAAGTAAAGTATTCTTCGATCTGAATTTGCCATTGCCATTGTGGACATCAAGGGATGAGACAAAG
GAGGTGATAAATAGGGCATGGAAAGAGGCTGATATAATAGAGCTGTCAAGGGACGAGCTTGAATTCCTCC
TTGATCATGAGTATTATGAATACAAGAGAAGGACTCCACCTCAGTATTATCTGGAAGGATTCCATTTTAC
AAGAAACTGGCCACAGTACTACCACTACAGCCCTGAAGAGATCGCTCCTATTTGGCATGATGGAATAAAG
GTCCTGCTTGTGACCTACGGGACACTTCGGATCCACTACTACACGCCCAAGTTTCATGGCTGTGTGGTTG
GGACAGAGGATGCACTCATAACTCCATACACCACTGACCGAACAGGTTCTGGGGATGCTGTTGTTGCTGC
TGCTATTAGGAAGTTGATAACTTGTCCTGAGATGTACGAGGACCAGGATACATTGGAGAGGCAACTGAGA
TTTGCTGTTGCTGCTGGAATCATATCACAGTGGACAATTGGTGCTGTGCGAGGGTTTCCCACTGAGAGTG
CCGCCCAGAACTTGAAGGAACAAGTCTATGTGCCTTCTATGTGGTGA
>L05_05G00026064.T01
ATGGCCATGGCCACCCCCGCCTTCCTCCTACCAGCGCTGTTCCCCAAGCCCAATTTCCTCGCCGCACCTC
TCCATCCAAGTCTCCCACGAGGCCGCCAACTCCGCTGCTCGCCCAACGGCGCCGCCGTGCCGGAATCCCC
TAAACCCGCTTCTCGCCGCGGCCGCAAGAAGTCCCCGTCCCCGTCCCCGTCCCCGTCGGCGCCGAAGGCG
AAGGCCACGAGGCGGAGAACCAAGAAGGAGGGCCAGGAGTCAGACTCGGAGGGCCAAGAGGAGCCGGCGA
AGCGGACCAGCCGCCGGACAAGGAAGTCCAAGGAAGAGACCAAGCAGGAGGAGATTGTGGCGCAGATGGC
GAGCGACGGAACTGAGGAGACGAGTCAAGAGTCCGAGGAGGAGGATGGGTTGGAGGTGGGGGGCGACTAC
GACGACGCGGAGGATTTCGCGAACGATTGGCCTCCGCTGGTGTGCTGCTTCGGCGCGCCGCGTTGGGAGT
TCGTGCCCACGGTGCGGGTGTCGGACCGGCAGATGCACCCCGATCAGTACTCCACGTGGCTGCACCTGCA
ATGGGAGCCGCCGGAGTTCGCGCGCGCGCCGGGTAGCGCGGCGAGCAACGTGGCCATCGCGCACACCCGG
CTCGGAGGGCGCGCCGCGGTGCTGGGCAAGGTCGGGGACGACGACTTCGGCCGCGAGCTTGTGTACCGTA
TGAACTGCGAGCGGGTACAGACACGCGCCATCAAGTTCGACGGCAAAGCAGCCACGGCCATGGCGCGCAT
GAAGGTGAGCTTCCGGGACCGGGAGGATGGCAAGGGCGGCACCAAGCTTGTGGCCGAGACGGTGAAGAGC
GCTGCCGAGGACTCCCTCCGCAAGAACGAGATCAATGTCGATGTGTTGAAAGAGGCCAGAATGTTCCATT
TCAGTTCAGAAGTTCTGTTAAATCCCTCAATGCATGATACACTCTTCAGAGCCATTGAAATGTCCAAGAA
ATTTGGAAGTAAAGTATTCTTCGATCTGAATTTGCCATTGCCATTGTGGACATCAAGGGATGAGACAAAG
GAGGTGATAAATAGGGCATGGAAAGAGGCTGATATAATAGAGCTGTCAAGGGACGAGCTTGAATTCCTCC
TTGATCATGAGTATTATGAATACAAGAGAAGGACTCCACCTCAGTATTATCTGGAAGGATTCCATTTTAC
AAGAAACTGGCCACAGTACTACCACTACAGCCCTGAAGAGATCGCTCCTATTTGGCATGATGGAATAAAG
GTCCTGCTTGTGACCTACGGGACACTTCGGATCCACTACTACACGCCCAAGTTTCATGGCTGTGTGGTTG
GGACAGAGGATGCACTCATAACTCCATACACCACTGACCGAACAGGTTCTGGGGATGCTGTTGTTGCTGC
TGCTATTAGGAAGTTGATAACTTGTCCTGAGATGTACGAGGACCAGGATACATTGGAGAGGCAACTGAGA
TTTGCTGTTGCTGCTGGAATCATATCACAGTGGACAATTGGTGCTGTGCGAGGGTTTCCCACTGAGAGTG
CCGCCCAGAACTTGAAGGAACAAGTCTATGTGCCTTCTATGTGGTGA
>L06_05G00025911.T01
ATGGCCATGGCCACCCCCGCCTTCCTCCTACCAGCGCTGTTCCCCAAGCCCAATTTCCTCGCCGCACCTC
TCCATCCAAGTCTCCCACGAGGCCGCCAACTCCGCTGCTCGCCCAACGGCGCCGCCGTGCCGGAATCCCC
TAAACCCGCTTCTCGCCGCGGCCGCAAGAAGTCCCCGTCCCCGTCCCCGTCCCCGTCGGCGCCGAAGGCG
AAGGCCACGAGGCGGAGAACCAAGAAGGAGGGCCAGGAGTCAGACTCGGAGGGCCAAGAGGAGCCGGCGA
AGCGGACCAGCCGCCGGACAAGGAAGTCCAAGGAAGAGACCAAGCAGGAGGAGATTGTGGCGCAGATGGC
GAGCGACGGAACTGAGGAGACGAGTCAAGAGTCCGAGGAGGAGGATGGGTTGGAGGTGGGGGGCGACTAC
GACGACGCGGAGGATTTCGCGAACGATTGGCCTCCGCTGGTGTGCTGCTTCGGCGCGCCGCGTTGGGAGT
TCGTGCCCACGGTGCGGGTGTCGGACCGGCAGATGCACCCCGATCAGTACTCCACGTGGCTGCACCTGCA
ATGGGAGCCGCCGGAGTTCGCGCGCGCGCCGGGTAGCGCGGCGAGCAACGTGGCCATCGCGCACACCCGG
CTCGGAGGGCGCGCCGCGGTGCTGGGCAAGGTCGGGGACGACGACTTCGGCCGCGAGCTTGTGTACCGTA
TGAACTGCGAGCGGGTACAGACACGCGCCATCAAGTTCGACGGCAAAGCAGCCACGGCCATGGCGCGCAT
GAAGGTGAGCTTCCGGGACCGGGAGGATGGCAAGGGCGGCACCAAGCTTGTGGCCGAGACGGTGAAGAGC
GCTGCCGAGGACTCCCTCCGCAAGAACGAGATCAATGTCGATGTGTTGAAAGAGGCCAGAATGTTCCATT
TCAGTTCAGAAGTTCTGTTAAATCCCTCAATGCATGATACACTCTTCAGAGCCATTGAAATGTCCAAGAA
ATTTGGAAGTAAAGTATTCTTCGATCTGAATTTGCCATTGCCATTGTGGACATCAAGGGATGAGACAAAG
GAGGTGATAAATAGGGCATGGAAAGAGGCTGATATAATAGAGCTGTCAAGGGACGAGCTTGAATTCCTCC
TTGATCATGAGTATTATGAATACAAGAGAAGGACTCCACCTCAGTATTATCTGGAAGGATTCCATTTTAC
AAGAAACTGGCCACAGTACTACCACTACAGCCCTGAAGAGATCGCTCCTATTTGGCATGATGGAATAAAG
GTCCTGCTTGTGACCTACGGGACACTTCGGATCCACTACTACACGCCCAAGTTTCATGGCTGTGTGGTTG
GGACAGAGGATGCACTCATAACTCCATACACCACTGACCGAACAGGTTCTGGGGATGCTGTTGTTGCTGC
TGCTATTAGGAAGTTGATAACTTGTCCTGAGATGTACGAGGACCAGGATACATTGGAGAGGCAACTGAGA
TTTGCTGTTGCTGCTGGAATCATATCACAGTGGACAATTGGTGCTGTGCGAGGGTTTCCCACTGAGAGTG
CCGCCCAGAACTTGAAGGAACAAGTCTATGTGCCTTCTATGTGGTGA
>L07_05G00026823.T01
ATGGCCATGGCCACCCCCGCCTTCCTCCTACCAGCGCTGTTCCCCAAGCCCAATTTCCTCGCCGCACCTC
TCCATCCAAGTCTCCCACGAGGCCGCCAACTCCGCTGCTCGCCCAACGGCGCCGCCGTGCCGGAATCCCC
TAAACCCGCTTCTCGCCGCGGCCGCAAGAAGTCCCCGTCCCCGTCCCCGTCCCCGTCGGCGCCGAAGGCG
AAGGCCACGAGGCGGAGAACCAAGAAGGAGGGCCAGGAGTCAGACTCGGAGGGCCAAGAGGAGCCGGCGA
AGCGGACCAGCCGCCGGACAAGGAAGTCCAAGGAAGAGACCAAGCAGGAGGAGATTGTGGCGCAGATGGC
GAGCGACGGAACTGAGGAGACGAGTCAAGAGTCCGAGGAGGAGGATGGGTTGGAGGTGGGGGGCGACTAC
GACGACGCGGAGGATTTCGCGAACGATTGGCCTCCGCTGGTGTGCTGCTTCGGCGCGCCGCGTTGGGAGT
TCGTGCCCACGGTGCGGGTGTCGGACCGGCAGATGCACCCCGATCAGTACTCCACGTGGCTGCACCTGCA
ATGGGAGCCGCCGGAGTTCGCGCGCGCGCCGGGTAGCGCGGCGAGCAACGTGGCCATCGCGCACACCCGG
CTCGGAGGGCGCGCCGCGGTGCTGGGCAAGGTCGGGGACGACGACTTCGGCCGCGAGCTTGTGTACCGTA
TGAACTGCGAGCGGGTACAGACACGCGCCATCAAGTTCGACGGCAAAGCAGCCACGGCCATGGCGCGCAT
GAAGGTGAGCTTCCGGGACCGGGAGGATGGCAAGGGCGGCACCAAGCTTGTGGCCGAGACGGTGAAGAGC
GCTGCCGAGGACTCCCTCCGCAAGAACGAGATCAATGTCGATGTGTTGAAAGAGGCCAGAATGTTCCATT
TCAGTTCAGAAGTTCTGTTAAATCCCTCAATGCATGATACACTCTTCAGAGCCATTGAAATGTCCAAGAA
ATTTGGAAGTAAAGTATTCTTCGATCTGAATTTGCCATTGCCATTGTGGACATCAAGGGATGAGACAAAG
GAGGTGATAAATAGGGCATGGAAAGAGGCTGATATAATAGAGCTGTCAAGGGACGAGCTTGAATTCCTCC
TTGATCATGAGTATTATGAATACAAGAGAAGGACTCCACCTCAGTATTATCTGGAAGGATTCCATTTTAC
AAGAAACTGGCCACAGTACTACCACTACAGCCCTGAAGAGATCGCTCCTATTTGGCATGATGGAATAAAG
GTCCTGCTTGTGACCTACGGGACACTTCGGATCCACTACTACACGCCCAAGTTTCATGGCTGTGTGGTTG
GGACAGAGGATGCACTCATAACTCCATACACCACTGACCGAACAGGTTCTGGGGATGCTGTTGTTGCTGC
TGCTATTAGGAAGTTGATAACTTGTCCTGAGATGTACGAGGACCAGGATACATTGGAGAGGCAACTGAGA
TTTGCTGTTGCTGCTGGAATCATATCACAGTGGACAATTGGTGCTGTGCGAGGGTTTCCCACTGAGAGTG
CCGCCCAGAACTTGAAGGAACAAGTCTATGTGCCTTCTATGTGGTGA
>L08_05G00026727.T01
ATGGCCATGGCCACCCCCGCCTTCCTCCTACCAGCGCTGTTCCCCAAGCCCAATTTCCTCGCCGCACCTC
TCCATCCAAGTCTCCCACGAGGCCGCCAACTCCGCTGCTCGCCCAACGGCGCCGCCGTGCCGGAATCCCC
TAAACCCGCTTCTCGCCGCGGCCGCAAGAAGTCCCCGTCCCCGTCCCCGTCCCCGTCGGCGCCGAAGGCG
AAGGCCACGAGGCGGAGAACCAAGAAGGAGGGCCAGGAGTCAGACTCGGAGGGCCAAGAGGAGCCGGCGA
AGCGGACCAGCCGCCGGACAAGGAAGTCCAAGGAAGAGACCAAGCAGGAGGAGATTGTGGCGCAGATGGC
GAGCGACGGAACTGAGGAGACGAGTCAAGAGTCCGAGGAGGAGGATGGGTTGGAGGTGGGGGGCGACTAC
GACGACGCGGAGGATTTCGCGAACGATTGGCCTCCGCTGGTGTGCTGCTTCGGCGCGCCGCGTTGGGAGT
TCGTGCCCACGGTGCGGGTGTCGGACCGGCAGATGCACCCCGATCAGTACTCCACGTGGCTGCACCTGCA
ATGGGAGCCGCCGGAGTTCGCGCGCGCGCCGGGTAGCGCGGCGAGCAACGTGGCCATCGCGCACACCCGG
CTCGGAGGGCGCGCCGCGGTGCTGGGCAAGGTCGGGGACGACGACTTCGGCCGCGAGCTTGTGTACCGTA
TGAACTGCGAGCGGGTACAGACACGCGCCATCAAGTTCGACGGCAAAGCAGCCACGGCCATGGCGCGCAT
GAAGGTGAGCTTCCGGGACCGGGAGGATGGCAAGGGCGGCACCAAGCTTGTGGCCGAGACGGTGAAGAGC
GCTGCCGAGGACTCCCTCCGCAAGAACGAGATCAATGTCGATGTGTTGAAAGAGGCCAGAATGTTCCATT
TCAGTTCAGAAGTTCTGTTAAATCCCTCAATGCATGATACACTCTTCAGAGCCATTGAAATGTCCAAGAA
ATTTGGAAGTAAAGTATTCTTCGATCTGAATTTGCCATTGCCATTGTGGACATCAAGGGATGAGACAAAG
GAGGTGATAAATAGGGCATGGAAAGAGGCTGATATAATAGAGCTGTCAAGGGACGAGCTTGAATTCCTCC
TTGATCATGAGTATTATGAATACAAGAGAAGGACTCCACCTCAGTATTATCTGGAAGGATTCCATTTTAC
AAGAAACTGGCCACAGTACTACCACTACAGCCCTGAAGAGATCGCTCCTATTTGGCATGATGGAATAAAG
GTCCTGCTTGTGACCTACGGGACACTTCGGATCCACTACTACACGCCCAAGTTTCATGGCTGTGTGGTTG
GGACAGAGGATGCACTCATAACTCCATACACCACTGACCGAACAGGTTCTGGGGATGCTGTTGTTGCTGC
TGCTATTAGGAAGTTGATAACTTGTCCTGAGATGTACGAGGACCAGGATACATTGGAGAGGCAACTGAGA
TTTGCTGTTGCTGCTGGAATCATATCACAGTGGACAATTGGTGCTGTGCGAGGGTTTCCCACTGAGAGTG
CCGCCCAGAACTTGAAGGAACAAGTCTATGTGCCTTCTATGTGGTGA
>L09_05G00025860.T01
ATGGCCATGGCCACCCCCGCCTTCCTCCTACCAGCGCTGTTCCCCAAGCCCAATTTCCTCGCCGCACCTC
TCCATCCAAGTCTCCCACGAGGCCGCCAACTCCGCTGCTCGCCCAACGGCGCCGCCGTGCCGGAATCCCC
TAAACCCGCTTCTCGCCGCGGCCGCAAGAAGTCCCCGTCCCCGTCCCCGTCCCCGTCGGCGCCGAAGGCG
AAGGCCACGAGGCGGAGAACCAAGAAGGAGGGCCAGGAGTCAGACTCGGAGGGCCAAGAGGAGCCGGCGA
AGCGGACCAGCCGCCGGACAAGGAAGTCCAAGGAAGAGACCAAGCAGGAGGAGATTGTGGCGCAGATGGC
GAGCGACGGAACTGAGGAGACGAGTCAAGAGTCCGAGGAGGAGGATGGGTTGGAGGTGGGGGGCGACTAC
GACGACGCGGAGGATTTCGCGAACGATTGGCCTCCGCTGGTGTGCTGCTTCGGCGCGCCGCGTTGGGAGT
TCGTGCCCACGGTGCGGGTGTCGGACCGGCAGATGCACCCCGATCAGTACTCCACGTGGCTGCACCTGCA
ATGGGAGCCGCCGGAGTTCGCGCGCGCGCCGGGTAGCGCGGCGAGCAACGTGGCCATCGCGCACACCCGG
CTCGGAGGGCGCGCCGCGGTGCTGGGCAAGGTCGGGGACGACGACTTCGGCCGCGAGCTTGTGTACCGTA
TGAACTGCGAGCGGGTACAGACACGCGCCATCAAGTTCGACGGCAAAGCAGCCACGGCCATGGCGCGCAT
GAAGGTGAGCTTCCGGGACCGGGAGGATGGCAAGGGCGGCACCAAGCTTGTGGCCGAGACGGTGAAGAGC
GCTGCCGAGGACTCCCTCCGCAAGAACGAGATCAATGTCGATGTGTTGAAAGAGGCCAGAATGTTCCATT
TCAGTTCAGAAGTTCTGTTAAATCCCTCAATGCATGATACACTCTTCAGAGCCATTGAAATGTCCAAGAA
ATTTGGAAGTAAAGTATTCTTCGATCTGAATTTGCCATTGCCATTGTGGACATCAAGGGATGAGACAAAG
GAGGTGATAAATAGGGCATGGAAAGAGGCTGATATAATAGAGCTGTCAAGGGACGAGCTTGAATTCCTCC
TTGATCATGAGTATTATGAATACAAGAGAAGGACTCCACCTCAGTATTATCTGGAAGGATTCCATTTTAC
AAGAAACTGGCCACAGTACTACCACTACAGCCCTGAAGAGATCGCTCCTATTTGGCATGATGGAATAAAG
GTCCTGCTTGTGACCTACGGGACACTTCGGATCCACTACTACACGCCCAAGTTTCATGGCTGTGTGGTTG
GGACAGAGGATGCACTCATAACTCCATACACCACTGACCGAACAGGTTCTGGGGATGCTGTTGTTGCTGC
TGCTATTAGGAAGTTGATAACTTGTCCTGAGATGTACGAGGACCAGGATACATTGGAGAGGCAACTGAGA
TTTGCTGTTGCTGCTGGAATCATATCACAGTGGACAATTGGTGCTGTGCGAGGGTTTCCCACTGAGAGTG
CCGCCCAGAACTTGAAGGAACAAGTCTATGTGCCTTCTATGTGGTGA
>L10_05G00027729.T01
ATGGCCATGGCCACCCCCGCCTTCCTCCTACCAGCGCTGTTCCCCAAGCCCAATTTCCTCGCCGCACCTC
TCCATCCAAGTCTCCCACGAGGCCGCCAACTCCGCTGCTCGCCCAACGGCGCCGCCGTGCCGGAATCCCC
TAAACCCGCTTCTCGCCGCGGCCGCAAGAAGTCCCCGTCCCCGTCCCCGTCCCCGTCGGCGCCGAAGGCG
AAGGCCACGAGGCGGAGAACCAAGAAGGAGGGCCAGGAGTCAGACTCGGAGGGCCAAGAGGAGCCGGCGA
AGCGGACCAGCCGCCGGACAAGGAAGTCCAAGGAAGAGACCAAGCAGGAGGAGATTGTGGCGCAGATGGC
GAGCGACGGAACTGAGGAGACGAGTCAAGAGTCCGAGGAGGAGGATGGGTTGGAGGTGGGGGGCGACTAC
GACGACGCGGAGGATTTCGCGAACGATTGGCCTCCGCTGGTGTGCTGCTTCGGCGCGCCGCGTTGGGAGT
TCGTGCCCACGGTGCGGGTGTCGGACCGGCAGATGCACCCCGATCAGTACTCCACGTGGCTGCACCTGCA
ATGGGAGCCGCCGGAGTTCGCGCGCGCGCCGGGTAGCGCGGCGAGCAACGTGGCCATCGCGCACACCCGG
CTCGGAGGGCGCGCCGCGGTGCTGGGCAAGGTCGGGGACGACGACTTCGGCCGCGAGCTTGTGTACCGTA
TGAACTGCGAGCGGGTACAGACACGCGCCATCAAGTTCGACGGCAAAGCAGCCACGGCCATGGCGCGCAT
GAAGGTGAGCTTCCGGGACCGGGAGGATGGCAAGGGCGGCACCAAGCTTGTGGCCGAGACGGTGAAGAGC
GCTGCCGAGGACTCCCTCCGCAAGAACGAGATCAATGTCGATGTGTTGAAAGAGGCCAGAATGTTCCATT
TCAGTTCAGAAGTTCTGTTAAATCCCTCAATGCATGATACACTCTTCAGAGCCATTGAAATGTCCAAGAA
ATTTGGAAGTAAAGTATTCTTCGATCTGAATTTGCCATTGCCATTGTGGACATCAAGGGATGAGACAAAG
GAGGTGATAAATAGGGCATGGAAAGAGGCTGATATAATAGAGCTGTCAAGGGACGAGCTTGAATTCCTCC
TTGATCATGAGTATTATGAATACAAGAGAAGGACTCCACCTCAGTATTATCTGGAAGGATTCCATTTTAC
AAGAAACTGGCCACAGTACTACCACTACAGCCCTGAAGAGATCGCTCCTATTTGGCATGATGGAATAAAG
GTCCTGCTTGTGACCTACGGGACACTTCGGATCCACTACTACACGCCCAAGTTTCATGGCTGTGTGGTTG
GGACAGAGGATGCACTCATAACTCCATACACCACTGACCGAACAGGTTCTGGGGATGCTGTTGTTGCTGC
TGCTATTAGGAAGTTGATAACTTGTCCTGAGATGTACGAGGACCAGGATACATTGGAGAGGCAACTGAGA
TTTGCTGTTGCTGCTGGAATCATATCACAGTGGACAATTGGTGCTGTGCGAGGGTTTCCCACTGAGAGTG
CCGCCCAGAACTTGAAGGAACAAGTCTATGTGCCTTCTATGTGGTGA
>L11_05G00027698.T01
ATGGCCATGGCCACCCCCGCCTTCCTCCTACCAGCGCTGTTCCCCAAGCCCAATTTCCTCGCCGCACCTC
TCCATCCAAGTCTCCCACGAGGCCGCCAACTCCGCTGCTCGCCCAACGGCGCCGCCGTGCCGGAATCCCC
TAAACCCGCTTCTCGCCGCGGCCGCAAGAAGTCCCCGTCCCCGTCCCCGTCCCCGTCGGCGCCGAAGGCG
AAGGCCACGAGGCGGAGAACCAAGAAGGAGGGCCAGGAGTCAGACTCGGAGGGCCAAGAGGAGCCGGCGA
AGCGGACCAGCCGCCGGACAAGGAAGTCCAAGGAAGAGACCAAGCAGGAGGAGATTGTGGCGCAGATGGC
GAGCGACGGAACTGAGGAGACGAGTCAAGAGTCCGAGGAGGAGGATGGGTTGGAGGTGGGGGGCGACTAC
GACGACGCGGAGGATTTCGCGAACGATTGGCCTCCGCTGGTGTGCTGCTTCGGCGCGCCGCGTTGGGAGT
TCGTGCCCACGGTGCGGGTGTCGGACCGGCAGATGCACCCCGATCAGTACTCCACGTGGCTGCACCTGCA
ATGGGAGCCGCCGGAGTTCGCGCGCGCGCCGGGTAGCGCGGCGAGCAACGTGGCCATCGCGCACACCCGG
CTCGGAGGGCGCGCCGCGGTGCTGGGCAAGGTCGGGGACGACGACTTCGGCCGCGAGCTTGTGTACCGTA
TGAACTGCGAGCGGGTACAGACACGCGCCATCAAGTTCGACGGCAAAGCAGCCACGGCCATGGCGCGCAT
GAAGGTGAGCTTCCGGGACCGGGAGGATGGCAAGGGCGGCACCAAGCTTGTGGCCGAGACGGTGAAGAGC
GCTGCCGAGGACTCCCTCCGCAAGAACGAGATCAATGTCGATGTGTTGAAAGAGGCCAGAATGTTCCATT
TCAGTTCAGAAGTTCTGTTAAATCCCTCAATGCATGATACACTCTTCAGAGCCATTGAAATGTCCAAGAA
ATTTGGAAGTAAAGTATTCTTCGATCTGAATTTGCCATTGCCATTGTGGACATCAAGGGATGAGACAAAG
GAGGTGATAAATAGGGCATGGAAAGAGGCTGATATAATAGAGCTGTCAAGGGACGAGCTTGAATTCCTCC
TTGATCATGAGTATTATGAATACAAGAGAAGGACTCCACCTCAGTATTATCTGGAAGGATTCCATTTTAC
AAGAAACTGGCCACAGTACTACCACTACAGCCCTGAAGAGATCGCTCCTATTTGGCATGATGGAATAAAG
GTCCTGCTTGTGACCTACGGGACACTTCGGATCCACTACTACACGCCCAAGTTTCATGGCTGTGTGGTTG
GGACAGAGGATGCACTCATAACTCCATACACCACTGACCGAACAGGTTCTGGGGATGCTGTTGTTGCTGC
TGCTATTAGGAAGTTGATAACTTGTCCTGAGATGTACGAGGACCAGGATACATTGGAGAGGCAACTGAGA
TTTGCTGTTGCTGCTGGAATCATATCACAGTGGACAATTGGTGCTGTGCGAGGGTTTCCCACTGAGAGTG
CCGCCCAGAACTTGAAGGAACAAGTCTATGTGCCTTCTATGTGGTGA
>L12_05G00026522.T01
ATGGCCATGGCCACCCCCGCCTTCCTCCTACCAGCGCTGTTCCCCAAGCCCAATTTCCTCGCCGCACCTC
TCCATCCAAGTCTCCCACGAGGCCGCCAACTCCGCTGCTCGCCCAACGGCGCCGCCGTGCCGGAATCCCC
TAAACCCGCTTCTCGCCGCGGCCGCAAGAAGTCCCCGTCCCCGTCCCCGTCCCCGTCGGCGCCGAAGGCG
AAGGCCACGAGGCGGAGAACCAAGAAGGAGGGCCAGGAGTCAGACTCGGAGGGCCAAGAGGAGCCGGCGA
AGCGGACCAGCCGCCGGACAAGGAAGTCCAAGGAAGAGACCAAGCAGGAGGAGATTGTGGCGCAGATGGC
GAGCGACGGAACTGAGGAGACGAGTCAAGAGTCCGAGGAGGAGGATGGGTTGGAGGTGGGGGGCGACTAC
GACGACGCGGAGGATTTCGCGAACGATTGGCCTCCGCTGGTGTGCTGCTTCGGCGCGCCGCGTTGGGAGT
TCGTGCCCACGGTGCGGGTGTCGGACCGGCAGATGCACCCCGATCAGTACTCCACGTGGCTGCACCTGCA
ATGGGAGCCGCCGGAGTTCGCGCGCGCGCCGGGTAGCGCGGCGAGCAACGTGGCCATCGCGCACACCCGG
CTCGGAGGGCGCGCCGCGGTGCTGGGCAAGGTCGGGGACGACGACTTCGGCCGCGAGCTTGTGTACCGTA
TGAACTGCGAGCGGGTACAGACACGCGCCATCAAGTTCGACGGCAAAGCAGCCACGGCCATGGCGCGCAT
GAAGGTGAGCTTCCGGGACCGGGAGGATGGCAAGGGCGGCACCAAGCTTGTGGCCGAGACGGTGAAGAGC
GCTGCCGAGGACTCCCTCCGCAAGAACGAGATCAATGTCGATGTGTTGAAAGAGGCCAGAATGTTCCATT
TCAGTTCAGAAGTTCTGTTAAATCCCTCAATGCATGATACACTCTTCAGAGCCATTGAAATGTCCAAGAA
ATTTGGAAGTAAAGTATTCTTCGATCTGAATTTGCCATTGCCATTGTGGACATCAAGGGATGAGACAAAG
GAGGTGATAAATAGGGCATGGAAAGAGGCTGATATAATAGAGCTGTCAAGGGACGAGCTTGAATTCCTCC
TTGATCATGAGTATTATGAATACAAGAGAAGGACTCCACCTCAGTATTATCTGGAAGGATTCCATTTTAC
AAGAAACTGGCCACAGTACTACCACTACAGCCCTGAAGAGATCGCTCCTATTTGGCATGATGGAATAAAG
GTCCTGCTTGTGACCTACGGGACACTTCGGATCCACTACTACACGCCCAAGTTTCATGGCTGTGTGGTTG
GGACAGAGGATGCACTCATAACTCCATACACCACTGACCGAACAGGTTCTGGGGATGCTGTTGTTGCTGC
TGCTATTAGGAAGTTGATAACTTGTCCTGAGATGTACGAGGACCAGGATACATTGGAGAGGCAACTGAGA
TTTGCTGTTGCTGCTGGAATCATATCACAGTGGACAATTGGTGCTGTGCGAGGGTTTCCCACTGAGAGTG
CCGCCCAGAACTTGAAGGAACAAGTCTATGTGCCTTCTATGTGGTGA
>L13_05G00026335.T01
ATGGCCATGGCCACCCCCGCCTTCCTCCTACCAGCGCTGTTCCCCAAGCCCAATTTCCTCGCCGCACCTC
TCCATCCAAGTCTCCCACGAGGCCGCCAACTCCGCTGCTCGCCCAACGGCGCCGCCGTGCCGGAATCCCC
TAAACCCGCTTCTCGCCGCGGCCGCAAGAAGTCCCCGTCCCCGTCCCCGTCCCCGTCGGCGCCGAAGGCG
AAGGCCACGAGGCGGAGAACCAAGAAGGAGGGCCAGGAGTCAGACTCGGAGGGCCAAGAGGAGCCGGCGA
AGCGGACCAGCCGCCGGACAAGGAAGTCCAAGGAAGAGACCAAGCAGGAGGAGATTGTGGCGCAGATGGC
GAGCGACGGAACTGAGGAGACGAGTCAAGAGTCCGAGGAGGAGGATGGGTTGGAGGTGGGGGGCGACTAC
GACGACGCGGAGGATTTCGCGAACGATTGGCCTCCGCTGGTGTGCTGCTTCGGCGCGCCGCGTTGGGAGT
TCGTGCCCACGGTGCGGGTGTCGGACCGGCAGATGCACCCCGATCAGTACTCCACGTGGCTGCACCTGCA
ATGGGAGCCGCCGGAGTTCGCGCGCGCGCCGGGTAGCGCGGCGAGCAACGTGGCCATCGCGCACACCCGG
CTCGGAGGGCGCGCCGCGGTGCTGGGCAAGGTCGGGGACGACGACTTCGGCCGCGAGCTTGTGTACCGTA
TGAACTGCGAGCGGGTACAGACACGCGCCATCAAGTTCGACGGCAAAGCAGCCACGGCCATGGCGCGCAT
GAAGGTGAGCTTCCGGGACCGGGAGGATGGCAAGGGCGGCACCAAGCTTGTGGCCGAGACGGTGAAGAGC
GCTGCCGAGGACTCCCTCCGCAAGAACGAGATCAATGTCGATGTGTTGAAAGAGGCCAGAATGTTCCATT
TCAGTTCAGAAGTTCTGTTAAATCCCTCAATGCATGATACACTCTTCAGAGCCATTGAAATGTCCAAGAA
ATTTGGAAGTAAAGTATTCTTCGATCTGAATTTGCCATTGCCATTGTGGACATCAAGGGATGAGACAAAG
GAGGTGATAAATAGGGCATGGAAAGAGGCTGATATAATAGAGCTGTCAAGGGACGAGCTTGAATTCCTCC
TTGATCATGAGTATTATGAATACAAGAGAAGGACTCCACCTCAGTATTATCTGGAAGGATTCCATTTTAC
AAGAAACTGGCCACAGTACTACCACTACAGCCCTGAAGAGATCGCTCCTATTTGGCATGATGGAATAAAG
GTCCTGCTTGTGACCTACGGGACACTTCGGATCCACTACTACACGCCCAAGTTTCATGGCTGTGTGGTTG
GGACAGAGGATGCACTCATAACTCCATACACCACTGACCGAACAGGTTCTGGGGATGCTGTTGTTGCTGC
TGCTATTAGGAAGTTGATAACTTGTCCTGAGATGTACGAGGACCAGGATACATTGGAGAGGCAACTGAGA
TTTGCTGTTGCTGCTGGAATCATATCACAGTGGACAATTGGTGCTGTGCGAGGGTTTCCCACTGAGAGTG
CCGCCCAGAACTTGAAGGAACAAGTCTATGTGCCTTCTATGTGGTGA
>L14_05G00026677.T01
ATGGCCATGGCCACCCCCGCCTTCCTCCTACCAGCGCTGTTCCCCAAGCCCAATTTCCTCGCCGCACCTC
TCCATCCAAGTCTCCCACGAGGCCGCCAACTCCGCTGCTCGCCCAACGGCGCCGCCGTGCCGGAATCCCC
TAAACCCGCTTCTCGCCGCGGCCGCAAGAAGTCCCCGTCCCCGTCCCCGTCCCCGTCGGCGCCGAAGGCG
AAGGCCACGAGGCGGAGAACCAAGAAGGAGGGCCAGGAGTCAGACTCGGAGGGCCAAGAGGAGCCGGCGA
AGCGGACCAGCCGCCGGACAAGGAAGTCCAAGGAAGAGACCAAGCAGGAGGAGATTGTGGCGCAGATGGC
GAGCGACGGAACTGAGGAGACGAGTCAAGAGTCCGAGGAGGAGGATGGGTTGGAGGTGGGGGGCGACTAC
GACGACGCGGAGGATTTCGCGAACGATTGGCCTCCGCTGGTGTGCTGCTTCGGCGCGCCGCGTTGGGAGT
TCGTGCCCACGGTGCGGGTGTCGGACCGGCAGATGCACCCCGATCAGTACTCCACGTGGCTGCACCTGCA
ATGGGAGCCGCCGGAGTTCGCGCGCGCGCCGGGTAGCGCGGCGAGCAACGTGGCCATCGCGCACACCCGG
CTCGGAGGGCGCGCCGCGGTGCTGGGCAAGGTCGGGGACGACGACTTCGGCCGCGAGCTTGTGTACCGTA
TGAACTGCGAGCGGGTACAGACACGCGCCATCAAGTTCGACGGCAAAGCAGCCACGGCCATGGCGCGCAT
GAAGGTGAGCTTCCGGGACCGGGAGGATGGCAAGGGCGGCACCAAGCTTGTGGCCGAGACGGTGAAGAGC
GCTGCCGAGGACTCCCTCCGCAAGAACGAGATCAATGTCGATGTGTTGAAAGAGGCCAGAATGTTCCATT
TCAGTTCAGAAGTTCTGTTAAATCCCTCAATGCATGATACACTCTTCAGAGCCATTGAAATGTCCAAGAA
ATTTGGAAGTAAAGTATTCTTCGATCTGAATTTGCCATTGCCATTGTGGACATCAAGGGATGAGACAAAG
GAGGTGATAAATAGGGCATGGAAAGAGGCTGATATAATAGAGCTGTCAAGGGACGAGCTTGAATTCCTCC
TTGATCATGAGTATTATGAATACAAGAGAAGGACTCCACCTCAGTATTATCTGGAAGGATTCCATTTTAC
AAGAAACTGGCCACAGTACTACCACTACAGCCCTGAAGAGATCGCTCCTATTTGGCATGATGGAATAAAG
GTCCTGCTTGTGACCTACGGGACACTTCGGATCCACTACTACACGCCCAAGTTTCATGGCTGTGTGGTTG
GGACAGAGGATGCACTCATAACTCCATACACCACTGACCGAACAGGTTCTGGGGATGCTGTTGTTGCTGC
TGCTATTAGGAAGTTGATAACTTGTCCTGAGATGTACGAGGACCAGGATACATTGGAGAGGCAACTGAGA
TTTGCTGTTGCTGCTGGAATCATATCACAGTGGACAATTGGTGCTGTGCGAGGGTTTCCCACTGAGAGTG
CCGCCCAGAACTTGAAGGAACAAGTCTATGTGCCTTCTATGTGGTGA
>L15_05G00025781.T01
ATGGCCATGGCCACCCCCGCCTTCCTCCTACCAGCGCTGTTCCCCAAGCCCAATTTCCTCGCCGCACCTC
TCCATCCAAGTCTCCCACGAGGCCGCCAACTCCGCTGCTCGCCCAACGGCGCCGCCGTGCCGGAATCCCC
TAAACCCGCTTCTCGCCGCGGCCGCAAGAAGTCCCCGTCCCCGTCCCCGTCCCCGTCGGCGCCGAAGGCG
AAGGCCACGAGGCGGAGAACCAAGAAGGAGGGCCAGGAGTCAGACTCGGAGGGCCAAGAGGAGCCGGCGA
AGCGGACCAGCCGCCGGACAAGGAAGTCCAAGGAAGAGACCAAGCAGGAGGAGATTGTGGCGCAGATGGC
GAGCGACGGAACTGAGGAGACGAGTCAAGAGTCCGAGGAGGAGGATGGGTTGGAGGTGGGGGGCGACTAC
GACGACGCGGAGGATTTCGCGAACGATTGGCCTCCGCTGGTGTGCTGCTTCGGCGCGCCGCGTTGGGAGT
TCGTGCCCACGGTGCGGGTGTCGGACCGGCAGATGCACCCCGATCAGTACTCCACGTGGCTGCACCTGCA
ATGGGAGCCGCCGGAGTTCGCGCGCGCGCCGGGTAGCGCGGCGAGCAACGTGGCCATCGCGCACACCCGG
CTCGGAGGGCGCGCCGCGGTGCTGGGCAAGGTCGGGGACGACGACTTCGGCCGCGAGCTTGTGTACCGTA
TGAACTGCGAGCGGGTACAGACACGCGCCATCAAGTTCGACGGCAAAGCAGCCACGGCCATGGCGCGCAT
GAAGGTGAGCTTCCGGGACCGGGAGGATGGCAAGGGCGGCACCAAGCTTGTGGCCGAGACGGTGAAGAGC
GCTGCCGAGGACTCCCTCCGCAAGAACGAGATCAATGTCGATGTGTTGAAAGAGGCCAGAATGTTCCATT
TCAGTTCAGAAGTTCTGTTAAATCCCTCAATGCATGATACACTCTTCAGAGCCATTGAAATGTCCAAGAA
ATTTGGAAGTAAAGTATTCTTCGATCTGAATTTGCCATTGCCATTGTGGACATCAAGGGATGAGACAAAG
GAGGTGATAAATAGGGCATGGAAAGAGGCTGATATAATAGAGCTGTCAAGGGACGAGCTTGAATTCCTCC
TTGATCATGAGTATTATGAATACAAGAGAAGGACTCCACCTCAGTATTATCTGGAAGGATTCCATTTTAC
AAGAAACTGGCCACAGTACTACCACTACAGCCCTGAAGAGATCGCTCCTATTTGGCATGATGGAATAAAG
GTCCTGCTTGTGACCTACGGGACACTTCGGATCCACTACTACACGCCCAAGTTTCATGGCTGTGTGGTTG
GGACAGAGGATGCACTCATAACTCCATACACCACTGACCGAACAGGTTCTGGGGATGCTGTTGTTGCTGC
TGCTATTAGGAAGTTGATAACTTGTCCTGAGATGTACGAGGACCAGGATACATTGGAGAGGCAACTGAGA
TTTGCTGTTGCTGCTGGAATCATATCACAGTGGACAATTGGTGCTGTGCGAGGGTTTCCCACTGAGAGTG
CCGCCCAGAACTTGAAGGAACAAGTCTATGTGCCTTCTATGTGGTGA
>L16_05G00026448.T01
ATGGCCATGGCCACCCCCGCCTTCCTCCTACCAGCGCTGTTCCCCAAGCCCAATTTCCTCGCCGCACCTC
TCCATCCAAGTCTCCCACGAGGCCGCCAACTCCGCTGCTCGCCCAACGGCGCCGCCGTGCCGGAATCCCC
TAAACCCGCTTCTCGCCGCGGCCGCAAGAAGTCCCCGTCCCCGTCCCCGTCCCCGTCGGCGCCGAAGGCG
AAGGCCACGAGGCGGAGAACCAAGAAGGAGGGCCAGGAGTCAGACTCGGAGGGCCAAGAGGAGCCGGCGA
AGCGGACCAGCCGCCGGACAAGGAAGTCCAAGGAAGAGACCAAGCAGGAGGAGATTGTGGCGCAGATGGC
GAGCGACGGAACTGAGGAGACGAGTCAAGAGTCCGAGGAGGAGGATGGGTTGGAGGTGGGGGGCGACTAC
GACGACGCGGAGGATTTCGCGAACGATTGGCCTCCGCTGGTGTGCTGCTTCGGCGCGCCGCGTTGGGAGT
TCGTGCCCACGGTGCGGGTGTCGGACCGGCAGATGCACCCCGATCAGTACTCCACGTGGCTGCACCTGCA
ATGGGAGCCGCCGGAGTTCGCGCGCGCGCCGGGTAGCGCGGCGAGCAACGTGGCCATCGCGCACACCCGG
CTCGGAGGGCGCGCCGCGGTGCTGGGCAAGGTCGGGGACGACGACTTCGGCCGCGAGCTTGTGTACCGTA
TGAACTGCGAGCGGGTACAGACACGCGCCATCAAGTTCGACGGCAAAGCAGCCACGGCCATGGCGCGCAT
GAAGGTGAGCTTCCGGGACCGGGAGGATGGCAAGGGCGGCACCAAGCTTGTGGCCGAGACGGTGAAGAGC
GCTGCCGAGGACTCCCTCCGCAAGAACGAGATCAATGTCGATGTGTTGAAAGAGGCCAGAATGTTCCATT
TCAGTTCAGAAGTTCTGTTAAATCCCTCAATGCATGATACACTCTTCAGAGCCATTGAAATGTCCAAGAA
ATTTGGAAGTAAAGTATTCTTCGATCTGAATTTGCCATTGCCATTGTGGACATCAAGGGATGAGACAAAG
GAGGTGATAAATAGGGCATGGAAAGAGGCTGATATAATAGAGCTGTCAAGGGACGAGCTTGAATTCCTCC
TTGATCATGAGTATTATGAATACAAGAGAAGGACTCCACCTCAGTATTATCTGGAAGGATTCCATTTTAC
AAGAAACTGGCCACAGTACTACCACTACAGCCCTGAAGAGATCGCTCCTATTTGGCATGATGGAATAAAG
GTCCTGCTTGTGACCTACGGGACACTTCGGATCCACTACTACACGCCCAAGTTTCATGGCTGTGTGGTTG
GGACAGAGGATGCACTCATAACTCCATACACCACTGACCGAACAGGTTCTGGGGATGCTGTTGTTGCTGC
TGCTATTAGGAAGTTGATAACTTGTCCTGAGATGTACGAGGACCAGGATACATTGGAGAGGCAACTGAGA
TTTGCTGTTGCTGCTGGAATCATATCACAGTGGACAATTGGTGCTGTGCGAGGGTTTCCCACTGAGAGTG
CCGCCCAGAACTTGAAGGAACAAGTCTATGTGCCTTCTATGTGGTGA
>L17_05G00026347.T01
ATGGCCATGGCCACCCCCGCCTTCCTCCTACCAGCGCTGTTCCCCAAGCCCAATTTCCTCGCCGCACCTC
TCCATCCAAGTCTCCCACGAGGCCGCCAACTCCGCTGCTCGCCCAACGGCGCCGCCGTGCCGGAATCCCC
TAAACCCGCTTCTCGCCGCGGCCGCAAGAAGTCCCCGTCCCCGTCCCCGTCCCCGTCGGCGCCGAAGGCG
AAGGCCACGAGGCGGAGAACCAAGAAGGAGGGCCAGGAGTCAGACTCGGAGGGCCAAGAGGAGCCGGCGA
AGCGGACCAGCCGCCGGACAAGGAAGTCCAAGGAAGAGACCAAGCAGGAGGAGATTGTGGCGCAGATGGC
GAGCGACGGAACTGAGGAGACGAGTCAAGAGTCCGAGGAGGAGGATGGGTTGGAGGTGGGGGGCGACTAC
GACGACGCGGAGGATTTCGCGAACGATTGGCCTCCGCTGGTGTGCTGCTTCGGCGCGCCGCGTTGGGAGT
TCGTGCCCACGGTGCGGGTGTCGGACCGGCAGATGCACCCCGATCAGTACTCCACGTGGCTGCACCTGCA
ATGGGAGCCGCCGGAGTTCGCGCGCGCGCCGGGTAGCGCGGCGAGCAACGTGGCCATCGCGCACACCCGG
CTCGGAGGGCGCGCCGCGGTGCTGGGCAAGGTCGGGGACGACGACTTCGGCCGCGAGCTTGTGTACCGTA
TGAACTGCGAGCGGGTACAGACACGCGCCATCAAGTTCGACGGCAAAGCAGCCACGGCCATGGCGCGCAT
GAAGGTGAGCTTCCGGGACCGGGAGGATGGCAAGGGCGGCACCAAGCTTGTGGCCGAGACGGTGAAGAGC
GCTGCCGAGGACTCCCTCCGCAAGAACGAGATCAATGTCGATGTGTTGAAAGAGGCCAGAATGTTCCATT
TCAGTTCAGAAGTTCTGTTAAATCCCTCAATGCATGATACACTCTTCAGAGCCATTGAAATGTCCAAGAA
ATTTGGAAGTAAAGTATTCTTCGATCTGAATTTGCCATTGCCATTGTGGACATCAAGGGATGAGACAAAG
GAGGTGATAAATAGGGCATGGAAAGAGGCTGATATAATAGAGCTGTCAAGGGACGAGCTTGAATTCCTCC
TTGATCATGAGTATTATGAATACAAGAGAAGGACTCCACCTCAGTATTATCTGGAAGGATTCCATTTTAC
AAGAAACTGGCCACAGTACTACCACTACAGCCCTGAAGAGATCGCTCCTATTTGGCATGATGGAATAAAG
GTCCTGCTTGTGACCTACGGGACACTTCGGATCCACTACTACACGCCCAAGTTTCATGGCTGTGTGGTTG
GGACAGAGGATGCACTCATAACTCCATACACCACTGACCGAACAGGTTCTGGGGATGCTGTTGTTGCTGC
TGCTATTAGGAAGTTGATAACTTGTCCTGAGATGTACGAGGACCAGGATACATTGGAGAGGCAACTGAGA
TTTGCTGTTGCTGCTGGAATCATATCACAGTGGACAATTGGTGCTGTGCGAGGGTTTCCCACTGAGAGTG
CCGCCCAGAACTTGAAGGAACAAGTCTATGTGCCTTCTATGTGGTGA
>L18_05G00026526.T01
ATGGCCATGGCCACCCCCGCCTTCCTCCTACCAGCGCTGTTCCCCAAGCCCAATTTCCTCGCCGCACCTC
TCCATCCAAGTCTCCCACGAGGCCGCCAACTCCGCTGCTCGCCCAACGGCGCCGCCGTGCCGGAATCCCC
TAAACCCGCTTCTCGCCGCGGCCGCAAGAAGTCCCCGTCCCCGTCCCCGTCCCCGTCGGCGCCGAAGGCG
AAGGCCACGAGGCGGAGAACCAAGAAGGAGGGCCAGGAGTCAGACTCGGAGGGCCAAGAGGAGCCGGCGA
AGCGGACCAGCCGCCGGACAAGGAAGTCCAAGGAAGAGACCAAGCAGGAGGAGATTGTGGCGCAGATGGC
GAGCGACGGAACTGAGGAGACGAGTCAAGAGTCCGAGGAGGAGGATGGGTTGGAGGTGGGGGGCGACTAC
GACGACGCGGAGGATTTCGCGAACGATTGGCCTCCGCTGGTGTGCTGCTTCGGCGCGCCGCGTTGGGAGT
TCGTGCCCACGGTGCGGGTGTCGGACCGGCAGATGCACCCCGATCAGTACTCCACGTGGCTGCACCTGCA
ATGGGAGCCGCCGGAGTTCGCGCGCGCGCCGGGTAGCGCGGCGAGCAACGTGGCCATCGCGCACACCCGG
CTCGGAGGGCGCGCCGCGGTGCTGGGCAAGGTCGGGGACGACGACTTCGGCCGCGAGCTTGTGTACCGTA
TGAACTGCGAGCGGGTACAGACACGCGCCATCAAGTTCGACGGCAAAGCAGCCACGGCCATGGCGCGCAT
GAAGGTGAGCTTCCGGGACCGGGAGGATGGCAAGGGCGGCACCAAGCTTGTGGCCGAGACGGTGAAGAGC
GCTGCCGAGGACTCCCTCCGCAAGAACGAGATCAATGTCGATGTGTTGAAAGAGGCCAGAATGTTCCATT
TCAGTTCAGAAGTTCTGTTAAATCCCTCAATGCATGATACACTCTTCAGAGCCATTGAAATGTCCAAGAA
ATTTGGAAGTAAAGTATTCTTCGATCTGAATTTGCCATTGCCATTGTGGACATCAAGGGATGAGACAAAG
GAGGTGATAAATAGGGCATGGAAAGAGGCTGATATAATAGAGCTGTCAAGGGACGAGCTTGAATTCCTCC
TTGATCATGAGTATTATGAATACAAGAGAAGGACTCCACCTCAGTATTATCTGGAAGGATTCCATTTTAC
AAGAAACTGGCCACAGTACTACCACTACAGCCCTGAAGAGATCGCTCCTATTTGGCATGATGGAATAAAG
GTCCTGCTTGTGACCTACGGGACACTTCGGATCCACTACTACACGCCCAAGTTTCATGGCTGTGTGGTTG
GGACAGAGGATGCACTCATAACTCCATACACCACTGACCGAACAGGTTCTGGGGATGCTGTTGTTGCTGC
TGCTATTAGGAAGTTGATAACTTGTCCTGAGATGTACGAGGACCAGGATACATTGGAGAGGCAACTGAGA
TTTGCTGTTGCTGCTGGAATCATATCACAGTGGACAATTGGTGCTGTGCGAGGGTTTCCCACTGAGAGTG
CCGCCCAGAACTTGAAGGAACAAGTCTATGTGCCTTCTATGTGGTGA
>L19_05G00026343.T01
ATGGCCATGGCCACCCCCGCCTTCCTCCTACCAGCGCTGTTCCCCAAGCCCAATTTCCTCGCCGCACCTC
TCCATCCAAGTCTCCCACGAGGCCGCCAACTCCGCTGCTCGCCCAACGGCGCCGCCGTGCCGGAATCCCC
TAAACCCGCTTCTCGCCGCGGCCGCAAGAAGTCCCCGTCCCCGTCCCCGTCCCCGTCGGCGCCGAAGGCG
AAGGCCACGAGGCGGAGAACCAAGAAGGAGGGCCAGGAGTCAGACTCGGAGGGCCAAGAGGAGCCGGCGA
AGCGGACCAGCCGCCGGACAAGGAAGTCCAAGGAAGAGACCAAGCAGGAGGAGATTGTGGCGCAGATGGC
GAGCGACGGAACTGAGGAGACGAGTCAAGAGTCCGAGGAGGAGGATGGGTTGGAGGTGGGGGGCGACTAC
GACGACGCGGAGGATTTCGCGAACGATTGGCCTCCGCTGGTGTGCTGCTTCGGCGCGCCGCGTTGGGAGT
TCGTGCCCACGGTGCGGGTGTCGGACCGGCAGATGCACCCCGATCAGTACTCCACGTGGCTGCACCTGCA
ATGGGAGCCGCCGGAGTTCGCGCGCGCGCCGGGTAGCGCGGCGAGCAACGTGGCCATCGCGCACACCCGG
CTCGGAGGGCGCGCCGCGGTGCTGGGCAAGGTCGGGGACGACGACTTCGGCCGCGAGCTTGTGTACCGTA
TGAACTGCGAGCGGGTACAGACACGCGCCATCAAGTTCGACGGCAAAGCAGCCACGGCCATGGCGCGCAT
GAAGGTGAGCTTCCGGGACCGGGAGGATGGCAAGGGCGGCACCAAGCTTGTGGCCGAGACGGTGAAGAGC
GCTGCCGAGGACTCCCTCCGCAAGAACGAGATCAATGTCGATGTGTTGAAAGAGGCCAGAATGTTCCATT
TCAGTTCAGAAGTTCTGTTAAATCCCTCAATGCATGATACACTCTTCAGAGCCATTGAAATGTCCAAGAA
ATTTGGAAGTAAAGTATTCTTCGATCTGAATTTGCCATTGCCATTGTGGACATCAAGGGATGAGACAAAG
GAGGTGATAAATAGGGCATGGAAAGAGGCTGATATAATAGAGCTGTCAAGGGACGAGCTTGAATTCCTCC
TTGATCATGAGTATTATGAATACAAGAGAAGGACTCCACCTCAGTATTATCTGGAAGGATTCCATTTTAC
AAGAAACTGGCCACAGTACTACCACTACAGCCCTGAAGAGATCGCTCCTATTTGGCATGATGGAATAAAG
GTCCTGCTTGTGACCTACGGGACACTTCGGATCCACTACTACACGCCCAAGTTTCATGGCTGTGTGGTTG
GGACAGAGGATGCACTCATAACTCCATACACCACTGACCGAACAGGTTCTGGGGATGCTGTTGTTGCTGC
TGCTATTAGGAAGTTGATAACTTGTCCTGAGATGTACGAGGACCAGGATACATTGGAGAGGCAACTGAGA
TTTGCTGTTGCTGCTGGAATCATATCACAGTGGACAATTGGTGCTGTGCGAGGGTTTCCCACTGAGAGTG
CCGCCCAGAACTTGAAGGAACAAGTCTATGTGCCTTCTATGTGGTGA
>L20_05G00026402.T01
ATGGCCATGGCCACCCCCGCCTTCCTCCTACCAGCGCTGTTCCCCAAGCCCAATTTCCTCGCCGCACCTC
TCCATCCAAGTCTCCCACGAGGCCGCCAACTCCGCTGCTCGCCCAACGGCGCCGCCGTGCCGGAATCCCC
TAAACCCGCTTCTCGCCGCGGCCGCAAGAAGTCCCCGTCCCCGTCCCCGTCCCCGTCGGCGCCGAAGGCG
AAGGCCACGAGGCGGAGAACCAAGAAGGAGGGCCAGGAGTCAGACTCGGAGGGCCAAGAGGAGCCGGCGA
AGCGGACCAGCCGCCGGACAAGGAAGTCCAAGGAAGAGACCAAGCAGGAGGAGATTGTGGCGCAGATGGC
GAGCGACGGAACTGAGGAGACGAGTCAAGAGTCCGAGGAGGAGGATGGGTTGGAGGTGGGGGGCGACTAC
GACGACGCGGAGGATTTCGCGAACGATTGGCCTCCGCTGGTGTGCTGCTTCGGCGCGCCGCGTTGGGAGT
TCGTGCCCACGGTGCGGGTGTCGGACCGGCAGATGCACCCCGATCAGTACTCCACGTGGCTGCACCTGCA
ATGGGAGCCGCCGGAGTTCGCGCGCGCGCCGGGTAGCGCGGCGAGCAACGTGGCCATCGCGCACACCCGG
CTCGGAGGGCGCGCCGCGGTGCTGGGCAAGGTCGGGGACGACGACTTCGGCCGCGAGCTTGTGTACCGTA
TGAACTGCGAGCGGGTACAGACACGCGCCATCAAGTTCGACGGCAAAGCAGCCACGGCCATGGCGCGCAT
GAAGGTGAGCTTCCGGGACCGGGAGGATGGCAAGGGCGGCACCAAGCTTGTGGCCGAGACGGTGAAGAGC
GCTGCCGAGGACTCCCTCCGCAAGAACGAGATCAATGTCGATGTGTTGAAAGAGGCCAGAATGTTCCATT
TCAGTTCAGAAGTTCTGTTAAATCCCTCAATGCATGATACACTCTTCAGAGCCATTGAAATGTCCAAGAA
ATTTGGAAGTAAAGTATTCTTCGATCTGAATTTGCCATTGCCATTGTGGACATCAAGGGATGAGACAAAG
GAGGTGATAAATAGGGCATGGAAAGAGGCTGATATAATAGAGCTGTCAAGGGACGAGCTTGAATTCCTCC
TTGATCATGAGTATTATGAATACAAGAGAAGGACTCCACCTCAGTATTATCTGGAAGGATTCCATTTTAC
AAGAAACTGGCCACAGTACTACCACTACAGCCCTGAAGAGATCGCTCCTATTTGGCATGATGGAATAAAG
GTCCTGCTTGTGACCTACGGGACACTTCGGATCCACTACTACACGCCCAAGTTTCATGGCTGTGTGGTTG
GGACAGAGGATGCACTCATAACTCCATACACCACTGACCGAACAGGTTCTGGGGATGCTGTTGTTGCTGC
TGCTATTAGGAAGTTGATAACTTGTCCTGAGATGTACGAGGACCAGGATACATTGGAGAGGCAACTGAGA
TTTGCTGTTGCTGCTGGAATCATATCACAGTGGACAATTGGTGCTGTGCGAGGGTTTCCCACTGAGAGTG
CCGCCCAGAACTTGAAGGAACAAGTCTATGTGCCTTCTATGTGGTGA
>L21_05G00026286.T01
ATGGCCATGGCCACCCCCGCCTTCCTCCTACCAGCGCTGTTCCCCAAGCCCAATTTCCTCGCCGCACCTC
TCCATCCAAGTCTCCCACGAGGCCGCCAACTCCGCTGCTCGCCCAACGGCGCCGCCGTGCCGGAATCCCC
TAAACCCGCTTCTCGCCGCGGCCGCAAGAAGTCCCCGTCCCCGTCCCCGTCCCCGTCGGCGCCGAAGGCG
AAGGCCACGAGGCGGAGAACCAAGAAGGAGGGCCAGGAGTCAGACTCGGAGGGCCAAGAGGAGCCGGCGA
AGCGGACCAGCCGCCGGACAAGGAAGTCCAAGGAAGAGACCAAGCAGGAGGAGATTGTGGCGCAGATGGC
GAGCGACGGAACTGAGGAGACGAGTCAAGAGTCCGAGGAGGAGGATGGGTTGGAGGTGGGGGGCGACTAC
GACGACGCGGAGGATTTCGCGAACGATTGGCCTCCGCTGGTGTGCTGCTTCGGCGCGCCGCGTTGGGAGT
TCGTGCCCACGGTGCGGGTGTCGGACCGGCAGATGCACCCCGATCAGTACTCCACGTGGCTGCACCTGCA
ATGGGAGCCGCCGGAGTTCGCGCGCGCGCCGGGTAGCGCGGCGAGCAACGTGGCCATCGCGCACACCCGG
CTCGGAGGGCGCGCCGCGGTGCTGGGCAAGGTCGGGGACGACGACTTCGGCCGCGAGCTTGTGTACCGTA
TGAACTGCGAGCGGGTACAGACACGCGCCATCAAGTTCGACGGCAAAGCAGCCACGGCCATGGCGCGCAT
GAAGGTGAGCTTCCGGGACCGGGAGGATGGCAAGGGCGGCACCAAGCTTGTGGCCGAGACGGTGAAGAGC
GCTGCCGAGGACTCCCTCCGCAAGAACGAGATCAATGTCGATGTGTTGAAAGAGGCCAGAATGTTCCATT
TCAGTTCAGAAGTTCTGTTAAATCCCTCAATGCATGATACACTCTTCAGAGCCATTGAAATGTCCAAGAA
ATTTGGAAGTAAAGTATTCTTCGATCTGAATTTGCCATTGCCATTGTGGACATCAAGGGATGAGACAAAG
GAGGTGATAAATAGGGCATGGAAAGAGGCTGATATAATAGAGCTGTCAAGGGACGAGCTTGAATTCCTCC
TTGATCATGAGTATTATGAATACAAGAGAAGGACTCCACCTCAGTATTATCTGGAAGGATTCCATTTTAC
AAGAAACTGGCCACAGTACTACCACTACAGCCCTGAAGAGATCGCTCCTATTTGGCATGATGGAATAAAG
GTCCTGCTTGTGACCTACGGGACACTTCGGATCCACTACTACACGCCCAAGTTTCATGGCTGTGTGGTTG
GGACAGAGGATGCACTCATAACTCCATACACCACTGACCGAACAGGTTCTGGGGATGCTGTTGTTGCTGC
TGCTATTAGGAAGTTGATAACTTGTCCTGAGATGTACGAGGACCAGGATACATTGGAGAGGCAACTGAGA
TTTGCTGTTGCTGCTGGAATCATATCACAGTGGACAATTGGTGCTGTGCGAGGGTTTCCCACTGAGAGTG
CCGCCCAGAACTTGAAGGAACAAGTCTATGTGCCTTCTATGTGGTGA
>L22_05G00025915.T01
ATGGCCATGGCCACCCCCGCCTTCCTCCTACCAGCGCTGTTCCCCAAGCCCAATTTCCTCGCCGCACCTC
TCCATCCAAGTCTCCCACGAGGCCGCCAACTCCGCTGCTCGCCCAACGGCGCCGCCGTGCCGGAATCCCC
TAAACCCGCTTCTCGCCGCGGCCGCAAGAAGTCCCCGTCCCCGTCCCCGTCCCCGTCGGCGCCGAAGGCG
AAGGCCACGAGGCGGAGAACCAAGAAGGAGGGCCAGGAGTCAGACTCGGAGGGCCAAGAGGAGCCGGCGA
AGCGGACCAGCCGCCGGACAAGGAAGTCCAAGGAAGAGACCAAGCAGGAGGAGATTGTGGCGCAGATGGC
GAGCGACGGAACTGAGGAGACGAGTCAAGAGTCCGAGGAGGAGGATGGGTTGGAGGTGGGGGGCGACTAC
GACGACGCGGAGGATTTCGCGAACGATTGGCCTCCGCTGGTGTGCTGCTTCGGCGCGCCGCGTTGGGAGT
TCGTGCCCACGGTGCGGGTGTCGGACCGGCAGATGCACCCCGATCAGTACTCCACGTGGCTGCACCTGCA
ATGGGAGCCGCCGGAGTTCGCGCGCGCGCCGGGTAGCGCGGCGAGCAACGTGGCCATCGCGCACACCCGG
CTCGGAGGGCGCGCCGCGGTGCTGGGCAAGGTCGGGGACGACGACTTCGGCCGCGAGCTTGTGTACCGTA
TGAACTGCGAGCGGGTACAGACACGCGCCATCAAGTTCGACGGCAAAGCAGCCACGGCCATGGCGCGCAT
GAAGGTGAGCTTCCGGGACCGGGAGGATGGCAAGGGCGGCACCAAGCTTGTGGCCGAGACGGTGAAGAGC
GCTGCCGAGGACTCCCTCCGCAAGAACGAGATCAATGTCGATGTGTTGAAAGAGGCCAGAATGTTCCATT
TCAGTTCAGAAGTTCTGTTAAATCCCTCAATGCATGATACACTCTTCAGAGCCATTGAAATGTCCAAGAA
ATTTGGAAGTAAAGTATTCTTCGATCTGAATTTGCCATTGCCATTGTGGACATCAAGGGATGAGACAAAG
GAGGTGATAAATAGGGCATGGAAAGAGGCTGATATAATAGAGCTGTCAAGGGACGAGCTTGAATTCCTCC
TTGATCATGAGTATTATGAATACAAGAGAAGGACTCCACCTCAGTATTATCTGGAAGGATTCCATTTTAC
AAGAAACTGGCCACAGTACTACCACTACAGCCCTGAAGAGATCGCTCCTATTTGGCATGATGGAATAAAG
GTCCTGCTTGTGACCTACGGGACACTTCGGATCCACTACTACACGCCCAAGTTTCATGGCTGTGTGGTTG
GGACAGAGGATGCACTCATAACTCCATACACCACTGACCGAACAGGTTCTGGGGATGCTGTTGTTGCTGC
TGCTATTAGGAAGTTGATAACTTGTCCTGAGATGTACGAGGACCAGGATACATTGGAGAGGCAACTGAGA
TTTGCTGTTGCTGCTGGAATCATATCACAGTGGACAATTGGTGCTGTGCGAGGGTTTCCCACTGAGAGTG
CCGCCCAGAACTTGAAGGAACAAGTCTATGTGCCTTCTATGTGGTGA
>L23_05G00026678.T01
ATGGCCATGGCCACCCCCGCCTTCCTCCTACCAGCGCTGTTCCCCAAGCCCAATTTCCTCGCCGCACCTC
TCCATCCAAGTCTCCCACGAGGCCGCCAACTCCGCTGCTCGCCCAACGGCGCCGCCGTGCCGGAATCCCC
TAAACCCGCTTCTCGCCGCGGCCGCAAGAAGTCCCCGTCCCCGTCCCCGTCCCCGTCGGCGCCGAAGGCG
AAGGCCACGAGGCGGAGAACCAAGAAGGAGGGCCAGGAGTCAGACTCGGAGGGCCAAGAGGAGCCGGCGA
AGCGGACCAGCCGCCGGACAAGGAAGTCCAAGGAAGAGACCAAGCAGGAGGAGATTGTGGCGCAGATGGC
GAGCGACGGAACTGAGGAGACGAGTCAAGAGTCCGAGGAGGAGGATGGGTTGGAGGTGGGGGGCGACTAC
GACGACGCGGAGGATTTCGCGAACGATTGGCCTCCGCTGGTGTGCTGCTTCGGCGCGCCGCGTTGGGAGT
TCGTGCCCACGGTGCGGGTGTCGGACCGGCAGATGCACCCCGATCAGTACTCCACGTGGCTGCACCTGCA
ATGGGAGCCGCCGGAGTTCGCGCGCGCGCCGGGTAGCGCGGCGAGCAACGTGGCCATCGCGCACACCCGG
CTCGGAGGGCGCGCCGCGGTGCTGGGCAAGGTCGGGGACGACGACTTCGGCCGCGAGCTTGTGTACCGTA
TGAACTGCGAGCGGGTACAGACACGCGCCATCAAGTTCGACGGCAAAGCAGCCACGGCCATGGCGCGCAT
GAAGGTGAGCTTCCGGGACCGGGAGGATGGCAAGGGCGGCACCAAGCTTGTGGCCGAGACGGTGAAGAGC
GCTGCCGAGGACTCCCTCCGCAAGAACGAGATCAATGTCGATGTGTTGAAAGAGGCCAGAATGTTCCATT
TCAGTTCAGAAGTTCTGTTAAATCCCTCAATGCATGATACACTCTTCAGAGCCATTGAAATGTCCAAGAA
ATTTGGAAGTAAAGTATTCTTCGATCTGAATTTGCCATTGCCATTGTGGACATCAAGGGATGAGACAAAG
GAGGTGATAAATAGGGCATGGAAAGAGGCTGATATAATAGAGCTGTCAAGGGACGAGCTTGAATTCCTCC
TTGATCATGAGTATTATGAATACAAGAGAAGGACTCCACCTCAGTATTATCTGGAAGGATTCCATTTTAC
AAGAAACTGGCCACAGTACTACCACTACAGCCCTGAAGAGATCGCTCCTATTTGGCATGATGGAATAAAG
GTCCTGCTTGTGACCTACGGGACACTTCGGATCCACTACTACACGCCCAAGTTTCATGGCTGTGTGGTTG
GGACAGAGGATGCACTCATAACTCCATACACCACTGACCGAACAGGTTCTGGGGATGCTGTTGTTGCTGC
TGCTATTAGGAAGTTGATAACTTGTCCTGAGATGTACGAGGACCAGGATACATTGGAGAGGCAACTGAGA
TTTGCTGTTGCTGCTGGAATCATATCACAGTGGACAATTGGTGCTGTGCGAGGGTTTCCCACTGAGAGTG
CCGCCCAGAACTTGAAGGAACAAGTCTATGTGCCTTCTATGTGGTGA
>L24_05G00027162.T01
ATGGCCATGGCCACCCCCGCCTTCCTCCTACCAGCGCTGTTCCCCAAGCCCAATTTCCTCGCCGCACCTC
TCCATCCAAGTCTCCCACGAGGCCGCCAACTCCGCTGCTCGCCCAACGGCGCCGCCGTGCCGGAATCCCC
TAAACCCGCTTCTCGCCGCGGCCGCAAGAAGTCCCCGTCCCCGTCCCCGTCCCCGTCGGCGCCGAAGGCG
AAGGCCACGAGGCGGAGAACCAAGAAGGAGGGCCAGGAGTCAGACTCGGAGGGCCAAGAGGAGCCGGCGA
AGCGGACCAGCCGCCGGACAAGGAAGTCCAAGGAAGAGACCAAGCAGGAGGAGATTGTGGCGCAGATGGC
GAGCGACGGAACTGAGGAGACGAGTCAAGAGTCCGAGGAGGAGGATGGGTTGGAGGTGGGGGGCGACTAC
GACGACGCGGAGGATTTCGCGAACGATTGGCCTCCGCTGGTGTGCTGCTTCGGCGCGCCGCGTTGGGAGT
TCGTGCCCACGGTGCGGGTGTCGGACCGGCAGATGCACCCCGATCAGTACTCCACGTGGCTGCACCTGCA
ATGGGAGCCGCCGGAGTTCGCGCGCGCGCCGGGTAGCGCGGCGAGCAACGTGGCCATCGCGCACACCCGG
CTCGGAGGGCGCGCCGCGGTGCTGGGCAAGGTCGGGGACGACGACTTCGGCCGCGAGCTTGTGTACCGTA
TGAACTGCGAGCGGGTACAGACACGCGCCATCAAGTTCGACGGCAAAGCAGCCACGGCCATGGCGCGCAT
GAAGGTGAGCTTCCGGGACCGGGAGGATGGCAAGGGCGGCACCAAGCTTGTGGCCGAGACGGTGAAGAGC
GCTGCCGAGGACTCCCTCCGCAAGAACGAGATCAATGTCGATGTGTTGAAAGAGGCCAGAATGTTCCATT
TCAGTTCAGAAGTTCTGTTAAATCCCTCAATGCATGATACACTCTTCAGAGCCATTGAAATGTCCAAGAA
ATTTGGAAGTAAAGTATTCTTCGATCTGAATTTGCCATTGCCATTGTGGACATCAAGGGATGAGACAAAG
GAGGTGATAAATAGGGCATGGAAAGAGGCTGATATAATAGAGCTGTCAAGGGACGAGCTTGAATTCCTCC
TTGATCATGAGTATTATGAATACAAGAGAAGGACTCCACCTCAGTATTATCTGGAAGGATTCCATTTTAC
AAGAAACTGGCCACAGTACTACCACTACAGCCCTGAAGAGATCGCTCCTATTTGGCATGATGGAATAAAG
GTCCTGCTTGTGACCTACGGGACACTTCGGATCCACTACTACACGCCCAAGTTTCATGGCTGTGTGGTTG
GGACAGAGGATGCACTCATAACTCCATACACCACTGACCGAACAGGTTCTGGGGATGCTGTTGTTGCTGC
TGCTATTAGGAAGTTGATAACTTGTCCTGAGATGTACGAGGACCAGGATACATTGGAGAGGCAACTGAGA
TTTGCTGTTGCTGCTGGAATCATATCACAGTGGACAATTGGTGCTGTGCGAGGGTTTCCCACTGAGAGTG
CCGCCCAGAACTTGAAGGAACAAGTCTATGTGCCTTCTATGTGGTGA
>L25_05G00025882.T01
ATGGCCATGGCCACCCCCGCCTTCCTCCTACCAGCGCTGTTCCCCAAGCCCAATTTCCTCGCCGCACCTC
TCCATCCAAGTCTCCCACGAGGCCGCCAACTCCGCTGCTCGCCCAACGGCGCCGCCGTGCCGGAATCCCC
TAAACCCGCTTCTCGCCGCGGCCGCAAGAAGTCCCCGTCCCCGTCCCCGTCCCCGTCGGCGCCGAAGGCG
AAGGCCACGAGGCGGAGAACCAAGAAGGAGGGCCAGGAGTCAGACTCGGAGGGCCAAGAGGAGCCGGCGA
AGCGGACCAGCCGCCGGACAAGGAAGTCCAAGGAAGAGACCAAGCAGGAGGAGATTGTGGCGCAGATGGC
GAGCGACGGAACTGAGGAGACGAGTCAAGAGTCCGAGGAGGAGGATGGGTTGGAGGTGGGGGGCGACTAC
GACGACGCGGAGGATTTCGCGAACGATTGGCCTCCGCTGGTGTGCTGCTTCGGCGCGCCGCGTTGGGAGT
TCGTGCCCACGGTGCGGGTGTCGGACCGGCAGATGCACCCCGATCAGTACTCCACGTGGCTGCACCTGCA
ATGGGAGCCGCCGGAGTTCGCGCGCGCGCCGGGTAGCGCGGCGAGCAACGTGGCCATCGCGCACACCCGG
CTCGGAGGGCGCGCCGCGGTGCTGGGCAAGGTCGGGGACGACGACTTCGGCCGCGAGCTTGTGTACCGTA
TGAACTGCGAGCGGGTACAGACACGCGCCATCAAGTTCGACGGCAAAGCAGCCACGGCCATGGCGCGCAT
GAAGGTGAGCTTCCGGGACCGGGAGGATGGCAAGGGCGGCACCAAGCTTGTGGCCGAGACGGTGAAGAGC
GCTGCCGAGGACTCCCTCCGCAAGAACGAGATCAATGTCGATGTGTTGAAAGAGGCCAGAATGTTCCATT
TCAGTTCAGAAGTTCTGTTAAATCCCTCAATGCATGATACACTCTTCAGAGCCATTGAAATGTCCAAGAA
ATTTGGAAGTAAAGTATTCTTCGATCTGAATTTGCCATTGCCATTGTGGACATCAAGGGATGAGACAAAG
GAGGTGATAAATAGGGCATGGAAAGAGGCTGATATAATAGAGCTGTCAAGGGACGAGCTTGAATTCCTCC
TTGATCATGAGTATTATGAATACAAGAGAAGGACTCCACCTCAGTATTATCTGGAAGGATTCCATTTTAC
AAGAAACTGGCCACAGTACTACCACTACAGCCCTGAAGAGATCGCTCCTATTTGGCATGATGGAATAAAG
GTCCTGCTTGTGACCTACGGGACACTTCGGATCCACTACTACACGCCCAAGTTTCATGGCTGTGTGGTTG
GGACAGAGGATGCACTCATAACTCCATACACCACTGACCGAACAGGTTCTGGGGATGCTGTTGTTGCTGC
TGCTATTAGGAAGTTGATAACTTGTCCTGAGATGTACGAGGACCAGGATACATTGGAGAGGCAACTGAGA
TTTGCTGTTGCTGCTGGAATCATATCACAGTGGACAATTGGTGCTGTGCGAGGGTTTCCCACTGAGAGTG
CCGCCCAGAACTTGAAGGAACAAGTCTATGTGCCTTCTATGTGGTGA
>L26_05G00025750.T01
ATGGCCATGGCCACCCCCGCCTTCCTCCTACCAGCGCTGTTCCCCAAGCCCAATTTCCTCGCCGCACCTC
TCCATCCAAGTCTCCCACGAGGCCGCCAACTCCGCTGCTCGCCCAACGGCGCCGCCGTGCCGGAATCCCC
TAAACCCGCTTCTCGCCGCGGCCGCAAGAAGTCCCCGTCCCCGTCCCCGTCCCCGTCGGCGCCGAAGGCG
AAGGCCACGAGGCGGAGAACCAAGAAGGAGGGCCAGGAGTCAGACTCGGAGGGCCAAGAGGAGCCGGCGA
AGCGGACCAGCCGCCGGACAAGGAAGTCCAAGGAAGAGACCAAGCAGGAGGAGATTGTGGCGCAGATGGC
GAGCGACGGAACTGAGGAGACGAGTCAAGAGTCCGAGGAGGAGGATGGGTTGGAGGTGGGGGGCGACTAC
GACGACGCGGAGGATTTCGCGAACGATTGGCCTCCGCTGGTGTGCTGCTTCGGCGCGCCGCGTTGGGAGT
TCGTGCCCACGGTGCGGGTGTCGGACCGGCAGATGCACCCCGATCAGTACTCCACGTGGCTGCACCTGCA
ATGGGAGCCGCCGGAGTTCGCGCGCGCGCCGGGTAGCGCGGCGAGCAACGTGGCCATCGCGCACACCCGG
CTCGGAGGGCGCGCCGCGGTGCTGGGCAAGGTCGGGGACGACGACTTCGGCCGCGAGCTTGTGTACCGTA
TGAACTGCGAGCGGGTACAGACACGCGCCATCAAGTTCGACGGCAAAGCAGCCACGGCCATGGCGCGCAT
GAAGGTGAGCTTCCGGGACCGGGAGGATGGCAAGGGCGGCACCAAGCTTGTGGCCGAGACGGTGAAGAGC
GCTGCCGAGGACTCCCTCCGCAAGAACGAGATCAATGTCGATGTGTTGAAAGAGGCCAGAATGTTCCATT
TCAGTTCAGAAGTTCTGTTAAATCCCTCAATGCATGATACACTCTTCAGAGCCATTGAAATGTCCAAGAA
ATTTGGAAGTAAAGTATTCTTCGATCTGAATTTGCCATTGCCATTGTGGACATCAAGGGATGAGACAAAG
GAGGTGATAAATAGGGCATGGAAAGAGGCTGATATAATAGAGCTGTCAAGGGACGAGCTTGAATTCCTCC
TTGATCATGAGTATTATGAATACAAGAGAAGGACTCCACCTCAGTATTATCTGGAAGGATTCCATTTTAC
AAGAAACTGGCCACAGTACTACCACTACAGCCCTGAAGAGATCGCTCCTATTTGGCATGATGGAATAAAG
GTCCTGCTTGTGACCTACGGGACACTTCGGATCCACTACTACACGCCCAAGTTTCATGGCTGTGTGGTTG
GGACAGAGGATGCACTCATAACTCCATACACCACTGACCGAACAGGTTCTGGGGATGCTGTTGTTGCTGC
TGCTATTAGGAAGTTGATAACTTGTCCTGAGATGTACGAGGACCAGGATACATTGGAGAGGCAACTGAGA
TTTGCTGTTGCTGCTGGAATCATATCACAGTGGACAATTGGTGCTGTGCGAGGGTTTCCCACTGAGAGTG
CCGCCCAGAACTTGAAGGAACAAGTCTATGTGCCTTCTATGTGGTGA
>L27_05G00026823.T01
ATGGCCATGGCCACCCCCGCCTTCCTCCTACCAGCGCTGTTCCCCAAGCCCAATTTCCTCGCCGCACCTC
TCCATCCAAGTCTCCCACGAGGCCGCCAACTCCGCTGCTCGCCCAACGGCGCCGCCGTGCCGGAATCCCC
TAAACCCGCTTCTCGCCGCGGCCGCAAGAAGTCCCCGTCCCCGTCCCCGTCCCCGTCGGCGCCGAAGGCG
AAGGCCACGAGGCGGAGAACCAAGAAGGAGGGCCAGGAGTCAGACTCGGAGGGCCAAGAGGAGCCGGCGA
AGCGGACCAGCCGCCGGACAAGGAAGTCCAAGGAAGAGACCAAGCAGGAGGAGATTGTGGCGCAGATGGC
GAGCGACGGAACTGAGGAGACGAGTCAAGAGTCCGAGGAGGAGGATGGGTTGGAGGTGGGGGGCGACTAC
GACGACGCGGAGGATTTCGCGAACGATTGGCCTCCGCTGGTGTGCTGCTTCGGCGCGCCGCGTTGGGAGT
TCGTGCCCACGGTGCGGGTGTCGGACCGGCAGATGCACCCCGATCAGTACTCCACGTGGCTGCACCTGCA
ATGGGAGCCGCCGGAGTTCGCGCGCGCGCCGGGTAGCGCGGCGAGCAACGTGGCCATCGCGCACACCCGG
CTCGGAGGGCGCGCCGCGGTGCTGGGCAAGGTCGGGGACGACGACTTCGGCCGCGAGCTTGTGTACCGTA
TGAACTGCGAGCGGGTACAGACACGCGCCATCAAGTTCGACGGCAAAGCAGCCACGGCCATGGCGCGCAT
GAAGGTGAGCTTCCGGGACCGGGAGGATGGCAAGGGCGGCACCAAGCTTGTGGCCGAGACGGTGAAGAGC
GCTGCCGAGGACTCCCTCCGCAAGAACGAGATCAATGTCGATGTGTTGAAAGAGGCCAGAATGTTCCATT
TCAGTTCAGAAGTTCTGTTAAATCCCTCAATGCATGATACACTCTTCAGAGCCATTGAAATGTCCAAGAA
ATTTGGAAGTAAAGTATTCTTCGATCTGAATTTGCCATTGCCATTGTGGACATCAAGGGATGAGACAAAG
GAGGTGATAAATAGGGCATGGAAAGAGGCTGATATAATAGAGCTGTCAAGGGACGAGCTTGAATTCCTCC
TTGATCATGAGTATTATGAATACAAGAGAAGGACTCCACCTCAGTATTATCTGGAAGGATTCCATTTTAC
AAGAAACTGGCCACAGTACTACCACTACAGCCCTGAAGAGATCGCTCCTATTTGGCATGATGGAATAAAG
GTCCTGCTTGTGACCTACGGGACACTTCGGATCCACTACTACACGCCCAAGTTTCATGGCTGTGTGGTTG
GGACAGAGGATGCACTCATAACTCCATACACCACTGACCGAACAGGTTCTGGGGATGCTGTTGTTGCTGC
TGCTATTAGGAAGTTGATAACTTGTCCTGAGATGTACGAGGACCAGGATACATTGGAGAGGCAACTGAGA
TTTGCTGTTGCTGCTGGAATCATATCACAGTGGACAATTGGTGCTGTGCGAGGGTTTCCCACTGAGAGTG
CCGCCCAGAACTTGAAGGAACAAGTCTATGTGCCTTCTATGTGGTGA
>L28_05G00026409.T01
ATGGCCATGGCCACCCCCGCCTTCCTCCTACCAGCGCTGTTCCCCAAGCCCAATTTCCTCGCCGCACCTC
TCCATCCAAGTCTCCCACGAGGCCGCCAACTCCGCTGCTCGCCCAACGGCGCCGCCGTGCCGGAATCCCC
TAAACCCGCTTCTCGCCGCGGCCGCAAGAAGTCCCCGTCCCCGTCCCCGTCCCCGTCGGCGCCGAAGGCG
AAGGCCACGAGGCGGAGAACCAAGAAGGAGGGCCAGGAGTCAGACTCGGAGGGCCAAGAGGAGCCGGCGA
AGCGGACCAGCCGCCGGACAAGGAAGTCCAAGGAAGAGACCAAGCAGGAGGAGATTGTGGCGCAGATGGC
GAGCGACGGAACTGAGGAGACGAGTCAAGAGTCCGAGGAGGAGGATGGGTTGGAGGTGGGGGGCGACTAC
GACGACGCGGAGGATTTCGCGAACGATTGGCCTCCGCTGGTGTGCTGCTTCGGCGCGCCGCGTTGGGAGT
TCGTGCCCACGGTGCGGGTGTCGGACCGGCAGATGCACCCCGATCAGTACTCCACGTGGCTGCACCTGCA
ATGGGAGCCGCCGGAGTTCGCGCGCGCGCCGGGTAGCGCGGCGAGCAACGTGGCCATCGCGCACACCCGG
CTCGGAGGGCGCGCCGCGGTGCTGGGCAAGGTCGGGGACGACGACTTCGGCCGCGAGCTTGTGTACCGTA
TGAACTGCGAGCGGGTACAGACACGCGCCATCAAGTTCGACGGCAAAGCAGCCACGGCCATGGCGCGCAT
GAAGGTGAGCTTCCGGGACCGGGAGGATGGCAAGGGCGGCACCAAGCTTGTGGCCGAGACGGTGAAGAGC
GCTGCCGAGGACTCCCTCCGCAAGAACGAGATCAATGTCGATGTGTTGAAAGAGGCCAGAATGTTCCATT
TCAGTTCAGAAGTTCTGTTAAATCCCTCAATGCATGATACACTCTTCAGAGCCATTGAAATGTCCAAGAA
ATTTGGAAGTAAAGTATTCTTCGATCTGAATTTGCCATTGCCATTGTGGACATCAAGGGATGAGACAAAG
GAGGTGATAAATAGGGCATGGAAAGAGGCTGATATAATAGAGCTGTCAAGGGACGAGCTTGAATTCCTCC
TTGATCATGAGTATTATGAATACAAGAGAAGGACTCCACCTCAGTATTATCTGGAAGGATTCCATTTTAC
AAGAAACTGGCCACAGTACTACCACTACAGCCCTGAAGAGATCGCTCCTATTTGGCATGATGGAATAAAG
GTCCTGCTTGTGACCTACGGGACACTTCGGATCCACTACTACACGCCCAAGTTTCATGGCTGTGTGGTTG
GGACAGAGGATGCACTCATAACTCCATACACCACTGACCGAACAGGTTCTGGGGATGCTGTTGTTGCTGC
TGCTATTAGGAAGTTGATAACTTGTCCTGAGATGTACGAGGACCAGGATACATTGGAGAGGCAACTGAGA
TTTGCTGTTGCTGCTGGAATCATATCACAGTGGACAATTGGTGCTGTGCGAGGGTTTCCCACTGAGAGTG
CCGCCCAGAACTTGAAGGAACAAGTCTATGTGCCTTCTATGTGGTGA
>L29_05G00027304.T01
ATGGCCATGGCCACCCCCGCCTTCCTCCTACCAGCGCTGTTCCCCAAGCCCAATTTCCTCGCCGCACCTC
TCCATCCAAGTCTCCCACGAGGCCGCCAACTCCGCTGCTCGCCCAACGGCGCCGCCGTGCCGGAATCCCC
TAAACCCGCTTCTCGCCGCGGCCGCAAGAAGTCCCCGTCCCCGTCCCCGTCCCCGTCGGCGCCGAAGGCG
AAGGCCACGAGGCGGAGAACCAAGAAGGAGGGCCAGGAGTCAGACTCGGAGGGCCAAGAGGAGCCGGCGA
AGCGGACCAGCCGCCGGACAAGGAAGTCCAAGGAAGAGACCAAGCAGGAGGAGATTGTGGCGCAGATGGC
GAGCGACGGAACTGAGGAGACGAGTCAAGAGTCCGAGGAGGAGGATGGGTTGGAGGTGGGGGGCGACTAC
GACGACGCGGAGGATTTCGCGAACGATTGGCCTCCGCTGGTGTGCTGCTTCGGCGCGCCGCGTTGGGAGT
TCGTGCCCACGGTGCGGGTGTCGGACCGGCAGATGCACCCCGATCAGTACTCCACGTGGCTGCACCTGCA
ATGGGAGCCGCCGGAGTTCGCGCGCGCGCCGGGTAGCGCGGCGAGCAACGTGGCCATCGCGCACACCCGG
CTCGGAGGGCGCGCCGCGGTGCTGGGCAAGGTCGGGGACGACGACTTCGGCCGCGAGCTTGTGTACCGTA
TGAACTGCGAGCGGGTACAGACACGCGCCATCAAGTTCGACGGCAAAGCAGCCACGGCCATGGCGCGCAT
GAAGGTGAGCTTCCGGGACCGGGAGGATGGCAAGGGCGGCACCAAGCTTGTGGCCGAGACGGTGAAGAGC
GCTGCCGAGGACTCCCTCCGCAAGAACGAGATCAATGTCGATGTGTTGAAAGAGGCCAGAATGTTCCATT
TCAGTTCAGAAGTTCTGTTAAATCCCTCAATGCATGATACACTCTTCAGAGCCATTGAAATGTCCAAGAA
ATTTGGAAGTAAAGTATTCTTCGATCTGAATTTGCCATTGCCATTGTGGACATCAAGGGATGAGACAAAG
GAGGTGATAAATAGGGCATGGAAAGAGGCTGATATAATAGAGCTGTCAAGGGACGAGCTTGAATTCCTCC
TTGATCATGAGTATTATGAATACAAGAGAAGGACTCCACCTCAGTATTATCTGGAAGGATTCCATTTTAC
AAGAAACTGGCCACAGTACTACCACTACAGCCCTGAAGAGATCGCTCCTATTTGGCATGATGGAATAAAG
GTCCTGCTTGTGACCTACGGGACACTTCGGATCCACTACTACACGCCCAAGTTTCATGGCTGTGTGGTTG
GGACAGAGGATGCACTCATAACTCCATACACCACTGACCGAACAGGTTCTGGGGATGCTGTTGTTGCTGC
TGCTATTAGGAAGTTGATAACTTGTCCTGAGATGTACGAGGACCAGGATACATTGGAGAGGCAACTGAGA
TTTGCTGTTGCTGCTGGAATCATATCACAGTGGACAATTGGTGCTGTGCGAGGGTTTCCCACTGAGAGTG
CCGCCCAGAACTTGAAGGAACAAGTCTATGTGCCTTCTATGTGGTGA
>L30_05G00027059.T01
ATGGCCATGGCCACCCCCGCCTTCCTCCTACCAGCGCTGTTCCCCAAGCCCAATTTCCTCGCCGCACCTC
TCCATCCAAGTCTCCCACGAGGCCGCCAACTCCGCTGCTCGCCCAACGGCGCCGCCGTGCCGGAATCCCC
TAAACCCGCTTCTCGCCGCGGCCGCAAGAAGTCCCCGTCCCCGTCCCCGTCCCCGTCGGCGCCGAAGGCG
AAGGCCACGAGGCGGAGAACCAAGAAGGAGGGCCAGGAGTCAGACTCGGAGGGCCAAGAGGAGCCGGCGA
AGCGGACCAGCCGCCGGACAAGGAAGTCCAAGGAAGAGACCAAGCAGGAGGAGATTGTGGCGCAGATGGC
GAGCGACGGAACTGAGGAGACGAGTCAAGAGTCCGAGGAGGAGGATGGGTTGGAGGTGGGGGGCGACTAC
GACGACGCGGAGGATTTCGCGAACGATTGGCCTCCGCTGGTGTGCTGCTTCGGCGCGCCGCGTTGGGAGT
TCGTGCCCACGGTGCGGGTGTCGGACCGGCAGATGCACCCCGATCAGTACTCCACGTGGCTGCACCTGCA
ATGGGAGCCGCCGGAGTTCGCGCGCGCGCCGGGTAGCGCGGCGAGCAACGTGGCCATCGCGCACACCCGG
CTCGGAGGGCGCGCCGCGGTGCTGGGCAAGGTCGGGGACGACGACTTCGGCCGCGAGCTTGTGTACCGTA
TGAACTGCGAGCGGGTACAGACACGCGCCATCAAGTTCGACGGCAAAGCAGCCACGGCCATGGCGCGCAT
GAAGGTGAGCTTCCGGGACCGGGAGGATGGCAAGGGCGGCACCAAGCTTGTGGCCGAGACGGTGAAGAGC
GCTGCCGAGGACTCCCTCCGCAAGAACGAGATCAATGTCGATGTGTTGAAAGAGGCCAGAATGTTCCATT
TCAGTTCAGAAGTTCTGTTAAATCCCTCAATGCATGATACACTCTTCAGAGCCATTGAAATGTCCAAGAA
ATTTGGAAGTAAAGTATTCTTCGATCTGAATTTGCCATTGCCATTGTGGACATCAAGGGATGAGACAAAG
GAGGTGATAAATAGGGCATGGAAAGAGGCTGATATAATAGAGCTGTCAAGGGACGAGCTTGAATTCCTCC
TTGATCATGAGTATTATGAATACAAGAGAAGGACTCCACCTCAGTATTATCTGGAAGGATTCCATTTTAC
AAGAAACTGGCCACAGTACTACCACTACAGCCCTGAAGAGATCGCTCCTATTTGGCATGATGGAATAAAG
GTCCTGCTTGTGACCTACGGGACACTTCGGATCCACTACTACACGCCCAAGTTTCATGGCTGTGTGGTTG
GGACAGAGGATGCACTCATAACTCCATACACCACTGACCGAACAGGTTCTGGGGATGCTGTTGTTGCTGC
TGCTATTAGGAAGTTGATAACTTGTCCTGAGATGTACGAGGACCAGGATACATTGGAGAGGCAACTGAGA
TTTGCTGTTGCTGCTGGAATCATATCACAGTGGACAATTGGTGCTGTGCGAGGGTTTCCCACTGAGAGTG
CCGCCCAGAACTTGAAGGAACAAGTCTATGTGCCTTCTATGTGGTGA
>L31_05G00026469.T01
ATGGCCATGGCCACCCCCGCCTTCCTCCTACCAGCGCTGTTCCCCAAGCCCAATTTCCTCGCCGCACCTC
TCCATCCAAGTCTCCCACGAGGCCGCCAACTCCGCTGCTCGCCCAACGGCGCCGCCGTGCCGGAATCCCC
TAAACCCGCTTCTCGCCGCGGCCGCAAGAAGTCCCCGTCCCCGTCCCCGTCCCCGTCGGCGCCGAAGGCG
AAGGCCACGAGGCGGAGAACCAAGAAGGAGGGCCAGGAGTCAGACTCGGAGGGCCAAGAGGAGCCGGCGA
AGCGGACCAGCCGCCGGACAAGGAAGTCCAAGGAAGAGACCAAGCAGGAGGAGATTGTGGCGCAGATGGC
GAGCGACGGAACTGAGGAGACGAGTCAAGAGTCCGAGGAGGAGGATGGGTTGGAGGTGGGGGGCGACTAC
GACGACGCGGAGGATTTCGCGAACGATTGGCCTCCGCTGGTGTGCTGCTTCGGCGCGCCGCGTTGGGAGT
TCGTGCCCACGGTGCGGGTGTCGGACCGGCAGATGCACCCCGATCAGTACTCCACGTGGCTGCACCTGCA
ATGGGAGCCGCCGGAGTTCGCGCGCGCGCCGGGTAGCGCGGCGAGCAACGTGGCCATCGCGCACACCCGG
CTCGGAGGGCGCGCCGCGGTGCTGGGCAAGGTCGGGGACGACGACTTCGGCCGCGAGCTTGTGTACCGTA
TGAACTGCGAGCGGGTACAGACACGCGCCATCAAGTTCGACGGCAAAGCAGCCACGGCCATGGCGCGCAT
GAAGGTGAGCTTCCGGGACCGGGAGGATGGCAAGGGCGGCACCAAGCTTGTGGCCGAGACGGTGAAGAGC
GCTGCCGAGGACTCCCTCCGCAAGAACGAGATCAATGTCGATGTGTTGAAAGAGGCCAGAATGTTCCATT
TCAGTTCAGAAGTTCTGTTAAATCCCTCAATGCATGATACACTCTTCAGAGCCATTGAAATGTCCAAGAA
ATTTGGAAGTAAAGTATTCTTCGATCTGAATTTGCCATTGCCATTGTGGACATCAAGGGATGAGACAAAG
GAGGTGATAAATAGGGCATGGAAAGAGGCTGATATAATAGAGCTGTCAAGGGACGAGCTTGAATTCCTCC
TTGATCATGAGTATTATGAATACAAGAGAAGGACTCCACCTCAGTATTATCTGGAAGGATTCCATTTTAC
AAGAAACTGGCCACAGTACTACCACTACAGCCCTGAAGAGATCGCTCCTATTTGGCATGATGGAATAAAG
GTCCTGCTTGTGACCTACGGGACACTTCGGATCCACTACTACACGCCCAAGTTTCATGGCTGTGTGGTTG
GGACAGAGGATGCACTCATAACTCCATACACCACTGACCGAACAGGTTCTGGGGATGCTGTTGTTGCTGC
TGCTATTAGGAAGTTGATAACTTGTCCTGAGATGTACGAGGACCAGGATACATTGGAGAGGCAACTGAGA
TTTGCTGTTGCTGCTGGAATCATATCACAGTGGACAATTGGTGCTGTGCGAGGGTTTCCCACTGAGAGTG
CCGCCCAGAACTTGAAGGAACAAGTCTATGTGCCTTCTATGTGGTGA
>L32_05G00026884.T01
ATGGCCATGGCCACCCCCGCCTTCCTCCTACCAGCGCTGTTCCCCAAGCCCAATTTCCTCGCCGCACCTC
TCCATCCAAGTCTCCCACGAGGCCGCCAACTCCGCTGCTCGCCCAACGGCGCCGCCGTGCCGGAATCCCC
TAAACCCGCTTCTCGCCGCGGCCGCAAGAAGTCCCCGTCCCCGTCCCCGTCCCCGTCGGCGCCGAAGGCG
AAGGCCACGAGGCGGAGAACCAAGAAGGAGGGCCAGGAGTCAGACTCGGAGGGCCAAGAGGAGCCGGCGA
AGCGGACCAGCCGCCGGACAAGGAAGTCCAAGGAAGAGACCAAGCAGGAGGAGATTGTGGCGCAGATGGC
GAGCGACGGAACTGAGGAGACGAGTCAAGAGTCCGAGGAGGAGGATGGGTTGGAGGTGGGGGGCGACTAC
GACGACGCGGAGGATTTCGCGAACGATTGGCCTCCGCTGGTGTGCTGCTTCGGCGCGCCGCGTTGGGAGT
TCGTGCCCACGGTGCGGGTGTCGGACCGGCAGATGCACCCCGATCAGTACTCCACGTGGCTGCACCTGCA
ATGGGAGCCGCCGGAGTTCGCGCGCGCGCCGGGTAGCGCGGCGAGCAACGTGGCCATCGCGCACACCCGG
CTCGGAGGGCGCGCCGCGGTGCTGGGCAAGGTCGGGGACGACGACTTCGGCCGCGAGCTTGTGTACCGTA
TGAACTGCGAGCGGGTACAGACACGCGCCATCAAGTTCGACGGCAAAGCAGCCACGGCCATGGCGCGCAT
GAAGGTGAGCTTCCGGGACCGGGAGGATGGCAAGGGCGGCACCAAGCTTGTGGCCGAGACGGTGAAGAGC
GCTGCCGAGGACTCCCTCCGCAAGAACGAGATCAATGTCGATGTGTTGAAAGAGGCCAGAATGTTCCATT
TCAGTTCAGAAGTTCTGTTAAATCCCTCAATGCATGATACACTCTTCAGAGCCATTGAAATGTCCAAGAA
ATTTGGAAGTAAAGTATTCTTCGATCTGAATTTGCCATTGCCATTGTGGACATCAAGGGATGAGACAAAG
GAGGTGATAAATAGGGCATGGAAAGAGGCTGATATAATAGAGCTGTCAAGGGACGAGCTTGAATTCCTCC
TTGATCATGAGTATTATGAATACAAGAGAAGGACTCCACCTCAGTATTATCTGGAAGGATTCCATTTTAC
AAGAAACTGGCCACAGTACTACCACTACAGCCCTGAAGAGATCGCTCCTATTTGGCATGATGGAATAAAG
GTCCTGCTTGTGACCTACGGGACACTTCGGATCCACTACTACACGCCCAAGTTTCATGGCTGTGTGGTTG
GGACAGAGGATGCACTCATAACTCCATACACCACTGACCGAACAGGTTCTGGGGATGCTGTTGTTGCTGC
TGCTATTAGGAAGTTGATAACTTGTCCTGAGATGTACGAGGACCAGGATACATTGGAGAGGCAACTGAGA
TTTGCTGTTGCTGCTGGAATCATATCACAGTGGACAATTGGTGCTGTGCGAGGGTTTCCCACTGAGAGTG
CCGCCCAGAACTTGAAGGAACAAGTCTATGTGCCTTCTATGTGGTGA
>L33_05G00026230.T01
ATGGCCATGGCCACCCCCGCCTTCCTCCTACCAGCGCTGTTCCCCAAGCCCAATTTCCTCGCCGCACCTC
TCCATCCAAGTCTCCCACGAGGCCGCCAACTCCGCTGCTCGCCCAACGGCGCCGCCGTGCCGGAATCCCC
TAAACCCGCTTCTCGCCGCGGCCGCAAGAAGTCCCCGTCCCCGTCCCCGTCCCCGTCGGCGCCGAAGGCG
AAGGCCACGAGGCGGAGAACCAAGAAGGAGGGCCAGGAGTCAGACTCGGAGGGCCAAGAGGAGCCGGCGA
AGCGGACCAGCCGCCGGACAAGGAAGTCCAAGGAAGAGACCAAGCAGGAGGAGATTGTGGCGCAGATGGC
GAGCGACGGAACTGAGGAGACGAGTCAAGAGTCCGAGGAGGAGGATGGGTTGGAGGTGGGGGGCGACTAC
GACGACGCGGAGGATTTCGCGAACGATTGGCCTCCGCTGGTGTGCTGCTTCGGCGCGCCGCGTTGGGAGT
TCGTGCCCACGGTGCGGGTGTCGGACCGGCAGATGCACCCCGATCAGTACTCCACGTGGCTGCACCTGCA
ATGGGAGCCGCCGGAGTTCGCGCGCGCGCCGGGTAGCGCGGCGAGCAACGTGGCCATCGCGCACACCCGG
CTCGGAGGGCGCGCCGCGGTGCTGGGCAAGGTCGGGGACGACGACTTCGGCCGCGAGCTTGTGTACCGTA
TGAACTGCGAGCGGGTACAGACACGCGCCATCAAGTTCGACGGCAAAGCAGCCACGGCCATGGCGCGCAT
GAAGGTGAGCTTCCGGGACCGGGAGGATGGCAAGGGCGGCACCAAGCTTGTGGCCGAGACGGTGAAGAGC
GCTGCCGAGGACTCCCTCCGCAAGAACGAGATCAATGTCGATGTGTTGAAAGAGGCCAGAATGTTCCATT
TCAGTTCAGAAGTTCTGTTAAATCCCTCAATGCATGATACACTCTTCAGAGCCATTGAAATGTCCAAGAA
ATTTGGAAGTAAAGTATTCTTCGATCTGAATTTGCCATTGCCATTGTGGACATCAAGGGATGAGACAAAG
GAGGTGATAAATAGGGCATGGAAAGAGGCTGATATAATAGAGCTGTCAAGGGACGAGCTTGAATTCCTCC
TTGATCATGAGTATTATGAATACAAGAGAAGGACTCCACCTCAGTATTATCTGGAAGGATTCCATTTTAC
AAGAAACTGGCCACAGTACTACCACTACAGCCCTGAAGAGATCGCTCCTATTTGGCATGATGGAATAAAG
GTCCTGCTTGTGACCTACGGGACACTTCGGATCCACTACTACACGCCCAAGTTTCATGGCTGTGTGGTTG
GGACAGAGGATGCACTCATAACTCCATACACCACTGACCGAACAGGTTCTGGGGATGCTGTTGTTGCTGC
TGCTATTAGGAAGTTGATAACTTGTCCTGAGATGTACGAGGACCAGGATACATTGGAGAGGCAACTGAGA
TTTGCTGTTGCTGCTGGAATCATATCACAGTGGACAATTGGTGCTGTGCGAGGGTTTCCCACTGAGAGTG
CCGCCCAGAACTTGAAGGAACAAGTCTATGTGCCTTCTATGTGGTGA
>L34_05G00026431.T01
ATGGCCATGGCCACCCCCGCCTTCCTCCTACCAGCGCTGTTCCCCAAGCCCAATTTCCTCGCCGCACCTC
TCCATCCAAGTCTCCCACGAGGCCGCCAACTCCGCTGCTCGCCCAACGGCGCCGCCGTGCCGGAATCCCC
TAAACCCGCTTCTCGCCGCGGCCGCAAGAAGTCCCCGTCCCCGTCCCCGTCCCCGTCGGCGCCGAAGGCG
AAGGCCACGAGGCGGAGAACCAAGAAGGAGGGCCAGGAGTCAGACTCGGAGGGCCAAGAGGAGCCGGCGA
AGCGGACCAGCCGCCGGACAAGGAAGTCCAAGGAAGAGACCAAGCAGGAGGAGATTGTGGCGCAGATGGC
GAGCGACGGAACTGAGGAGACGAGTCAAGAGTCCGAGGAGGAGGATGGGTTGGAGGTGGGGGGCGACTAC
GACGACGCGGAGGATTTCGCGAACGATTGGCCTCCGCTGGTGTGCTGCTTCGGCGCGCCGCGTTGGGAGT
TCGTGCCCACGGTGCGGGTGTCGGACCGGCAGATGCACCCCGATCAGTACTCCACGTGGCTGCACCTGCA
ATGGGAGCCGCCGGAGTTCGCGCGCGCGCCGGGTAGCGCGGCGAGCAACGTGGCCATCGCGCACACCCGG
CTCGGAGGGCGCGCCGCGGTGCTGGGCAAGGTCGGGGACGACGACTTCGGCCGCGAGCTTGTGTACCGTA
TGAACTGCGAGCGGGTACAGACACGCGCCATCAAGTTCGACGGCAAAGCAGCCACGGCCATGGCGCGCAT
GAAGGTGAGCTTCCGGGACCGGGAGGATGGCAAGGGCGGCACCAAGCTTGTGGCCGAGACGGTGAAGAGC
GCTGCCGAGGACTCCCTCCGCAAGAACGAGATCAATGTCGATGTGTTGAAAGAGGCCAGAATGTTCCATT
TCAGTTCAGAAGTTCTGTTAAATCCCTCAATGCATGATACACTCTTCAGAGCCATTGAAATGTCCAAGAA
ATTTGGAAGTAAAGTATTCTTCGATCTGAATTTGCCATTGCCATTGTGGACATCAAGGGATGAGACAAAG
GAGGTGATAAATAGGGCATGGAAAGAGGCTGATATAATAGAGCTGTCAAGGGACGAGCTTGAATTCCTCC
TTGATCATGAGTATTATGAATACAAGAGAAGGACTCCACCTCAGTATTATCTGGAAGGATTCCATTTTAC
AAGAAACTGGCCACAGTACTACCACTACAGCCCTGAAGAGATCGCTCCTATTTGGCATGATGGAATAAAG
GTCCTGCTTGTGACCTACGGGACACTTCGGATCCACTACTACACGCCCAAGTTTCATGGCTGTGTGGTTG
GGACAGAGGATGCACTCATAACTCCATACACCACTGACCGAACAGGTTCTGGGGATGCTGTTGTTGCTGC
TGCTATTAGGAAGTTGATAACTTGTCCTGAGATGTACGAGGACCAGGATACATTGGAGAGGCAACTGAGA
TTTGCTGTTGCTGCTGGAATCATATCACAGTGGACAATTGGTGCTGTGCGAGGGTTTCCCACTGAGAGTG
CCGCCCAGAACTTGAAGGAACAAGTCTATGTGCCTTCTATGTGGTGA
>L35_05G00027085.T01
ATGGCCATGGCCACCCCCGCCTTCCTCCTACCAGCGCTGTTCCCCAAGCCCAATTTCCTCGCCGCACCTC
TCCATCCAAGTCTCCCACGAGGCCGCCAACTCCGCTGCTCGCCCAACGGCGCCGCCGTGCCGGAATCCCC
TAAACCCGCTTCTCGCCGCGGCCGCAAGAAGTCCCCGTCCCCGTCCCCGTCCCCGTCGGCGCCGAAGGCG
AAGGCCACGAGGCGGAGAACCAAGAAGGAGGGCCAGGAGTCAGACTCGGAGGGCCAAGAGGAGCCGGCGA
AGCGGACCAGCCGCCGGACAAGGAAGTCCAAGGAAGAGACCAAGCAGGAGGAGATTGTGGCGCAGATGGC
GAGCGACGGAACTGAGGAGACGAGTCAAGAGTCCGAGGAGGAGGATGGGTTGGAGGTGGGGGGCGACTAC
GACGACGCGGAGGATTTCGCGAACGATTGGCCTCCGCTGGTGTGCTGCTTCGGCGCGCCGCGTTGGGAGT
TCGTGCCCACGGTGCGGGTGTCGGACCGGCAGATGCACCCCGATCAGTACTCCACGTGGCTGCACCTGCA
ATGGGAGCCGCCGGAGTTCGCGCGCGCGCCGGGTAGCGCGGCGAGCAACGTGGCCATCGCGCACACCCGG
CTCGGAGGGCGCGCCGCGGTGCTGGGCAAGGTCGGGGACGACGACTTCGGCCGCGAGCTTGTGTACCGTA
TGAACTGCGAGCGGGTACAGACACGCGCCATCAAGTTCGACGGCAAAGCAGCCACGGCCATGGCGCGCAT
GAAGGTGAGCTTCCGGGACCGGGAGGATGGCAAGGGCGGCACCAAGCTTGTGGCCGAGACGGTGAAGAGC
GCTGCCGAGGACTCCCTCCGCAAGAACGAGATCAATGTCGATGTGTTGAAAGAGGCCAGAATGTTCCATT
TCAGTTCAGAAGTTCTGTTAAATCCCTCAATGCATGATACACTCTTCAGAGCCATTGAAATGTCCAAGAA
ATTTGGAAGTAAAGTATTCTTCGATCTGAATTTGCCATTGCCATTGTGGACATCAAGGGATGAGACAAAG
GAGGTGATAAATAGGGCATGGAAAGAGGCTGATATAATAGAGCTGTCAAGGGACGAGCTTGAATTCCTCC
TTGATCATGAGTATTATGAATACAAGAGAAGGACTCCACCTCAGTATTATCTGGAAGGATTCCATTTTAC
AAGAAACTGGCCACAGTACTACCACTACAGCCCTGAAGAGATCGCTCCTATTTGGCATGATGGAATAAAG
GTCCTGCTTGTGACCTACGGGACACTTCGGATCCACTACTACACGCCCAAGTTTCATGGCTGTGTGGTTG
GGACAGAGGATGCACTCATAACTCCATACACCACTGACCGAACAGGTTCTGGGGATGCTGTTGTTGCTGC
TGCTATTAGGAAGTTGATAACTTGTCCTGAGATGTACGAGGACCAGGATACATTGGAGAGGCAACTGAGA
TTTGCTGTTGCTGCTGGAATCATATCACAGTGGACAATTGGTGCTGTGCGAGGGTTTCCCACTGAGAGTG
CCGCCCAGAACTTGAAGGAACAAGTCTATGTGCCTTCTATGTGGTGA
>L36_05G00026474.T01
ATGGCCATGGCCACCCCCGCCTTCCTCCTACCAGCGCTGTTCCCCAAGCCCAATTTCCTCGCCGCACCTC
TCCATCCAAGTCTCCCACGAGGCCGCCAACTCCGCTGCTCGCCCAACGGCGCCGCCGTGCCGGAATCCCC
TAAACCCGCTTCTCGCCGCGGCCGCAAGAAGTCCCCGTCCCCGTCCCCGTCCCCGTCGGCGCCGAAGGCG
AAGGCCACGAGGCGGAGAACCAAGAAGGAGGGCCAGGAGTCAGACTCGGAGGGCCAAGAGGAGCCGGCGA
AGCGGACCAGCCGCCGGACAAGGAAGTCCAAGGAAGAGACCAAGCAGGAGGAGATTGTGGCGCAGATGGC
GAGCGACGGAACTGAGGAGACGAGTCAAGAGTCCGAGGAGGAGGATGGGTTGGAGGTGGGGGGCGACTAC
GACGACGCGGAGGATTTCGCGAACGATTGGCCTCCGCTGGTGTGCTGCTTCGGCGCGCCGCGTTGGGAGT
TCGTGCCCACGGTGCGGGTGTCGGACCGGCAGATGCACCCCGATCAGTACTCCACGTGGCTGCACCTGCA
ATGGGAGCCGCCGGAGTTCGCGCGCGCGCCGGGTAGCGCGGCGAGCAACGTGGCCATCGCGCACACCCGG
CTCGGAGGGCGCGCCGCGGTGCTGGGCAAGGTCGGGGACGACGACTTCGGCCGCGAGCTTGTGTACCGTA
TGAACTGCGAGCGGGTACAGACACGCGCCATCAAGTTCGACGGCAAAGCAGCCACGGCCATGGCGCGCAT
GAAGGTGAGCTTCCGGGACCGGGAGGATGGCAAGGGCGGCACCAAGCTTGTGGCCGAGACGGTGAAGAGC
GCTGCCGAGGACTCCCTCCGCAAGAACGAGATCAATGTCGATGTGTTGAAAGAGGCCAGAATGTTCCATT
TCAGTTCAGAAGTTCTGTTAAATCCCTCAATGCATGATACACTCTTCAGAGCCATTGAAATGTCCAAGAA
ATTTGGAAGTAAAGTATTCTTCGATCTGAATTTGCCATTGCCATTGTGGACATCAAGGGATGAGACAAAG
GAGGTGATAAATAGGGCATGGAAAGAGGCTGATATAATAGAGCTGTCAAGGGACGAGCTTGAATTCCTCC
TTGATCATGAGTATTATGAATACAAGAGAAGGACTCCACCTCAGTATTATCTGGAAGGATTCCATTTTAC
AAGAAACTGGCCACAGTACTACCACTACAGCCCTGAAGAGATCGCTCCTATTTGGCATGATGGAATAAAG
GTCCTGCTTGTGACCTACGGGACACTTCGGATCCACTACTACACGCCCAAGTTTCATGGCTGTGTGGTTG
GGACAGAGGATGCACTCATAACTCCATACACCACTGACCGAACAGGTTCTGGGGATGCTGTTGTTGCTGC
TGCTATTAGGAAGTTGATAACTTGTCCTGAGATGTACGAGGACCAGGATACATTGGAGAGGCAACTGAGA
TTTGCTGTTGCTGCTGGAATCATATCACAGTGGACAATTGGTGCTGTGCGAGGGTTTCCCACTGAGAGTG
CCGCCCAGAACTTGAAGGAACAAGTCTATGTGCCTTCTATGTGGTGA
>L37_05G00028171.T01
ATGGCCATGGCCACCCCCGCCTTCCTCCTACCAGCGCTGTTCCCCAAGCCCAATTTCCTCGCCGCACCTC
TCCATCCAAGTCTCCCACGAGGCCGCCAACTCCGCTGCTCGCCCAACGGCGCCGCCGTGCCGGAATCCCC
TAAACCCGCTTCTCGCCGCGGCCGCAAGAAGTCCCCGTCCCCGTCCCCGTCCCCGTCGGCGCCGAAGGCG
AAGGCCACGAGGCGGAGAACCAAGAAGGAGGGCCAGGAGTCAGACTCGGAGGGCCAAGAGGAGCCGGCGA
AGCGGACCAGCCGCCGGACAAGGAAGTCCAAGGAAGAGACCAAGCAGGAGGAGATTGTGGCGCAGATGGC
GAGCGACGGAACTGAGGAGACGAGTCAAGAGTCCGAGGAGGAGGATGGGTTGGAGGTGGGGGGCGACTAC
GACGACGCGGAGGATTTCGCGAACGATTGGCCTCCGCTGGTGTGCTGCTTCGGCGCGCCGCGTTGGGAGT
TCGTGCCCACGGTGCGGGTGTCGGACCGGCAGATGCACCCCGATCAGTACTCCACGTGGCTGCACCTGCA
ATGGGAGCCGCCGGAGTTCGCGCGCGCGCCGGGTAGCGCGGCGAGCAACGTGGCCATCGCGCACACCCGG
CTCGGAGGGCGCGCCGCGGTGCTGGGCAAGGTCGGGGACGACGACTTCGGCCGCGAGCTTGTGTACCGTA
TGAACTGCGAGCGGGTACAGACACGCGCCATCAAGTTCGACGGCAAAGCAGCCACGGCCATGGCGCGCAT
GAAGGTGAGCTTCCGGGACCGGGAGGATGGCAAGGGCGGCACCAAGCTTGTGGCCGAGACGGTGAAGAGC
GCTGCCGAGGACTCCCTCCGCAAGAACGAGATCAATGTCGATGTGTTGAAAGAGGCCAGAATGTTCCATT
TCAGTTCAGAAGTTCTGTTAAATCCCTCAATGCATGATACACTCTTCAGAGCCATTGAAATGTCCAAGAA
ATTTGGAAGTAAAGTATTCTTCGATCTGAATTTGCCATTGCCATTGTGGACATCAAGGGATGAGACAAAG
GAGGTGATAAATAGGGCATGGAAAGAGGCTGATATAATAGAGCTGTCAAGGGACGAGCTTGAATTCCTCC
TTGATCATGAGTATTATGAATACAAGAGAAGGACTCCACCTCAGTATTATCTGGAAGGATTCCATTTTAC
AAGAAACTGGCCACAGTACTACCACTACAGCCCTGAAGAGATCGCTCCTATTTGGCATGATGGAATAAAG
GTCCTGCTTGTGACCTACGGGACACTTCGGATCCACTACTACACGCCCAAGTTTCATGGCTGTGTGGTTG
GGACAGAGGATGCACTCATAACTCCATACACCACTGACCGAACAGGTTCTGGGGATGCTGTTGTTGCTGC
TGCTATTAGGAAGTTGATAACTTGTCCTGAGATGTACGAGGACCAGGATACATTGGAGAGGCAACTGAGA
TTTGCTGTTGCTGCTGGAATCATATCACAGTGGACAATTGGTGCTGTGCGAGGGTTTCCCACTGAGAGTG
CCGCCCAGAACTTGAAGGAACAAGTCTATGTGCCTTCTATGTGGTGA
>L38_05G00026570.T01
ATGGCCATGGCCACCCCCGCCTTCCTCCTACCAGCGCTGTTCCCCAAGCCCAATTTCCTCGCCGCACCTC
TCCATCCAAGTCTCCCACGAGGCCGCCAACTCCGCTGCTCGCCCAACGGCGCCGCCGTGCCGGAATCCCC
TAAACCCGCTTCTCGCCGCGGCCGCAAGAAGTCCCCGTCCCCGTCCCCGTCCCCGTCGGCGCCGAAGGCG
AAGGCCACGAGGCGGAGAACCAAGAAGGAGGGCCAGGAGTCAGACTCGGAGGGCCAAGAGGAGCCGGCGA
AGCGGACCAGCCGCCGGACAAGGAAGTCCAAGGAAGAGACCAAGCAGGAGGAGATTGTGGCGCAGATGGC
GAGCGACGGAACTGAGGAGACGAGTCAAGAGTCCGAGGAGGAGGATGGGTTGGAGGTGGGGGGCGACTAC
GACGACGCGGAGGATTTCGCGAACGATTGGCCTCCGCTGGTGTGCTGCTTCGGCGCGCCGCGTTGGGAGT
TCGTGCCCACGGTGCGGGTGTCGGACCGGCAGATGCACCCCGATCAGTACTCCACGTGGCTGCACCTGCA
ATGGGAGCCGCCGGAGTTCGCGCGCGCGCCGGGTAGCGCGGCGAGCAACGTGGCCATCGCGCACACCCGG
CTCGGAGGGCGCGCCGCGGTGCTGGGCAAGGTCGGGGACGACGACTTCGGCCGCGAGCTTGTGTACCGTA
TGAACTGCGAGCGGGTACAGACACGCGCCATCAAGTTCGACGGCAAAGCAGCCACGGCCATGGCGCGCAT
GAAGGTGAGCTTCCGGGACCGGGAGGATGGCAAGGGCGGCACCAAGCTTGTGGCCGAGACGGTGAAGAGC
GCTGCCGAGGACTCCCTCCGCAAGAACGAGATCAATGTCGATGTGTTGAAAGAGGCCAGAATGTTCCATT
TCAGTTCAGAAGTTCTGTTAAATCCCTCAATGCATGATACACTCTTCAGAGCCATTGAAATGTCCAAGAA
ATTTGGAAGTAAAGTATTCTTCGATCTGAATTTGCCATTGCCATTGTGGACATCAAGGGATGAGACAAAG
GAGGTGATAAATAGGGCATGGAAAGAGGCTGATATAATAGAGCTGTCAAGGGACGAGCTTGAATTCCTCC
TTGATCATGAGTATTATGAATACAAGAGAAGGACTCCACCTCAGTATTATCTGGAAGGATTCCATTTTAC
AAGAAACTGGCCACAGTACTACCACTACAGCCCTGAAGAGATCGCTCCTATTTGGCATGATGGAATAAAG
GTCCTGCTTGTGACCTACGGGACACTTCGGATCCACTACTACACGCCCAAGTTTCATGGCTGTGTGGTTG
GGACAGAGGATGCACTCATAACTCCATACACCACTGACCGAACAGGTTCTGGGGATGCTGTTGTTGCTGC
TGCTATTAGGAAGTTGATAACTTGTCCTGAGATGTACGAGGACCAGGATACATTGGAGAGGCAACTGAGA
TTTGCTGTTGCTGCTGGAATCATATCACAGTGGACAATTGGTGCTGTGCGAGGGTTTCCCACTGAGAGTG
CCGCCCAGAACTTGAAGGAACAAGTCTATGTGCCTTCTATGTGGTGA
>L39_05G00026742.T01
ATGGCCATGGCCACCCCCGCCTTCCTCCTACCAGCGCTGTTCCCCAAGCCCAATTTCCTCGCCGCACCTC
TCCATCCAAGTCTCCCACGAGGCCGCCAACTCCGCTGCTCGCCCAACGGCGCCGCCGTGCCGGAATCCCC
TAAACCCGCTTCTCGCCGCGGCCGCAAGAAGTCCCCGTCCCCGTCCCCGTCCCCGTCGGCGCCGAAGGCG
AAGGCCACGAGGCGGAGAACCAAGAAGGAGGGCCAGGAGTCAGACTCGGAGGGCCAAGAGGAGCCGGCGA
AGCGGACCAGCCGCCGGACAAGGAAGTCCAAGGAAGAGACCAAGCAGGAGGAGATTGTGGCGCAGATGGC
GAGCGACGGAACTGAGGAGACGAGTCAAGAGTCCGAGGAGGAGGATGGGTTGGAGGTGGGGGGCGACTAC
GACGACGCGGAGGATTTCGCGAACGATTGGCCTCCGCTGGTGTGCTGCTTCGGCGCGCCGCGTTGGGAGT
TCGTGCCCACGGTGCGGGTGTCGGACCGGCAGATGCACCCCGATCAGTACTCCACGTGGCTGCACCTGCA
ATGGGAGCCGCCGGAGTTCGCGCGCGCGCCGGGTAGCGCGGCGAGCAACGTGGCCATCGCGCACACCCGG
CTCGGAGGGCGCGCCGCGGTGCTGGGCAAGGTCGGGGACGACGACTTCGGCCGCGAGCTTGTGTACCGTA
TGAACTGCGAGCGGGTACAGACACGCGCCATCAAGTTCGACGGCAAAGCAGCCACGGCCATGGCGCGCAT
GAAGGTGAGCTTCCGGGACCGGGAGGATGGCAAGGGCGGCACCAAGCTTGTGGCCGAGACGGTGAAGAGC
GCTGCCGAGGACTCCCTCCGCAAGAACGAGATCAATGTCGATGTGTTGAAAGAGGCCAGAATGTTCCATT
TCAGTTCAGAAGTTCTGTTAAATCCCTCAATGCATGATACACTCTTCAGAGCCATTGAAATGTCCAAGAA
ATTTGGAAGTAAAGTATTCTTCGATCTGAATTTGCCATTGCCATTGTGGACATCAAGGGATGAGACAAAG
GAGGTGATAAATAGGGCATGGAAAGAGGCTGATATAATAGAGCTGTCAAGGGACGAGCTTGAATTCCTCC
TTGATCATGAGTATTATGAATACAAGAGAAGGACTCCACCTCAGTATTATCTGGAAGGATTCCATTTTAC
AAGAAACTGGCCACAGTACTACCACTACAGCCCTGAAGAGATCGCTCCTATTTGGCATGATGGAATAAAG
GTCCTGCTTGTGACCTACGGGACACTTCGGATCCACTACTACACGCCCAAGTTTCATGGCTGTGTGGTTG
GGACAGAGGATGCACTCATAACTCCATACACCACTGACCGAACAGGTTCTGGGGATGCTGTTGTTGCTGC
TGCTATTAGGAAGTTGATAACTTGTCCTGAGATGTACGAGGACCAGGATACATTGGAGAGGCAACTGAGA
TTTGCTGTTGCTGCTGGAATCATATCACAGTGGACAATTGGTGCTGTGCGAGGGTTTCCCACTGAGAGTG
CCGCCCAGAACTTGAAGGAACAAGTCTATGTGCCTTCTATGTGGTGA
>Me34V_015228_T01
TGATTGGAGATTTGGAGGTTGGAAATGCATGGCGATACAGATGAAGGGATCGGAGCGCGGTAATGTAGCG
TGTGGCGGCCGCGAGGCTGGCGCGCCGGCTTCGTCGGCCACGGCGGTTGCGGCATCATCGCTAGAAGCGC
GCGGCTGGAGAAGTGGATGGATATGTGGACGGCGTGGCTGGGGCGGTGGCGCCTGCTAGGCAGGTGCCAA
CTGGTGCCCACCCGGCAGATAGACGTGCCGAGACCCGCGGGCCACGGCTCCGCCCTCGGGGAATCTCCCT
GTCCCTGTGCCACGTCGGCTCACCAGGCTAGATTCACTGGAATCCGCAGGCTGCTCTATTTGTAGCCTCG
GTCCTCGGCCTCCCCGGCTATTTTTAGGATCATGGACGCCGGTTTCGCCCTTGATCACAGATGGCGGCGG
TGCCAGAGGCAAAATATTTGTACCATGCATTGCAACAGCATCAGTGCACGTCACGCGAACCATTGATCTG
CAAATTTAAAGGTAGAGAGATTTGGTTTGAAATTTGATTTGCAAAGTTAGAGTAAGATAATTGTGTCTGT
CAATGCCACCATGAATATTTTGGACGATGCACGGTTACTTATAAATTTCTTATAAGTCACCTGCAATTGG
TTTGTCGATTGGTCGTAAGCGGTTACTCATCCTCCATAGATCCAGAAGAATGCTGATTGTTCTTTTTAAA
TACTCCCTCCGTTCCAAATTGTAATTCATTCCAAAAATCTTGAAGAGTCAAAACATCTCAAGTTTGACCA
AAATTATAGAGAAAAATATAAAGATTTATGACATCAAATAGATATACTATGAAAATATAATTGATAAAGA
ATCTAATGATACTTAGTTGACATCATAAATGTTATTATATTATCATATAAATTTTCACTTACTATAGGAA
ACTTTGATTGAACCGTGGCTTGTAGAGGCAACAGGTCAATGGAACCATTAGATGATATTTTGATTGTTGC
AATGTTGCGGATCGGTTTCATAATCGAAGTCTCCAACAGAACTTGCGGCGATGCTTTGGTGTATGGATAA
CATGACACGTTACTATGTTATATACGGAACTGTGTTATGCAAAACCCGATCCTTCATCTTTTTTATCCAC
ATTTTGTCGGAGTCTCAGACCGCCGACTAGTGATTGTACGTCGTGCTCTCCTCACTTTCAATGGCTAGCA
CACAAGAGACAAGAAAGTATACTAGTTCGGGAAGATCCCTACGTCCAGTTTCGGCAGGAGTTGTGTTCCT
TAGATCAAGTGCACTGGACTTACAACGAAGTGCTTGCAAGCAAGCGTTCGTGTGATATGTGGGAGTATGT
GTTGAATGCGTTCTTGAGAGAAAGGAGGCTTGATTCCCCTTATATAGGTCAGGGACCGGGCAACAACATT
GAGAAATAGCAGGGTT
>Q1_05G00024271.T01
ATGGCCATGGCCACCCCCGCCTTCCTCCTACCAGCGCTGTTCCCCAAGCCCAATTTCCTCGCCGCACCTC
TCCATCCAAGTCTCCCACGAGGCCGCCAACTCCGCTGCTCGCCCAACGGCGCCGCCGTGCCGGAATCCCC
TAAACCCGCTTCTCGCCGCGGCCGCAAGAAGTCCCCGTCCCCGTCCCCGTCCCCGTCGGCGCCGAAGGCG
AAGGCCACGAGGCGGAGAACCAAGAAGGAGGGCCAGGAGTCAGACTCGGAGGGCCAAGAGGAGCCGGCGA
AGCGGACCAGCCGCCGGACAAGGAAGTCCAAGGAAGAGACCAAGCAGGAGGAGATTGTGGCGCAGATGGC
GAGCGACGGAACTGAGGAGACGAGTCAAGAGTCCGAGGAGGAGGATGGGTTGGAGGTGGGGGGCGACTAC
GACGACGCGGAGGATTTCGCGAACGATTGGCCTCCGCTGGTGTGCTGCTTCGGCGCGCCGCGTTGGGAGT
TCGTGCCCACGGTGCGGGTGTCGGACCGGCAGATGCACCCCGATCAGTACTCCACGTGGCTGCACCTGCA
ATGGGAGCCGCCGGAGTTCGCGCGCGCGCCGGGTAGCGCGGCGAGCAACGTGGCCATCGCGCACACCCGG
CTCGGAGGGCGCGCCGCGGTGCTGGGCAAGGTCGGGGACGACGACTTCGGCCGCGAGCTTGTGTACCGTA
TGAACTGCGAGCGGGTACAGACACGCGCCATCAAGTTCGACGGCAAAGCAGCCACGGCCATGGCGCGCAT
GAAGGTGAGCTTCCGGGACCGGGAGGATGGCAAGGGCGGCACCAAGCTTGTGGCCGAGACGGTGAAGAGC
GCTGCCGAGGACTCCCTCCGCAAGAACGAGATCAATGTCGATGTGTTGAAAGAGGCCAGAATGTTCCATT
TCAGTTCAGAAGTTCTGTTAAATCCCTCAATGCATGATACACTCTTCAGAGCCATTGAAATGTCCAAGAA
ATTTGGAAGTAAAGTATTCTTCGATCTGAATTTGCCATTGCCATTGTGGACATCAAGGGATGAGACAAAG
GAGGTGATAAATAGGGCATGGAAAGAGGCTGATATAATAGAGCTGTCAAGGGACGAGCTTGAATTCCTCC
TTGATCATGAGTATTATGAATACAAGAGAAGGACTCCACCTCAGTATTATCTGGAAGGATTCCATTTTAC
AAGAAACTGGCCACAGTACTACCACTACAGCCCTGAAGAGATCGCTCCTATTTGGCATGATGGAATAAAG
GTCCTGCTTGTGACCTACGGGACACTTCGGATCCACTACTACACGCCCAAGTTTCATGGCTGTGTGGTTG
GGACAGAGGATGCACTCATAACTCCATACACCACTGACCGAACAGGTTCTGGGGATGCTGTTGTTGCTGC
TGCTATTAGGAAGTTGACAACTTGTCCTGAGATGTACGAGGACCAGGATACATTGGAGAGGCAACTGAGA
TTTGCTGTTGCTGCTGGAATCATATCACAGTGGACAATTGGTGCTGTGCGAGGGTTTCCCACTGAGAGTG
CCGCCCAGAACTTGAAGGAACAAGTCTATGTGCCTTCTATGTGGTGA
>Q2_05G00025158.T01
ATGGCCATGGCCACCCCCGCCTTCCTCCTACCAGCGCTGTTCCCCAAGCCCAATTTCCTCGCCGCACCTC
TCCATCCAAGTCTCCCACGAGGCCGCCAACTCCGCTGCTCGCCCAACGGCGCCGCCGTGCCGGAATCCCC
TAAACCCGCTTCTCGCCGCGGCCGCAAGAAGTCCCCGTCCCCGTCCCCGTCGGCGCCGAAGGCGAAGGCC
ACGAGGCGGAGAACCAAGAAGGAGGGCCAGGAGTCAGACTCGGAGGGCCAAGAGGAGCCGGCGAAGCGGA
CCAGCCGCCGGACAAGGAAGTCCAAGGAAGAGACCAAGCAGGAGGAGATTGTGGCGCAGATGGCGAGCGA
CGGAACTGAGGAGACGAGTCAAGAGTCCGAGGAGGAGGATGGGTTGGAGGTGGGGGGCGACTACGACGAC
GCGGAGGATTTCGCGAACGATTGGCCTCCGCTGGTGTGCTGCTTCGGCGCGCCGCGTTGGGAGTTCGTGC
CCACGGTGCGGGTGTCGGACCGGCAGATGCACCCCGATCAGTACTCCACGTGGCTGCACCTGCAATGGGA
GCCGCCGGAGTTCGCGCGCGCGCCGGGTAGCGCGGCGAGCAACGTGGCCATCGCGCACACCCGGCTCGGA
GGGCGCGCCGCGGTGCTGGGCAAGGTCGGGGACGACGACTTCGGCCGCGAGCTTGTGTACCGTATGAATT
GCGAGCGGGTACAGACACGCGCCATCAAGTTCGACGGCAGAGCAGCCACGGCCATGGCGCGCATGAAGGT
GAGCTTCCGGGACCGGGAGGATGGCAAGGGCGGCACCAAGCTTGTGGCCGAGACGGTGAAGAGCGCTGCC
GAGGACTCCCTCCGCAAGAACGAGATCAATGTCGATGTGTTGAAAGAGGCCAGAATGTTCCATTTCAGTT
CAGAAGTTCTGTTAAATCCCTCAATGCATGATACACTCTTCAGAGCCATTGAAATGTCCAAGAAATTTGG
AAGTAAAGTATTCTTCGATCTGAATTTGCCATTGCCATTGTGGACATCAAGGGATGAGACAAAGGAGGTG
ATAAATAGGGCATGGAAAGAGGCTGATATAATAGAGCTGTCAAGGGACGAGCTTGAATTCCTCCTTGATC
ATGAGTATTATGAATACAAGAGAAAGACTCCACCTCAGTATTATCTGGAAGGATTCCATTTTACAAGAAA
CTGGCCACAGTACTACCACTACAGCCCTGAAGAGATCGCTCCTATTTGGCATGATGGAATAAAGGTCCTG
CTTGTGACCTACGGGACACTTCGGATCCACTACTACACGCCCAAGTTTCATGGCTGTGTGGTTGGGACAG
AGGATGCACTCATAACTCCATACACCACTGATCGAACAGGTTCTGGGGATGCTGTTGTTGCTGCTGCTAT
TAGGAAGTTGACAACTTGTCCTGAGATGTACGAGGACCAGGATACATTGGAGAGGCAACTGAGATTTGCT
GTTGCTGCTGGAATCATATCACAGTGGACAATTGGTGCTGTGCGAGGGTTTCCCTCTGAGAGTGCCGCCC
AGAACTTGAAGGAACAAGTCTATGTGCCTTCTATGTGGTGA
>Q3_05G00027501.T01
ATGGCCATGGCCACCCCCGCCTTCCTCCTACCAGCGCTGTTCCCCAAGCCCAATTTCCTCGCCGCACCTC
TCCATCCAAGTCTCCCACGAGGCCGCCAACTCCGCTGCTCGCCCAACGGCGCCGCCGTGCCGGAATCCCC
TAAACCCGCTTCTCGCCGCGGCCGCAAGAAGTCCCCGTCCCCGTCCCCGTCCCCGTCGGCGCCGAAGGCG
AAGGCCACGAGGCGGAGAACCAAGAAGGAGGGCCAGGAGTCAGACTCGGAGGGCCAAGAGGAGCCGGCGA
AGCGGACCAGCCGCCGGACAAGGAAGTCCAAGGAAGAGACCAAGCAGGAGGAGATTGTGGCGCAGATGGC
GAGCGACGGAACTGAGGAGACGAGTCAAGAGTCCGAGGAGGAGGATGGGTTGGAGGTGGGGGGCGACTAC
GACGACGCGGAGGATTTCGCGAACGATTGGCCTCCGCTGGTGTGCTGCTTCGGCGCGCCGCGTTGGGAGT
TCGTGCCCACGGTGCGGGTGTCGGACCGGCAGATGCACCCCGATCAGTACTCCACGTGGCTGCACCTGCA
ATGGGAGCCGCCGGAGTTCGCGCGCGCGCCGGGTAGCGCGGCGAGCAACGTGGCCATCGCGCACACCCGG
CTCGGAGGGCGCGCCGCGGTGCTGGGCAAGGTCGGGGACGACGACTTCGGCCGCGAGCTTGTGTACCGTA
TGAACTGCGAGCGGGTACAGACACGCGCCATCAAGTTCGACGGCAAAGCAGCCACGGCCATGGCGCGCAT
GAAGGTGAGCTTCCGGGACCGGGAGGATGGCAAGGGCGGCACCAAGCTTGTGGCCGAGACGGTGAAGAGC
GCTGCCGAGGACTCCCTCCGCAAGAACGAGATCAATGTCGATGTGTTGAAAGAGGCCAGAATGTTCCATT
TCAGTTCAGAAGTTCTGTTAAATCCCTCAATGCATGATACACTCTTCAGAGCCATTGAAATGTCCAAGAA
ATTTGGAAGTAAAGTATTCTTCGATCTGAATTTGCCATTGCCATTGTGGACATCAAGGGATGAGACAAAG
GAGGTGATAAATAGGGCATGGAAAGAGGCTGATATAATAGAGCTGTCAAGGGACGAGCTTGAATTCCTCC
TTGATCATGAGTATTATGAATACAAGAGAAGGACTCCACCTCAGTATTATCTGGAAGGATTCCATTTTAC
AAGAAACTGGCCACAGTACTACCACTACAGCCCTGAAGAGATCGCTCCTATTTGGCATGATGGAATAAAG
GTCCTGCTTGTGACCTACGGGACACTTCGGATCCACTACTACACGCCCAAGTTTCATGGCTGTGTGGTTG
GGACAGAGGATGCACTCATAACTCCATACACCACTGACCGAACAGGTTCTGGGGATGCTGTTGTTGCTGC
TGCTATTAGGAAGTTGATAACTTGTCCTGAGATGTACGAGGACCAGGATACATTGGAGAGGCAACTGAGA
TTTGCTGTTGCTGCTGGAATCATATCACAGTGGACAATTGGTGCTGTGCGAGGGTTTCCCACTGAGAGTG
CCGCCCAGAACTTGAAGGAACAAGTCTATGTGCCTTCTATGTGGTGA
>Q4_05G00026043.T01
ATGGCCATGGCCACCCCCGCCTTCCTCCTACCAGCGCTGTTCCCCAAGCCCAATTTCCTCGCCGCACCTC
TCCATCCAAGTCTCCCACGAGGCCGCCAACTCCGCTGCTCGCCCAACGGCGCCGCCGTGCCGGAATCCCC
TAAACCCGCTTCTCGCCGCGGCCGCAAGAAGTCCCCGTCCCCGTCCCCGTCCCCGTCGGCGCCGAAGGCG
AAGGCCACGAGGCGGAGAACCAAGAAGGAGGGCCAGGAGTCAGACTCGGAGGGCCAAGAGGAGCCGGCGA
AGCGGACCAGCCGCCGGACAAGGAAGTCCAAGGAAGAGACCAAGCAGGAGGAGATTGTGGCGCAGATGGC
GAGCGACGGAACTGAGGAGACGAGTCAAGAGTCCGAGGAGGAGGATGGGTTGGAGGTGGGGGGCGACTAC
GACGACGCGGAGGATTTCGCGAACGATTGGCCTCCGCTGGTGTGCTGCTTCGGCGCGCCGCGTTGGGAGT
TCGTGCCCACGGTGCGGGTGTCGGACCGGCAGATGCACCCCGATCAGTACTCCACGTGGCTGCACCTGCA
ATGGGAGCCGCCGGAGTTCGCGCGCGCGCCGGGTAGCGCGGCGAGCAACGTGGCCATCGCGCACACCCGG
CTCGGAGGGCGCGCCGCGGTGCTGGGCAAGGTCGGGGACGACGACTTCGGCCGCGAGCTTGTGTACCGTA
TGAACTGCGAGCGGGTACAGACACGCGCCATCAAGTTCGACGGCAAAGCAGCCACGGCCATGGCGCGCAT
GAAGGTGAGCTTCCGGGACCGGGAGGATGGCAAGGGCGGCACCAAGCTTGTGGCCGAGACGGTGAAGAGC
GCTGCCGAGGACTCCCTCCGCAAGAACGAGATCAATGTCGATGTGTTGAAAGAGGCCAGAATGTTCCATT
TCAGTTCAGAAGTTCTGTTAAATCCCTCAATGCATGATACACTCTTCAGAGCCATTGAAATGTCCAAGAA
ATTTGGAAGTAAAGTATTCTTCGATCTGAATTTGCCATTGCCATTGTGGACATCAAGGGATGAGACAAAG
GAGGTGATAAATAGGGCATGGAAAGAGGCTGATATAATAGAGCTGTCAAGGGACGAGCTTGAATTCCTCC
TTGATCATGAGTATTATGAATACAAGAGAAGGACTCCACCTCAGTATTATCTGGAAGGATTCCATTTTAC
AAGAAACTGGCCACAGTACTACCACTACAGCCCTGAAGAGATCGCTCCTATTTGGCATGATGGAATAAAG
GTCCTGCTTGTGACCTACGGGACACTTCGGATCCACTACTACACGCCCAAGTTTCATGGCTGTGTGGTTG
GGACAGAGGATGCACTCATAACTCCATACACCACTGACCGAACAGGTTCTGGGGATGCTGTTGTTGCTGC
TGCTATTAGGAAGTTGATAACTTGTCCTGAGATGTACGAGGACCAGGATACATTGGAGAGGCAACTGAGA
TTTGCTGTTGCTGCTGGAATCATATCACAGTGGACAATTGGTGCTGTGCGAGGGTTTCCCACTGAGAGTG
CCGCCCAGAACTTGAAGGAACAAGTCTATGTGCCTTCTATGTGGTGA
>Q6_05G00025295.T01
ATGGCCATGGCCACCCCCGCCTTCCTCCTACCAGCGCTGTTCCCCAAGCCCAATTTCCTCGCCGCACCTC
TCCATCCAAGTCTCCCACGAGGCCGCCAACTCCGCTGCTCGCCCAACGGCGCCGCCGTGCCGGAATCCCC
TAAACCCGCTTCTCGCCGCGGCCGCAAGAAGTCCCCGTCCCCGTCCCCGTCGGCGCCGAAGGCGAAGGCC
ACGAGGCGGAGAACCAAGAAGGAGGGCCAGGAGTCAGACTCGGAGGGCCAAGAGGAGCCGGCGAAGCGGA
CCAGCCGCCGGACAAGGAAGTCCAAGGAAGAGACCAAGCAGGAGGAGATTGTGGCGCAGATGGCGAGCGA
CGGAACTGAGGAGACGAGTCAAGAGTCCGAGGAGGAGGATGGGTTGGAGGTGGGGGGCGACTACGACGAC
GCGGAGGATTTCGCGAACGATTGGCCTCCGCTGGTGTGCTGCTTCGGCGCGCCGCGTTGGGAGTTCGTGC
CCACGGTGCGGGTGTCGGACCGGCAGATGCACCCCGATCAGTACTCCACGTGGCTGCACCTGCAATGGGA
GCCGCCGGAGTTCGCGCGCGCGCCGGGTAGCGCGGCGAGCAACGTGGCCATCGCGCACACCCGGCTCGGA
GGGCGCGCCGCGGTGCTGGGCAAGGTCGGGGACGACGACTTCGGCCGCGAGCTTGTGTACCGTATGAACT
GCGAGCGGGTACAGACACGCGCCATCAAGTTCGACGGCAAAGCAGCCACGGCCATGGCGCGCATGAAGGT
GAGCTTCCGGGACCGGGAGGATGGCAAGGGCGGCACCAAGCTTGTGGCCGAGACGGTGAAGAGCGCTGCC
GAGGACTCCCTCCGCAAGAACGAGATCAATGTCGATGTGTTGAAAGAGGCCAGAATGTTCCATTTCAGTT
CAGAAGTTCTGTTAAATCCCTCAATGCATGATACACTCTTCAGAGCCATTGAAATGTCCAAGAAATTTGG
AAGTAAAGTATTCTTCGATCTGAATTTGCCATTGCCATTGTGGACATCAAGGGATGAGACAAAGGAGGTG
ATAAATAGGGCATGGAAAGAGGCTGATATAATAGAGCTGTCAAGGGACGAGCTTGAATTCCTCCTTGATC
ATGAGTATTATGAATACAAGAGAAGGACTCCACCTCAGTATTATCTGGAAGGATTCCATTTTACAAGAAA
CTGGCCACAGTACTACCACTACAGCCCTGAAGAGATCGCTCCTATTTGGCATGATGGAATAAAGGTCCTG
CTTGTGACCTACGGGACACTTCGGATCCACTACTACACGCCCAAGTTTCATGGCTGTGTGGTTGGGACAG
AGGATGCACTCATAACTCCATACACCACTGACCGAACAGGTTCTGGGGATGCTGTTGTTGCTGCTGCTAT
TAGGAAGTTGACAACTTGTCCTGAGATGTACGAGGACCAGGATACATTGGAGAGGCAACTGAGATTTGCT
GTTGCTGCTGGAATCATATCACAGTGGACAATTGGTGCTGTGCGAGGGTTTCCCACTGAGAGTGCCGCCC
AGAACTTGAAGGAACAAGTCTATGTGCCTTCTATGTGGTGA
>Q7_05G00025514.T01
ATGGCCATGGCCACCCCCGCCTTCCTCCTACCAGCGCTGTTCCCCAAGCCCAATTTCCTCGCCGCACCTC
TCCATCCAAGTCTCCCACGAGGCCGCCAACTCCGCTGCTCGCCCAACGGCGCCGCCGTGCCGGAATCCCC
TAAACCCGCTTCTCGCCGCGGCCGCAAGAAGTCCCCGTCCCCGTCCCCGTCCCCGTCCCCGTCGGCGCCG
AAGGCGAAGGCCACGAGGCGGAGAACCAAGAAGGAGGGCCAGGAGTCAGACTCGGAGGGCCAAGAGGAGC
CGGCGAAGCGGACCAGCCGCCGGACAAGGAAGTCCAAGGAAGAGACCAAGCAGGAGGAGATTGTGGCGCA
GATGGCGAGCGACGGAACTGAGGAGACGAGTCAAGAGTCCGAGGAGGAGGATGGGTTGGAGGTGGGGGGC
GACTACGACGACGCGGAGGATTTCGCGAACGATTGGCCTCCGCTGGTGTGCTGCTTCGGCGCGCCGCGTT
GGGAGTTCGTGCCCACGGTGCGGGTGTCGGACCGGCAGATGCACCCCGATCAGTACTCCACGTGGCTGCA
CCTGCAATGGGAGCCGCCGGAGTTCGCGCGCGCGCCGGGTAGCGCGGCGAGCAACGTGGCCATCGCGCAC
ACCCGGCTCGGAGGGCGCGCCGCGGTGCTGGGCAAGGTCGGGGACGACGACTTCGGCCGCGAGCTTGTGT
ACCGTATGAACTGCGAGCGGGTACAGACACGCGCCATCAAGTTCGACGGCAAAGCAGCCACGGCCATGGC
GCGCATGAAGGTGAGCTTCCGGGACCGGGAGGATGGCAAGGGCGGCACCAAGCTTGTGGCCGAGACGGTG
AAGAGCGCTGCCGAGGACTCCCTCCGCAAGAACGAGATCAATGTCGATGTGTTGAAAGAGGCCAGAATGT
TCCATTTCAGTTCAGAAGTTCTGTTAAATCCCTCAATGCATGATACACTCTTCAGAGCCATTGAAATGTC
CAAGAAATTTGGAAGTAAAGTATTCTTCGATCTGAATTTGCCATTGCCATTGTGGACATCAAGGGATGAG
ACAAAGGAGGTGATAAATAGGGCATGGAAAGAGGCTGATATAATAGAGCTGTCAAGGGACGAGCTTGAAT
TCCTCCTTGATCATGAGTATTATGAATACAAGAGAAGGACTCCACCTCAGTATTATCTGGAAGGATTCCA
TTTTACAAGAAACTGGCCACAGTACTACCACTACAGCCCTGAAGAGATCGCTCCTATTTGGCATGATGGA
ATAAAGGTCCTGCTTGTGACCTACGGGACACTTCGGATCCACTACTACACGCCCAAGTTTCATGGCTGTG
TGGTTGGGACAGAGGATGCACTCATAACTCCATACACCACTGACCGAACAGGTTCTGGGGATGCTGTTGT
TGCTGCTGCTATTAGGAAGTTGACAACTTGTCCTGAGATGTACGAGGACCAGGATACATTGGAGAGGCAA
CTGAGATTTGCTGTTGCTGCTGGAATCATATCACAGTGGACAATTGGTGCTGTGCGAGGGTTTCCCACTG
AGAGTGCCGCCCAGAACTTGAAGGAACAAGTCTATGTGCCTTCTATGTGGTGA
>Q9_05G00026757.T01
ATGGCCATGGCCACCCCCGCCTTCCTCCTACCAGCGCTGTTCCCCAAGCCCAATTTCCTCGCCGCACCTC
TCCATCCAAGTCTCCCACGAGGCCGCCAACTCCGCTGCTCGCCCAACGGCGCCGCCGTGCCGGAATCCCC
TAAACCCGCTTCTCGCCGCGGCCGCAAGAAGTCCCCGTCCCCGTCCCCGTCGGCGCCGAAGGCGAAGGCC
ACGAGGCGGAGAACCAAGAAGGAGGGCCAGGAGTCAGACTCGGAGGGCCAAGAGGAGCCGGCGAAGCGGA
CCAGCCGCCGGACAAGGAAGTCCAAGGAAGAGACCAAGCAGGAGGAGATTGTGGCGCAGATGGCGAGCGA
CGGAACTGAGGAGACGAGTCAAGAGTCCGAGGAGGAGGATGGGTTGGAGGTGGGGGGCGACTACGACGAC
GCGGAGGATTTCGCGAACGATTGGCCTCCGCTGGTGTGCTGCTTCGGCGCGCCGCGTTGGGAGTTCGTGC
CCACGGTGCGGGTGTCGGACCGGCAGATGCACCCCGATCAGTACTCCACGTGGCTGCACCTGCAATGGGA
GCCGCCGGAGTTCGCGCGCGCGCCGGGTAGCGCGGCGAGCAACGTGGCCATCGCGCACACCCGGCTCGGA
GGGCGCGCCGCGGTGCTGGGCAAGGTCGGGGACGACGACTTCGGCCGCGAGCTTGTGTACCGTATGAATT
GCGAGCGGGTACAGACACGCGCCATCAAGTTCGACGGCAGAGCAGCCACGGCCATGGCGCGCATGAAGGT
GAGCTTCCGGGACCGGGAGGATGGCAAGGGCGGCACCAAGCTTGTGGCCGAGACGGTGAAGAGCGCTGCC
GAGGACTCCCTCCGCAAGAACGAGATCAATGTCGATGTGTTGAAAGAGGCCAGAATGTTCCATTTCAGTT
CAGAAGTTCTGTTAAATCCCTCAATGCATGATACACTCTTCAGAGCCATTGAAATGTCCAAGAAATTTGG
AAGTAAAGTATTCTTCGATCTGAATTTGCCATTGCCATTGTGGACATCAAGGGATGAGACAAAGGAGGTG
ATAAATAGGGCATGGAAAGAGGCTGATATAATAGAGCTGTCAAGGGACGAGCTTGAATTCCTCCTTGATC
ATGAGTATTATGAATACAAGAGAAAGACTCCACCTCAGTATTATCTGGAAGGATTCCATTTTACAAGAAA
CTGGCCACAGTACTACCACTACAGCCCTGAAGAGATCGCTCCTATTTGGCATGATGGAATAAAGGTCCTG
CTTGTGACCTACGGGACACTTCGGATCCACTACTACACGCCCAAGTTTCATGGCTGTGTGGTTGGGACAG
AGGATGCACTCATAACTCCATACACCACTGATCGAACAGGTTCTGGGGATGCTGTTGTTGCTGCTGCTAT
TAGGAAGTTGACAACTTGTCCTGAGATGTACGAGGACCAGGATACATTGGAGAGGCAACTGAGATTTGCT
GTTGCTGCTGGAATCATATCACAGTGGACAATTGGTGCTGTGCGAGGGTTTCCCTCTGAGAGTGCCGCCC
AGAACTTGAAGGAACAAGTCTATGTGCCTTCTATGTGGTGA
>Q10_05G00025424.T01
ATGGCCATGGCCACCCCCGCCTTCCTCCTACCAGCGCTGTTCCCCAAGCCCAATTTCCTCGCCGCACCTC
TCCATCCAAGTCTCCCACGAGGCCGCCAACTCCGCTGCTCGCCCAACGGCGCCGCCGTGCCGGAATCCCC
TAAACCCGCTTCTCGCCGCGGCCGCAAGAAGTCCCCGTCCCCGTCCCCGTCCCCGTCGGCGCCGAAGGCG
AAGGCCACGAGGCGGAGAACCAAGAAGGAGGGCCAGGAGTCAGACTCGGAGGGCCAAGAGGAGCCGGCGA
AGCGGACCAGCCGCCGGACAAGGAAGTCCAAGGAAGAGACCAAGCAGGAGGAGATTGTGGCGCAGATGGC
GAGCGACGGAACTGAGGAGACGAGTCAAGAGTCCGAGGAGGAGGATGGGTTGGAGGTGGGGGGCGACTAC
GACGACGCGGAGGATTTCGCGAACGATTGGCCTCCGCTGGTGTGCTGCTTCGGCGCGCCGCGTTGGGAGT
TCGTGCCCACGGTGCGGGTGTCGGACCGGCAGATGCACCCCGATCAGTACTCCACGTGGCTGCACCTGCA
ATGGGAGCCGCCGGAGTTCGCGCGCGCGCCGGGTAGCGCGGCGAGCAACGTGGCCATCGCGCACACCCGG
CTCGGAGGGCGCGCCGCGGTGCTGGGCAAGGTCGGGGACGACGACTTCGGCCGCGAGCTTGTGTACCGTA
TGAACTGCGAGCGGGTACAGACACGCGCCATCAAGTTCGACGGCAAAGCAGCCACGGCCATGGCGCGCAT
GAAGGTGAGCTTCCGGGACCGGGAGGATGGCAAGGGCGGCACCAAGCTTGTGGCCGAGACGGTGAAGAGC
GCTGCCGAGGACTCCCTCCGCAAGAACGAGATCAATGTCGATGTGTTGAAAGAGGCCAGAATGTTCCATT
TCAGTTCAGAAGTTCTGTTAAATCCCTCAATGCATGATACACTCTTCAGAGCCATTGAAATGTCCAAGAA
ATTTGGAAGTAAAGTATTCTTCGATCTGAATTTGCCATTGCCATTGTGGACATCAAGGGATGAGACAAAG
GAGGTGATAAATAGGGCATGGAAAGAGGCTGATATAATAGAGCTGTCAAGGGACGAGCTTGAATTCCTCC
TTGATCATGAGTATTATGAATACAAGAGAAGGACTCCACCTCAGTATTATCTGGAAGGATTCCATTTTAC
AAGAAACTGGCCACAGTACTACCACTACAGCCCTGAAGAGATCGCTCCTATTTGGCATGATGGAATAAAG
GTCCTGCTTGTGACCTACGGGACACTTCGGATCCACTACTACACGCCCAAGTTTCATGGCTGTGTGGTTG
GGACAGAGGATGCACTCATAACTCCATACACCACTGACCGAACAGGTTCTGGGGATGCTGTTGTTGCTGC
TGCTATTAGGAAGTTGACAACTTGTCCTGAGATGTACGAGGACCAGGATACATTGGAGAGGCAACTGAGA
TTTGCTGTTGCTGCTGGAATCATATCACAGTGGACAATTGGTGCTGTGCGAGGGTTTCCCACTGAGAGTG
CCGCCCAGAACTTGAAGGAACAAGTCTATGTGCCTTCTATGTGGTGA
>Q11_05G00025577.T01
ATGGCCATGGCCACCCCCGCCTTCCTCCTACCAGCGCTGTTCCCCAAGCCCAATTTCCTCGCCGCACCTC
TCCATCCAAGTCTCCCACGAGGCCGCCAACTCCGCTGCTCGCCCAACGGCGCCGCCGTGCCGGAATCCCC
TAAACCCGCTTCTCGCCGCGGCCGCAAGAAGTCCCCGTCCCCGTCCCCGTCCCCGTCCCCGTCGGCGCCG
AAGGCGAAGGCCACGAGGCGGAGAACCAAGAAGGAGGGCCAGGAGTCAGACTCGGAGGGCCAAGAGGAGC
CGGCGAAGCGGACCAGCCGCCGGACAAGGAAGTCCAAGGAAGAGACCAAGCAGGAGGAGATTGTGGCGCA
GATGGCGAGCGACGGAACTGAGGAGACGAGTCAAGAGTCCGAGGAGGAGGATGGGTTGGAGGTGGGGGGC
GACTACGACGACGCGGAGGATTTCGCGAACGATTGGCCTCCGCTGGTGTGCTGCTTCGGCGCGCCGCGTT
GGGAGTTCGTGCCCACGGTGCGGGTGTCGGACCGGCAGATGCACCCCGATCAGTACTCCACGTGGCTGCA
CCTGCAATGGGAGCCGCCGGAGTTCGCGCGCGCGCCGGGTAGCGCGGCGAGCAACGTGGCCATCGCGCAC
ACCCGGCTCGGAGGGCGCGCCGCGGTGCTGGGCAAGGTCGGGGACGACGACTTCGGCCGCGAGCTTGTGT
ACCGTATGAACTGCGAGCGGGTACAGACACGCGCCATCAAGTTCGACGGCAAAGCAGCCACGGCCATGGC
GCGCATGAAGGTGAGCTTCCGGGACCGGGAGGATGGCAAGGGCGGCACCAAGCTTGTGGCCGAGACGGTG
AAGAGCGCTGCCGAGGACTCCCTCCGCAAGAACGAGATCAATGTCGATGTGTTGAAAGAGGCCAGAATGT
TCCATTTCAGTTCAGAAGTTCTGTTAAATCCCTCAATGCATGATACACTCTTCAGAGCCATTGAAATGTC
CAAGAAATTTGGAAGTAAAGTATTCTTCGATCTGAATTTGCCATTGCCATTGTGGACATCAAGGGATGAG
ACAAAGGAGGTGATAAATAGGGCATGGAAAGAGGCTGATATAATAGAGCTGTCAAGGGACGAGCTTGAAT
TCCTCCTTGATCATGAGTATTATGAATACAAGAGAAGGACTCCACCTCAGTATTATCTGGAAGGATTCCA
TTTTACAAGAAACTGGCCACAGTACTACCACTACAGCCCTGAAGAGATCGCTCCTATTTGGCATGATGGA
ATAAAGGTCCTGCTTGTGACCTACGGGACACTTCGGATCCACTACTACACGCCCAAGTTTCATGGCTGTG
TGGTTGGGACAGAGGATGCACTCATAACTCCATACACCACTGACCGAACAGGTTCTGGGGATGCTGTTGT
TGCTGCTGCTATTAGGAAGTTGACAACTTGTCCTGAGATGTACGAGGACCAGGATACATTGGAGAGGCAA
CTGAGATTTGCTGTTGCTGCTGGAATCATATCACAGTGGACAATTGGTGCTGTGCGAGGGTTTCCCACTG
AGAGTGCCGCCCAGAACTTGAAGGAACAAGTCTATGTGCCTTCTATGTGGTGA
>Q12_05G00027191.T01
ATGGCCATGGCCACCCCCGCCTTCCTCCTACCAGCGCTGTTCCCCAAGCCCAATTTCCTCGCCGCACCTC
TCCATCCAAGTCTCCCACGAGGCCGCCAACTCCGCTGCTCGCCCAACGGCGCCGCCGTGCCGGAATCCCC
TAAACCCGCTTCTCGCCGCGGCCGCAAGAAGTCCCCGTCCCCGTCCCCGTCCCCGTCCCCGTCGGCGCCG
AAGGCGAAGGCCACGAGGCGGAGAACCAAGAAGGAGGGCCAGGAGTCAGACTCGGAGGGCCAAGAGGAGC
CGGCGAAGCGGACCAGCCGCCGGACAAGGAAGTCCAAGGAAGAGACCAAGCAGGAGGAGATTGTGGCGCA
GATGGCGAGCGACGGAACTGAGGAGACGAGTCAAGAGTCCGAGGAGGAGGATGGGTTGGAGGTGGGGGGC
GACTACGACGACGCGGAGGATTTCGCGAACGATTGGCCTCCGCTGGTGTGCTGCTTCGGCGCGCCGCGTT
GGGAGTTCGTGCCCACGGTGCGGGTGTCGGACCGGCAGATGCACCCCGATCAGTACTCCACGTGGCTGCA
CCTGCAATGGGAGCCGCCGGAGTTCGCGCGCGCGCCGGGTAGCGCGGCGAGCAACGTGGCCATCGCGCAC
ACCCGGCTCGGAGGGCGCGCCGCGGTGCTGGGCAAGGTCGGGGACGACGACTTCGGCCGCGAGCTTGTGT
ACCGTATGAACTGCGAGCGGGTACAGACACGCGCCATCAAGTTCGACGGCAAAGCAGCCACGGCCATGGC
GCGCATGAAGGTGAGCTTCCGGGACCGGGAGGATGGCAAGGGCGGCACCAAGCTTGTGGCCGAGACGGTG
AAGAGCGCTGCCGAGGACTCCCTCCGCAAGAACGAGATCAATGTCGATGTGTTGAAAGAGGCCAGAATGT
TCCATTTCAGTTCAGAAGTTCTGTTAAATCCCTCAATGCATGATACACTCTTCAGAGCCATTGAAATGTC
CAAGAAATTTGGAAGTAAAGTATTCTTCGATCTGAATTTGCCATTGCCATTGTGGACATCAAGGGATGAG
ACAAAGGAGGTGATAAATAGGGCATGGAAAGAGGCTGATATAATAGAGCTGTCAAGGGACGAGCTTGAAT
TCCTCCTTGATCATGAGTATTATGAATACAAGAGAAGGACTCCACCTCAGTATTATCTGGAAGGATTCCA
TTTTACAAGAAACTGGCCACAGTACTACCACTACAGCCCTGAAGAGATCGCTCCTATTTGGCATGATGGA
ATAAAGGTCCTGCTTGTGACCTACGGGACACTTCGGATCCACTACTACACGCCCAAGTTTCATGGCTGTG
TGGTTGGGACAGAGGATGCACTCATAACTCCATACACCACTGACCGAACAGGTTCTGGGGATGCTGTTGT
TGCTGCTGCTATTAGGAAGTTGACAACTTGTCCTGAGATGTACGAGGACCAGGATACATTGGAGAGGCAA
CTGAGATTTGCTGTTGCTGCTGGAATCATATCACAGTGGACAATTGGTGCTGTGCGAGGGTTTCCCACTG
AGAGTGCCGCCCAGAACTTGAAGGAACAAGTCTATGTGCCTTCTATGTGGTGA
>Q13_05G00026595.T01
ATGGCCATGGCCACCCCCGCCTTCCTCCTACCAGCGCTGTTCCCCAAGCCCAATTTCCTCGCCGCACCTC
TCCATCCAAGTCTCCCACGAGGCCGCCAACTCCGCTGCTCGCCCAACGGCGCCGCCGTGCCGGAATCCCC
TAAACCCGCTTCTCGCCGCGGCCGCAAGAAGTCCCCGTCCCCGTCCCCGTCGGCGCCGAAGGCGAAGGCC
ACGAGGCGGAGAACCAAGAAGGAGGGCCAGGAGTCAGACTCGGAGGGCCAAGAGGAGCCGGCGAAGCGGA
CCAGCCGCCGGACAAGGAAGTCCAAGGAAGAGACCAAGCAGGAGGAGATTGTGGCGCAGATGGCGAGCGA
CGGAACTGAGGAGACGAGTCAAGAGTCCGAGGAGGAGGATGGGTTGGAGGTGGGGGGCGACTACGACGAC
GCGGAGGATTTCGCGAACGATTGGCCTCCGCTGGTGTGCTGCTTCGGCGCGCCGCGTTGGGAGTTCGTGC
CCACGGTGCGGGTGTCGGACCGGCAGATGCACCCCGATCAGTACTCCACGTGGCTGCACCTGCAATGGGA
GCCGCCGGAGTTCGCGCGCGCGCCGGGTAGCGCGGCGAGCAACGTGGCCATCGCGCACACCCGGCTCGGA
GGGCGCGCCGCGGTGCTGGGCAAGGTCGGGGACGACGACTTCGGCCGCGAGCTTGTGTACCGTATGAACT
GCGAGCGGGTACAGACACGCGCCATCAAGTTCGACGGCAAAGCAGCCACGGCCATGGCGCGCATGAAGGT
GAGCTTCCGGGACCGGGAGGATGGCAAGGGCGGCACCAAGCTTGTGGCCGAGACGGTGAAGAGCGCTGCC
GAGGACTCCCTCCGCAAGAACGAGATCAATGTCGATGTGTTGAAAGAGGCCAGAATGTTCCATTTCAGTT
CAGAAGTTCTGTTAAATCCCTCAATGCATGATACACTCTTCAGAGCCATTGAAATGTCCAAGAAATTTGG
AAGTAAAGTATTCTTCGATCTGAATTTGCCATTGCCATTGTGGACATCAAGGGATGAGACAAAGGAGGTG
ATAAATAGGGCATGGAAAGAGGCTGATATAATAGAGCTGTCAAGGGACGAGCTTGAATTCCTCCTTGATC
ATGAGTATTATGAATACAAGAGAAGGACTCCACCTCAGTATTATCTGGAAGGATTCCATTTTACAAGAAA
CTGGCCACAGTACTACCACTACAGCCCTGAAGAGATCGCTCCTATTTGGCATGATGGAATAAAGGTCCTG
CTTGTGACCTACGGGACACTTCGGATCCACTACTACACGCCCAAGTTTCATGGCTGTGTGGTTGGGACAG
AGGATGCACTCATAACTCCATACACCACTGACCGAACAGGTTCTGGGGATGCTGTTGTTGCTGCTGCTAT
TAGGAAGTTGACAACTTGTCCTGAGATGTACGAGGACCAGGATACATTGGAGAGGCAACTGAGATTTGCT
GTTGCTGCTGGAATCATATCACAGTGGACAATTGGTGCTGTGCGAGGGTTTCCCACTGAGAGTGCCGCCC
AGAACTTGAAGGAACAAGTCTATGTGCCTTCTATGTGGTGA
>Q14_05G00025192.T01
ATGGCCATGGCCACCCCTGCCTTCCTCCTACCAGCGCTGTTCCCCAAGCCCAATTTCCTCGCCGCACCTC
TCCACCCAAGTCTCCCACGAGGCCGCCAACTCCGCTGCTCGCCCAACGGCGCCGCCGTGCCGGAATCCCC
TAAACCCGCTTCTCGCCGCGGCCGCAAGAAGTCCCCGTCCTCGTCCCCGTCGGCGCCGAAGGCGAAGGCC
ACGAGGCGGAGAACCAAGAAGGAGGGCCAGAAGTCAGTCTCGGAGGGCGAGGAGGAGCCGGTGAAGCGGA
CCAGCCGCCGGACAAAGAAGTCCAAGGAAGAGGCCAAGCAGGAGGAGATTGTGGCGCAGACGGCGAGCGA
CGGAACTGAGGAGACGATTCAAGAGTCCGAGGAGGAGGATGGGTTGGAGGTGGGGGACGACTACGACGAC
GCGGAGGATTTCGCGAACGATTGGCCTCCGCTGGTGTGCTGCTTCGGCGCGCCGCGTTGGGAGTTCGTGC
CCACGGTGCGGGTGTCGGACCGGCAGATGCACCCCGATCAGTACTCCACGTGGCTGCACCTGCAATGGGA
GCCGCCGGAGTTCGCGCGCGCGCCGGGTAGCGCGGCGAGCAACGTGGCCATCGCGCACACCCGGCTCGGA
GGGCGCGCCGCGGTGCTGGGCAAGGTCGGGGACGACGACTTCGGCCGCGAGCTTGTGTACCGTATGAACT
GCGAGCGGGTACAGACACGCGCCATCAAGTTCGACGGCAAAGCAGCCACGGCCATGGCGCGCATGAAGGT
GAGCTTCCGGGACCGGGAGGATGGCAAGGGCGGCACCAAGCTTGTGGCCGAGACGGTGAAGAGCGCTGCC
GAGGACTCCCTCCGCAAGAACGAGATCAATGTCGATGTGTTGAAAGAGGCCAGAATGTTCCATTTCAGTT
CAGAAGTTCTGTTAAATCCCTCAATGCATGATACACTCTTCAGAGCCATTGAAATGTCCAAGAAATTTGG
AAGTAAAGTATTCTTCGATCTGAATTTGCCATTGCCATTGTGGACATCAAGGGATGAGACAAAGGAGGTG
ATAAATAGGGCATGGAAAGAGGCTGATATAATAGAGCTGTCAAGGGACGAGCTTGAATTCCTCCTTGATC
ATGAGTATTATGAATACAAGAGAAAGACTCCACCTCAGTATTATCTGGAAGGATTCCATTTTACAAGAAA
CTGGCCACAGTACTACCACTACAGCCCTGAAGAGATCGCTCCTATTTGGCATGATGGAATAAAGGTCCTG
CTTGTGACCTACGGGACACTTCGGATCCACTACTACACGCCCAAGTTTCATGGCTGTGTGGTTGGGACAG
AGGATGCACTCATAACTCCATACACCACTGACCGAACAGGTTCTGGGGATGCTGTTGTTGCTGCTGCTAT
TAGGAAGTTGACAACTTGTCCTGAGATGTACGAGGACCAGGATACATTGGAGAGGCAACTGAGATTTGCT
GTTGCTGCTGGAATCATATCACAGTGGACAATTGGTGCTGTGCGAGGGTTTCCCACTGAGAGTGCCGCCC
AGAACTTGAAGGAACAAGTCTATGTGCCTTCTATGTGGTGA
>Q15_05G00026591.T01
ATGGCCATGGCCACCCCCGCCTTCCTCCTACCAGCGCTGTTCCCCAAGCCCAATTTCCTCGCCGCACCTC
TCCATCCAAGTCTCCCACGAGGCCGCCAACTCCGCTGCTCGCCCAACGGCGCCGCCGTGCCGGAATCCCC
TAAACCCGCTTCTCGCCGCGGCCGCAAGAAGTCCCCGTCCCCGTCCCCGTCCCCGTCGGCGCCGAAGGCG
AAGGCCACGAGGCGGAGAACCAAGAAGGAGGGCCAGGAGTCAGACTCGGAGGGCCAAGAGGAGCCGGCGA
AGCGGACCAGCCGCCGGACAAGGAAGTCCAAGGAAGAGACCAAGCAGGAGGAGATTGTGGCGCAGATGGC
GAGCGACGGAACTGAGGAGACGAGTCAAGAGTCCGAGGAGGAGGATGGGTTGGAGGTGGGGGGCGACTAC
GACGACGCGGAGGATTTCGCGAACGATTGGCCTCCGCTGGTGTGCTGCTTCGGCGCGCCGCGTTGGGAGT
TCGTGCCCACGGTGCGGGTGTCGGACCGGCAGATGCACCCCGATCAGTACTCCACGTGGCTGCACCTGCA
ATGGGAGCCGCCGGAGTTCGCGCGCGCGCCGGGTAGCGCGGCGAGCAACGTGGCCATCGCGCACACCCGG
CTCGGAGGGCGCGCCGCGGTGCTGGGCAAGGTCGGGGACGACGACTTCGGCCGCGAGCTTGTGTACCGTA
TGAACTGCGAGCGGGTACAGACACGCGCCATCAAGTTCGACGGCAAAGCAGCCACGGCCATGGCGCGCAT
GAAGGTGAGCTTCCGGGACCGGGAGGATGGCAAGGGCGGCACCAAGCTTGTGGCCGAGACGGTGAAGAGC
GCTGCCGAGGACTCCCTCCGCAAGAACGAGATCAATGTCGATGTGTTGAAAGAGGCCAGAATGTTCCATT
TCAGTTCAGAAGTTCTGTTAAATCCCTCAATGCATGATACACTCTTCAGAGCCATTGAAATGTCCAAGAA
ATTTGGAAGTAAAGTATTCTTCGATCTGAATTTGCCATTGCCATTGTGGACATCAAGGGATGAGACAAAG
GAGGTGATAAATAGGGCATGGAAAGAGGCTGATATAATAGAGCTGTCAAGGGACGAGCTTGAATTCCTCC
TTGATCATGAGTATTATGAATACAAGAGAAGGACTCCACCTCAGTATTATCTGGAAGGATTCCATTTTAC
AAGAAACTGGCCACAGTACTACCACTACAGCCCTGAAGAGATCGCTCCTATTTGGCATGATGGAATAAAG
GTCCTGCTTGTGACCTACGGGACACTTCGGATCCACTACTACACGCCCAAGTTTCATGGCTGTGTGGTTG
GGACAGAGGATGCACTCATAACTCCATACACCACTGACCGAACAGGTTCTGGGGATGCTGTTGTTGCTGC
TGCTATTAGGAAGTTGACAACTTGTCCTGAGATGTACGAGGACCAGGATACATTGGAGAGGCAACTGAGA
TTTGCTGTTGCTGCTGGAATCATATCACAGTGGACAATTGGTGCTGTGCGAGGGTTTCCCACTGAGAGTG
CCGCCCAGAACTTGAAGGAACAAGTCTATGTGCCTTCTATGTGGTGA
>Q16_05G00027356.T01
ATGGCCATGGCCACCCCCGCCTTCCTCCTACCAGCGCTGTTCCCCAAGCCCAATTTCCTCGCCGCACCTC
TCCATCCAAGTCTCCCACGAGGCCGCCAACTCCGCTGCTCGCCCAACGGCGCCGCCGTGCCGGAATCCCC
TAAACCCGCTTCTCGCCGCGGCCGCAAGAAGTCCCCGTCCCCGTCCCCGTCGGCGCCGAAGGCGAAGTCC
ACGAGGCGGAGAACCAAGAAGGAGGGCCAGGAGTCAGACTCGGAGGGCCAAGAGGAGCCGGCGAAGCGGA
CCAGCCGCCGGACAAGGAAGTCCAAGGAAGAGACCAAGCAGGAGGAGATTGTGGCGCAGATGGCGAGCGA
CGGAACTGAGGAGACGAGTCAAGAGTCCGAGGAGGAGGATGGGTTGGAGGTGGGGGGCGACTACGACGAC
GCGGAGGATTTCGCGAACGATTGGCCTCCGCTGGTGTGCTGCTTCGGCGCGCCGCGTTGGGAGTTCGTGC
CCACGGTGCGGGTGTCGGACCGGCAGATGCACCCCGATCAGTACTCCACGTGGCTGCACCTGCAATGGGA
GCCGCCGGAGTTCGCGCGCGCGCCGGGTAGCGCGGCGAGCAACGTGGCCATCGCGCACACCCGGCTCGGA
GGGCGCGCCGCGGTGCTGGGCAAGGTCGGGGACGACGACTTCGGCCGCGAGCTTGTGTACCGTATGAACT
GCGAGCGGGTACAGACACGCGCCATCAAGTTCGACGGCAAAGCAGCCACGGCCATGGCGCGCATGAAGGT
GAGCTTCCGGGACCGGGAGGATGGCAAGGGCGGCACCAAGCTTGTGGCCGAGACGGTGAAGAGCGCTGCC
GAGGACTCCCTCCGCAAGAACGAGATCAATGTCGATGTGTTGAAAGAGGCCAGAATGTTCCATTTCAGTT
CAGAAGTTCTGTTAAATCCCTCAATGCGTGATACACTCTTCAGAGCCATTGAAATGTCCAAGAAATTTGG
AAGTAAAGTATTCTTCGATCTGAATTTGCCATTGCCATTGTGGACATCAAGGGATGAGACAAAGGAGGTG
ATAAATAGGGCATGGAAAGAGGCTGATATAATAGAGCTGTCAAGGGACGAGCTTGAATTCCTCCTTGATC
ATGAGTATTATGAATACAAGAGAAAGACTCCACCTCAGTATTATCTGGAAGGATTCCATTTTACAAGAAA
CTGGCCACAGTACTACCACTACAGCCCTGAAGAGATCGCTCCTATTTGGCATGATGGAATAAAGGTCCTG
CTTGTGACCTACGGGACACTTCGGATCCACTACTACACGCCCAAGTTTCATGGCTGTGTGGTTGGGACAG
AGGATGCACTCATAACTCCATACACCACTGACCGAACAGGTTCTGGGGATGCTGTTGTTGCTGCTGCTAT
TAGGAAGTTGACAACTTGTCCTGAGATGTACGAGGACCAGGATACATTGGAGAGGCAACTGAGATTTGCT
GTTGCTGCTGGAATCATATCACAGTGGACAATTGGTGCTGTGCGAGGGTTTCCCACTGAGAGTGCCGCCC
AGAACTTGAAGGAACAAGTCTATGTGCCTTCTATGTGGTGA
>Q17_05G00026121.T01
ATGGCCATGGCCACCCCCGCCTTCCTCCTACCAGCGCTGTTCCCCAAGCCCAATTTCCTCGCCGCACCTC
TCCATCCAAGTCTCCCACGAGGCCGCCAACTCCGCTGCTCGCCCAACGGCGCCGCCGTGCCGGAATCCCC
TAAACCCGCTTCTCGCCGCGGCCGCAAGAAGTCCCCGTCCCCGTCCCCGTCCCCGTCGGCGCCGAAGGCG
AAGGCCACGAGGCGGAGAACCAAGAAGGAGGGCCAGGAGTCAGACTCGGAGGGCCAAGAGGAGCCGGCGA
AGCGGACCAGCCGCCGGACAAGGAAGTCCAAGGAAGAGACCAAGCAGGAGGAGATTGTGGCGCAGATGGC
GAGCGACGGAACTGAGGAGACGAGTCAAGAGTCCGAGGAGGAGGATGGGTTGGAGGTGGGGGGCGACTAC
GACGACGCGGAGGATTTCGCGAACGATTGGCCTCCGCTGGTGTGCTGCTTCGGCGCGCCGCGTTGGGAGT
TCGTGCCCACGGTGCGGGTGTCGGACCGGCAGATGCACCCCGATCAGTACTCCACGTGGCTGCACCTGCA
ATGGGAGCCGCCGGAGTTCGCGCGCGCGCCGGGTAGCGCGGCGAGCAACGTGGCCATCGCGCACACCCGG
CTCGGAGGGCGCGCCGCGGTGCTGGGCAAGGTCGGGGACGACGACTTCGGCCGCGAGCTTGTGTACCGTA
TGAATTGCGAGCGGGTACAGACACGCGCCATCAAGTTCGACGGCAAAGCAGCCACGGCCATGGCGCGCAT
GAAGGTGAGCTTCCGGGACCGGGAGGATGGCAAGGGCGGCACCAAGCTTGTGGCCGAGACGGTGAAGAGC
GCTGCCGAGGACTCCCTCCGCAAGAACGAGATCAATGTCGATGTGTTGAAAGAGGCCAGAATGTTCCATT
TCAGTTCAGAAGTTCTGTTAAATCCCTCAATGCATGATACACTCTTCAGAGCCATTGAAATGTCCAAGAA
ATTTGGAAGTAAAGTATTCTTTGATCTGAATTTGCCATTGCCATTGTGGACATCAAGGGATGAGACAAAG
GAGGTGATAAATAGGGCATGGAAAGAGGCTGATATAATAGAGCTGTCAAGGGACGAGCTTGAATTCCTCC
TTGATCATGAGTATTATGAATACAAGAGAAAGACTCCACCTCAGTATTATCTGGAAGGATTCCATTTTAC
AAGAAACTGGCCACAGTACTACCACTACAGCCCTGAAGAGATCGCTCCTATTTGGCATGATGGAATAAAG
GTCCTGCTTGTGACCTACGGGACACTTCGGATCCACTACTACACGCCCAAGTTTCATGGCTGTGTGGTTG
GGACAGAGGATGCACTCATAACTCCATACACCACTGACCGAACAGGTTCTGGGGATGCTGTTGTTGCTGC
TGCTATTAGGAAGTTGACAACTTGTCCTGAGATGTACGAGGACCAGGATACATTGGAGAGGCAACTGAGA
TTTGCTGTTGCTGCTGGAATCATATCACAGTGGACAATTGGTGCTGTGCGAGGGTTTCCCACTGAGAGTG
CCGCCCAGAACTTGAAGGAACAAGTCTATGTGCCTTCTATGTGGTGA
>Q18_05G00024033.T01
ATGGCCATGGCCACCCCCGCCTTCCTCCTACCAGCGCTGTTCCCCAAGCCCAATTTCCTCGCCGCACCTC
TCCATCCAAGTCTCCCACGAGGCCGCCAACTCCGCTGCTCGCCCAACGGCGCCGCCGTGCCGGAATCCCC
TAAACCCGCTTCTCGCCGCGGCCGCAAGAAGTCCCCGTCCCCGTCCCCGTCGGCGCCGAAGGCGAAGGCC
ACGAGGCGGAGAACCAAGAAGGAGGGCCAGGAGTCAGACTCGGAGGGCCAAGAGGAGCCGGCGAAGCGGA
CCAGCCGCCGGACAAGGAAGTCCAAGGAAGAGACCAAGCAGGAGGAGATTGTGGCGCAGATGGCGAGCGA
CGGAACTGAGGAGACGAGTCAAGAGTCCGAGGAGGAGGATGGGTTGGAGGTGGGGGGCGACTACGACGAC
GCGGAGGATTTCGCGAACGATTGGCCTCCGCTGGTGTGCTGCTTCGGCGCGCCGCGTTGGGAGTTCGTGC
CCACGGTGCGGGTGTCGGACCGGCAGATGCACCCCGATCAGTACTCCACGTGGCTGCACCTGCAATGGGA
GCCGCCGGAGTTCGCGCGCGCGCCGGGTAGCGCGGCGAGCAACGTGGCCATCGCGCACACCCGGCTCGGA
GGGCGCGCCGCGGTGCTGGGCAAGGTCGGGGACGACGACTTCGGCCGCGAGCTTGTGTACCGTATGAATT
GCGAGCGGGTACAGACACGCGCCATCAAGTTCGACGGCAAAGCAGCCACGGCCATGGCGCGCATGAAGGT
GAGCTTCCGGGACCGGGAGGATGGCAAGGGCGGCACCAAGCTTGTGGCCGAGACGGTGAAGAGCGCTGCC
GAGGACTCCCTCCGCAAGAACGAGATCAATGTCGATGTGTTGAAAGAGGCCAGAATGTTCCATTTCAGTT
CAGAAGTTCTGTTAAATCCCTCAATGCATGATACACTCTTCAGAGCCATTGAAATGTCCAAGAAATTTGG
AAGTAAAGTATTCTTCGATCTGAATTTGCCATTGCCATTGTGGACATCAAGGGATGAGACAAAGGAGGTG
ATAAATAGGGCATGGAAAGAGGCTGATATAATAGAGCTGTCAAGGGACGAGCTTGAATTCCTCCTTGATC
ATGAGTATTATGAATACAAGAGAAAGACTCCACCTCAGTATTATCTGGAAGGATTCCATTTTACAAGAAA
CTGGCCACAGTACTACCACTACAGCCCTGAAGAGATCGCTCCTATTTGGCATGATGGAATAAAGGTCCTG
CTTGTGACCTACGGGACACTTCGGATCCACTACTACACGCCCAAGTTTCATGGCTGTGTGGTTGGGACAG
AGGATGCACTCATAACTCCATACACCACTGACCGAACAGGTTCTGGGGATGCTGTTGTTGCTGCTGCTAT
TAGGAAGTTGACAACTTGTCCTGAGATGTACGAGGACCAGGATACATTGGAGAGGCAACTGAGATTTGCT
GTTGCTGCTGGAATCATATCACAGTGGACAATTGGTGCTGTGCGAGGGTTTCCCACTGAGAGTGCCGCCC
AGAACTTGAAGGAACAAGTCTATGTGCCTTCTATGTGGTGA
>Q19_05G00025559.T01
ATGGCCATGGCCACCCCCGCCTTCCTCCTACCAGCGCTGTTCCCCAAGCCCAATTTCCTCGCCGCACCTC
TCCATCCAAGTCTCCCACGAGGCCGCCAACTCCGCTGCTCGCCCAACGGCGCCGCCGTGCCGGAATCCCC
TAAACCCGCTTCTCGCCGCGGCCGCAAGAAGTCCCCGTCCCCGTCCCCGTCCCCGTCGGCGCCGAAGGCG
AAGGCCACGAGGCGGAGAACCAAGAAGGAGGGCCAGGAGTCAGACTCGGAGGGCCAAGAGGAGCCGGCGA
AGCGGACCAGCCGCCGGACAAGGAAGTCCAAGGAAGAGACCAAGCAGGAGGAGATTGTGGCGCAGATGGC
GAGCGACGGAACTGAGGAGACGAGTCAAGAGTCCGAGGAGGAGGATGGGTTGGAGGTGGGGGGCGACTAC
GACGACGCGGAGGATTTCGCGAACGATTGGCCTCCGCTGGTGTGCTGCTTCGGCGCGCCGCGTTGGGAGT
TCGTGCCCACGGTGCGGGTGTCGGACCGGCAGATGCACCCCGATCAGTACTCCACGTGGCTGCACCTGCA
ATGGGAGCCGCCGGAGTTCGCGCGCGCGCCGGGTAGCGCGGCGAGCAACGTGGCCATCGCGCACACCCGG
CTCGGAGGGCGCGCCGCGGTGCTGGGCAAGGTCGGGGACGACGACTTCGGCCGCGAGCTTGTGTACCGTA
TGAATTGCGAGCGGGTACAGACACGCGCCATCAAGTTCGACGGCAAAGCAGCCACGGCCATGGCGCGCAT
GAAGGTGAGCTTCCGGGACCGGGAGGATGGCAAGGGCGGCACCAAGCTTGTGGCCGAGACGGTGAAGAGC
GCTGCCGAGGACTCCCTCCGCAAGAACGAGATCAATGTCGATGTGTTGAAAGAGGCCAGAATGTTCCATT
TCAGTTCAGAAGTTCTGTTAAATCCCTCAATGCATGATACACTCTTCAGAGCCATTGAAATGTCCAAGAA
ATTTGGAAGTAAAGTATTCTTTGATCTGAATTTGCCATTGCCATTGTGGACATCAAGGGATGAGACAAAG
GAGGTGATAAATAGGGCATGGAAAGAGGCTGATATAATAGAGCTGTCAAGGGACGAGCTTGAATTCCTCC
TTGATCATGAGTATTATGAATACAAGAGAAAGACTCCACCTCAGTATTATCTGGAAGGATTCCATTTTAC
AAGAAACTGGCCACAGTACTACCACTACAGCCCTGAAGAGATCGCTCCTATTTGGCATGATGGAATAAAG
GTCCTGCTTGTGACCTACGGGACACTTCGGATCCACTACTACACGCCCAAGTTTCATGGCTGTGTGGTTG
GGACAGAGGATGCACTCATAACTCCATACACCACTGACCGAACAGGTTCTGGGGATGCTGTTGTTGCTGC
TGCTATTAGGAAGTTGACAACTTGTCCTGAGATGTACGAGGACCAGGATACATTGGAGAGGCAACTGAGA
TTTGCTGTTGCTGCTGGAATCATATCACAGTGGACAATTGGTGCTGTGCGAGGGTTTCCCACTGAGAGTG
CCGCCCAGAACTTGAAGGAACAAGTCTATGTGCCTTCTATGTGGTGA
>Q20_05G00026160.T01
ATGGCCATGGCCACCCCCGCCTTCCTCCTACCAGCGCTGTTCCCCAAGCCCAATTTCCTCGCCGCACCTC
TCCATCCAAGTCTCCCACGAGGCCGCCAACTCCGCTGCTCGCCCAACGGCGCCGCCGTGCCGGAATCCCC
TAAACCCGCTTCTCGCCGCGGCCGCAAGAAGTCCCCGTCCCCGTCCCCGTCCCCGTCCCCGTCGGCGCCG
AAGGCGAAGGCCACGAGGCGGAGAACCAAGAAGGAGGGCCAGGAGTCAGACTCGGAGGGCCAAGAGGAGC
CGGCGAAGCGGACCAGCCGCCGGACAAGGAAGTCCAAGGAAGAGACCAAGCAGGAGGAGATTGTGGCGCA
GATGGCGAGCGACGGAACTGAGGAGACGAGTCAAGAGTCCGAGGAGGAGGATGGGTTGGAGGTGGGGGGC
GACTACGACGACGCGGAGGATTTCGCGAACGATTGGCCTCCGCTGGTGTGCTGCTTCGGCGCGCCGCGTT
GGGAGTTCGTGCCCACGGTGCGGGTGTCGGACCGGCAGATGCACCCCGATCAGTACTCCACGTGGCTGCA
CCTGCAATGGGAGCCGCCGGAGTTCGCGCGCGCGCCGGGTAGCGCGGCGAGCAACGTGGCCATCGCGCAC
ACCCGGCTCGGAGGGCGCGCCGCGGTGCTGGGCAAGGTCGGGGACGACGACTTCGGCCGCGAGCTTGTGT
ACCGTATGAACTGCGAGCGGGTACAGACACGCGCCATCAAGTTCGACGGCAAAGCAGCCACGGCCATGGC
GCGCATGAAGGTGAGCTTCCGGGACCGGGAGGATGGCAAGGGCGGCACCAAGCTTGTGGCCGAGACGGTG
AAGAGCGCTGCCGAGGACTCCCTCCGCAAGAACGAGATCAATGTCGATGTGTTGAAAGAGGCCAGAATGT
TCCATTTCAGTTCAGAAGTTCTGTTAAATCCCTCAATGCATGATACACTCTTCAGAGCCATTGAAATGTC
CAAGAAATTTGGAAGTAAAGTATTCTTCGATCTGAATTTGCCATTGCCATTGTGGACATCAAGGGATGAG
ACAAAGGAGGTGATAAATAGGGCATGGAAAGAGGCTGATATAATAGAGCTGTCAAGGGACGAGCTTGAAT
TCCTCCTTGATCATGAGTATTATGAATACAAGAGAAGGACTCCACCTCAGTATTATCTGGAAGGATTCCA
TTTTACAAGAAACTGGCCACAGTACTACCACTACAGCCCTGAAGAGATCGCTCCTATTTGGCATGATGGA
ATAAAGGTCCTGCTTGTGACCTACGGGACACTTCGGATCCACTACTACACGCCCAAGTTTCATGGCTGTG
TGGTTGGGACAGAGGATGCACTCATAACTCCATACACCACTGACCGAACAGGTTCTGGGGATGCTGTTGT
TGCTGCTGCTATTAGGAAGTTGACAACTTGTCCTGAGATGTACGAGGACCAGGATACATTGGAGAGGCAA
CTGAGATTTGCTGTTGCTGCTGGAATCATATCACAGTGGACAATTGGTGCTGTGCGAGGGTTTCCCACTG
AGAGTGCCGCCCAGAACTTGAAGGAACAAGTCTATGTGCCTTCTATGTGGTGA
>Q21_05G00025269.T01
ATGGCCACCCCCGCCTTCCTCCTACCAGCGCTGTTCCCCAAGCCCAATTTCCTCGCCGCACCTCTCCATC
CAAGTCTCCCACGAGGCCGCCAACTCCGCTGCTCGCCCAACGGCGCCGCCGTGCCGGAATCCCCTAAACC
CGCTTCTCGCCGCGGCCGCAAGAAGTCCCCGTCCCCGTCCCCGTCGGCGCCGAAGGCGAAGGCCACGAGG
CGGAGAACCAAGAAGGAGGGCCAGGAGTCAGACTCGGAGGGCCAAGAGGAGCCGGCGAAGCGGACCAGCC
GCCGGACAAGGAAGTCCAAGGAAGAGACCAAGCAGGAGGAGATTGTGGCGCAGATGGCGAGCGACGGAAC
TGAGGAGACGAGTCAAGAGTCCGAGGAGGAGGATGGGTTGGAGGTGGGGGGCGACTACGACGACGCGGAG
GATTTCGCGAACGATTGGCCTCCGCTGGTGTGCTGCTTCGGCGCGCCGCGTTGGGAGTTCGTGCCCACGG
TGCGGGTGTCGGACCGGCAGATGCACCCCGATCAGTACTCCACGTGGCTGCACCTGCAATGGGAGCCGCC
GGAGTTCGCGCGCGCGCCGGGTAGCGCGGCGAGCAACGTGGCCATCGCGCACACCCGGCTCGGAGGGCGC
GCCGCGGTGCTGGGCAAGGTCGGGGACGACGACTTCGGCCGCGAGCTTGTGTACCGTATGAACTGCGAGC
GGGTACAGACACGCGCCATCAAGTTCGACGGCAAAGCAGCCACGGCCATGGCGCGCATGAAGGTGAGCTT
CCGGGACCGGGAGGATGGCAAGGGCGGCACCAAGCTTGTGGCCGAGACGGTGAAGAGCGCTGCCGAGGAC
TCCCTCCGCAAGAACGAGATCAATGTCGATGTGTTGAAAGAGGCCAGAATGTTCCATTTCAGTTCAGAAG
TTCTGTTAAATCCCTCAATGCATGATACACTCTTCAGAGCCATTGAAATGTCCAAGAAATTTGGAAGTAA
AGTATTCTTCGATCTGAATTTGCCATTGCCATTGTGGACATCAAGGGATGAGACAAAGGAGGTGATAAAT
AGGGCATGGAAAGAGGCTGATATAATAGAGCTGTCAAGGGACGAGCTTGAATTCCTCCTTGATCATGAGT
ATTATGAATACAAGAGAAGGACTCCACCTCAGTATTATCTGGAAGGATTCCATTTTACAAGAAACTGGCC
ACAGTACTACCACTACAGCCCTGAAGAGATCGCTCCTATTTGGCATGATGGAATAAAGGTCCTGCTTGTG
ACCTACGGGACACTTCGGATCCACTACTACACGCCCAAGTTTCATGGCTGTGTGGTTGGGACAGAGGATG
CACTCATAACTCCATACACCACTGACCGAACAGGTTCTGGGGATGCTGTTGTTGCTGCTGCTATTAGGAA
GTTGACAACTTGTCCTGAGATGTACGAGGACCAGGATACATTGGAGAGGCAACTGAGATTTGCTGTTGCT
GCTGGAATCATATCACAGTGGACAATTGGTGCTGTGCGAGGGTTTCCCACTGAGAGTGCCGCCCAGAACT
TGAAGGAACAAGTCTATGTGCCTTCTATGTGGTGA
>Q22_05G00026515.T01
ATGGCCATGGCCACCCCCGCCTTCCTCCTACCAGCGCTGTTCCCCAAGCCCAATTTCCTCGCCGCACCTC
TCCATCCAAGTCTCCCACGAGGCCGCCAACTCCGCTGCTCGCCCAACGGCGCCGCCGTGCCGGAATCCCC
TAAACCCGCTTCTCGCCGCGGCCGCAAGAAGTCCCCGTCCCCGTCCCCGTCCCCGTCCCCGTCGGCGCCG
AAGGCGAAGGCCACGAGGCGGAGAACCAAGAAGGAGGGCCAGGAGTCAGACTCGGAGGGCCAAGAGGAGC
CGGCGAAGCGGACCAGCCGCCGGACAAGGAAGTCCAAGGAAGAGACCAAGCAGGAGGAGATTGTGGCGCA
GATGGCGAGCGACGGAACTGAGGAGACGAGTCAAGAGTCCGAGGAGGAGGATGGGTTGGAGGTGGGGGGC
GACTACGACGACGCGGAGGATTTCGCGAACGATTGGCCTCCGCTGGTGTGCTGCTTCGGCGCGCCGCGTT
GGGAGTTCGTGCCCACGGTGCGGGTGTCGGACCGGCAGATGCACCCCGATCAGTACTCCACGTGGCTGCA
CCTGCAATGGGAGCCGCCGGAGTTCGCGCGCGCGCCGGGTAGCGCGGCGAGCAACGTGGCCATCGCGCAC
ACCCGGCTCGGAGGGCGCGCCGCGGTGCTGGGCAAGGTCGGGGACGACGACTTCGGCCGCGAGCTTGTGT
ACCGTATGAACTGCGAGCGGGTACAGACACGCGCCATCAAGTTCGACGGCAAAGCAGCCACGGCCATGGC
GCGCATGAAGGTGAGCTTCCGGGACCGGGAGGATGGCAAGGGCGGCACCAAGCTTGTGGCCGAGACGGTG
AAGAGCGCTGCCGAGGACTCCCTCCGCAAGAACGAGATCAATGTCGATGTGTTGAAAGAGGCCAGAATGT
TCCATTTCAGTTCAGAAGTTCTGTTAAATCCCTCAATGCATGATACACTCTTCAGAGCCATTGAAATGTC
CAAGAAATTTGGAAGTAAAGTATTCTTCGATCTGAATTTGCCATTGCCATTGTGGACATCAAGGGATGAG
ACAAAGGAGGTGATAAATAGGGCATGGAAAGAGGCTGATATAATAGAGCTGTCAAGGGACGAGCTTGAAT
TCCTCCTTGATCATGAGTATTATGAATACAAGAGAAGGACTCCACCTCAGTATTATCTGGAAGGATTCCA
TTTTACAAGAAACTGGCCACAGTACTACCACTACAGCCCTGAAGAGATCGCTCCTATTTGGCATGATGGA
ATAAAGGTCCTGCTTGTGACCTACGGGACACTTCGGATCCACTACTACACGCCCAAGTTTCATGGCTGTG
TGGTTGGGACAGAGGATGCACTCATAACTCCATACACCACTGACCGAACAGGTTCTGGGGATGCTGTTGT
TGCTGCTGCTATTAGGAAGTTGACAACTTGTCCTGAGATGTACGAGGACCAGGATACATTGGAGAGGCAA
CTGAGATTTGCTGTTGCTGCTGGAATCATATCACAGTGGACAATTGGTGCTGTGCGAGGGTTTCCCACTG
AGAGTGCCGCCCAGAACTTGAAGGAACAAGTCTATGTGCCTTCTATGTGGTGA
>Q23_05G00025547.T01
ATGGCCATGGCCACCCCCGCCTTCCTCCTACCAGCGCTGTTCCCCAAGCCCAATTTCCTCGCCGCACCTC
TCCATCCAAGTCTCCCACGAGGCCGCCAACTCCGCTGCTCGCCCAACGGCGCCGCCGTGCCGGAATCCCC
TAAACCCGCTTCTCGCCGCGGCCGCAAGAAGTCCCCGTCCCCGTCCCCGTCCCCGTCCCCGTCGGCGCCG
AAGGCGAAGGCCACGAGGCGGAGAACCAAGAAGGAGGGCCAGGAGTCAGACTCGGAGGGCCAAGAGGAGC
CGGCGAAGCGGACCAGCCGCCGGACAAGGAAGTCCAAGGAAGAGACCAAGCAGGAGGAGATTGTGGCGCA
GATGGCGAGCGACGGAACTGAGGAGACGAGTCAAGAGTCCGAGGAGGAGGATGGGTTGGAGGTGGGGGGC
GACTACGACGACGCGGAGGATTTCGCGAACGATTGGCCTCCGCTGGTGTGCTGCTTCGGCGCGCCGCGTT
GGGAGTTCGTGCCCACGGTGCGGGTGTCGGACCGGCAGATGCACCCCGATCAGTACTCCACGTGGCTGCA
CCTGCAATGGGAGCCGCCGGAGTTCGCGCGCGCGCCGGGTAGCGCGGCGAGCAACGTGGCCATCGCGCAC
ACCCGGCTCGGAGGGCGCGCCGCGGTGCTGGGCAAGGTCGGGGACGACGACTTCGGCCGCGAGCTTGTGT
ACCGTATGAACTGCGAGCGGGTACAGACACGCGCCATCAAGTTCGACGGCAAAGCAGCCACGGCCATGGC
GCGCATGAAGGTGAGCTTCCGGGACCGGGAGGATGGCAAGGGCGGCACCAAGCTTGTGGCCGAGACGGTG
AAGAGCGCTGCCGAGGACTCCCTCCGCAAGAACGAGATCAATGTCGATGTGTTGAAAGAGGCCAGAATGT
TCCATTTCAGTTCAGAAGTTCTGTTAAATCCCTCAATGCATGATACACTCTTCAGAGCCATTGAAATGTC
CAAGAAATTTGGAAGTAAAGTATTCTTCGATCTGAATTTGCCATTGCCATTGTGGACATCAAGGGATGAG
ACAAAGGAGGTGATAAATAGGGCATGGAAAGAGGCTGATATAATAGAGCTGTCAAGGGACGAGCTTGAAT
TCCTCCTTGATCATGAGTATTATGAATACAAGAGAAGGACTCCACCTCAGTATTATCTGGAAGGATTCCA
TTTTACAAGAAACTGGCCACAGTACTACCACTACAGCCCTGAAGAGATCGCTCCTATTTGGCATGATGGA
ATAAAGGTCCTGCTTGTGACCTACGGGACACTTCGGATCCACTACTACACGCCCAAGTTTCATGGCTGTG
TGGTTGGGACAGAGGATGCACTCATAACTCCATACACCACTGACCGAACAGGTTCTGGGGATGCTGTTGT
TGCTGCTGCTATTAGGAAGTTGACAACTTGTCCTGAGATGTACGAGGACCAGGATACATTGGAGAGGCAA
CTGAGATTTGCTGTTGCTGCTGGAATCATATCACAGTGGACAATTGGTGCTGTGCGAGGGTTTCCCACTG
AGAGTGCCGCCCAGAACTTGAAGGAACAAGTCTATGTGCCTTCTATGTGGTGA
>Q24_05G00024425.T01
ATGGCCATGGCCACCCCCGCCTTCCTCCTACCAGCGCTGTTCCCCAAGCCCAATTTCCTCGCCGCACCTC
TCCATCCAAGTCTCCCACGAGGCCGCCAACTCCGCTGCTCGCCCAACGGCGCCGCCGTGCCGGAATCCCC
TAAACCCGCTTCTCGCCGCGGCCGCAAGAAGTCCCCGTCCCCGTCCCCGTCGGCGCCGAAGGCGAAGGCC
ACTAGGCGGAGAACCAAGAAGGAGGGCCAGGAGTCAGACTCGGAGGGCCAAGAGGAGCCGGCGAAGCGGA
CCAGCCGCCGGACAAGGAAGTCCAAGGAAGAGACCAAGCAGGAGGAGATTGTGGCGCAGATGGCGAGCGA
CGGAACTGAGGAGACGAGTCAAGAGTCCGAGGAGGAGGATGGGTTGGAGGTGGGGGGCGACTACGACGAC
GCGGAGGATTTCGCGAACGATTGGCCTCCGCTGGTGTGCTGCTTCGGCGCGCCGCGTTGGGAGTTCGTGC
CCACGGTGCGGGTGTCGGACCGGCAGATGCACCCCGATCAGTACTCCACGTGGCTGCACCTGCAATGGGA
GCCGCCGGAGTTCGCGCGCGCGCCGGGTAGCGCGGCGAGCAACGTGGCCATCGCGCACACCCGGCTCGGA
GGGCGCGCCGCGGTGCTGGGCAAGGTCGGGGACGACGACTTCGGCCGCGAGCTTGTGTACCGTATGAATT
GCGAGCGGGTACAGACACGCGCCATCAAGTTCGACGGCAAAGCAGCCACGGCCATGGCGCGCATGAAGGT
GAGCTTCCGGGACCGGGAGGATGGCAAGGGCGGCACCAAGCTTGTGGCCGAGACGGTGAAGAGCGCTGCC
GAGGACTCCCTCCGCAAGAACGAGATCAATGTCGATGTGTTGAAAGAGGCCAGAATGTTCCATTTCAGTT
CAGAAGTTCTGTTAAATCCCTCAATGCATGATACACTCTTCAGAGCCATTGAAATGTCCAAGAAATTTGG
AAGTAAAGTATTCTTCGATCTGAATTTGCCATTGCCATTGTGGACATCAAGGGATGAGACAAAGGAGGTG
ATAAATAGGGCATGGAAAGAGGCTGATATAATAGAGCTGTCAAGGGACGAGCTTGAATTCCTCCTTGATC
ATGAGTATTATGAATACAAGAGAAAGACTCCACCTCAGTATTATCTGGAAGGATTCCATTTTACAAGAAA
CTGGCCACAGTACTACCACTACAGCCCTGAAGAGATCGCTCCTATTTGGCATGATGGAATAAAGGTCCTG
CTTGTGACCTACGGGACACTTCGGATCCACTACTACACGCCCAAGTTTCATGGCTGTGTGGTTGGGACAG
AGGATGCACTCATAACTCCATACACCACTGACCGAACAGGTTCTGGGGATGCTGTTGTTGCTGCTGCTAT
TAGGAAGTTGACAACTTGTCCTGAGATGTACGAGGACCAGGATACATTGGAGAGGCAACTGAGATTTGCT
GTTGCTGCTGGAATCATATCACAGTGGACAATTGGTGCTGTGCGAGGGTTTCCCACTGAGAGTGCCGCCC
AGAACTTGAAGGAACAAGTCTATGTGCCTTCTATGTGGTGA
>Q25_05G00027427.T01
ATGGCCATGGCCACCCCCGCCTTCCTCCTACCAGCGCTGTTCCCCAAGCCCAATTTCCTCGCCGCACCTC
TCCATCCAAGTCTCCCACGAGGCCGCCAACTCCGCTGCTCGCCCAACGGCGCCGCCGTGCCGGAATCCCC
TAAACCCGCTTCTCGCCGCGGCCGCAAGAAGTCCCCGTCCCCGTCCCCGTCCCCGTCCCCGTCCCCGTCG
GCGCCGAAGGCGAAGGCCACGAGGCGGAGAACCAAGAAGGAGGGCCAGGAGTCAGACTCGGAGGGCCAAG
AGGAGCCGGCGAAGCGGACCAGCCGCCGGACAAGGAAGTCCAAGGAAGAGACCAAGCAGGAGGAGATTGT
GGCGCAGATGGCGAGCGACGGAACTGAGGAGACGAGTCAAGAGTCCGAGGAGGAGGATGGGTTGGAGGTG
GGGGGCGACTACGACGACGCGGAGGATTTCGCGAACGATTGGCCTCCGCTGGTGTGCTGCTTCGGCGCGC
CGCGTTGGGAGTTCGTGCCCACGGTGCGGGTGTCGGACCGGCAGATGCACCCCGATCAGTACTCCACGTG
GCTGCACCTGCAATGGGAGCCGCCGGAGTTCGCGCGCGCGCCGGGTAGCGCGGCGAGCAACGTGGCCATC
GCGCACACCCGGCTCGGAGGGCGCGCCGCGGTGCTGGGCAAGGTCGGGGACGACGACTTCGGCCGCGAGC
TTGTGTACCGTATGAACTGCGAGCGGGTACAGACACGCGCCATCAAGTTCGACGGCAAAGCAGCCACGGC
CATGGCGCGCATGAAGGTGAGCTTCCGGGACCGGGAGGATGGCAAGGGCGGCACCAAGCTTGTGGCCGAG
ACGGTGAAGAGCGCTGCCGAGGACTCCCTCCGCAAGAACGAGATCAATGTCGATGTGTTGAAAGAGGCCA
GAATGTTCCATTTCAGTTCAGAAGTTCTGTTAAATCCCTCAATGCATGATACACTCTTCAGAGCCATTGA
AATGTCCAAGAAATTTGGAAGTAAAGTATTCTTCGATCTGAATTTGCCATTGCCATTGTGGACATCAAGG
GATGAGACAAAGGAGGTGATAAATAGGGCATGGAAAGAGGCTGATATAATAGAGCTGTCAAGGGACGAGC
TTGAATTCCTCCTTGATCATGAGTATTATGAATACAAGAGAAGGACTCCACCTCAGTATTATCTGGAAGG
ATTCCATTTTACAAGAAACTGGCCACAGTACTACCACTACAGCCCTGAAGAGATCGCTCCTATTTGGCAT
GATGGAATAAAGGTCCTGCTTGTGACCTACGGGACACTTCGGATCCACTACTACACGCCCAAGTTTCATG
GCTGTGTGGTTGGGACAGAGGATGCACTCATAACTCCATACACCACTGACCGAACAGGTTCTGGGGATGC
TGTTGTTGCTGCTGCTATTAGGAAGTTGACAACTTGTCCTGAGATGTACGAGGACCAGGATACATTGGAG
AGGCAACTGAGATTTGCTGTTGCTGCTGGAATCATATCACAGTGGACAATTGGTGCTGTGCGAGGGTTTC
CCACTGAGAGTGCCGCCCAGAACTTGAAGGAACAAGTCTATGTGCCTTCTATGTGGTGA
>Q26_05G00025189.T01
ATGGCCATGGCCACCCCCGCCTTCCTCCTACCAGCGCTGTTCCCCAAGCCCAATTTCCTCGCCGCACCTC
TCCATCCAAGTCTCCCACGAGGCCGCCAACTCCGCTGCTCGCCCAACGGCGCCGCCGTGCCGGAATCCCC
TAAACCCGCATCTCGCCGCGGCCGCAAGAAGTCCCCGTCCCCGTCCCCGTCCCCGTCGGCGCCGAAGGCG
AAGGCCACGAGGCGGAGAACCAAGAAGGAGGGCCAGGAGTCAGACTCGGAGGGCCAAGAGGAGCCGGCGA
AGCGGACCAGCCGCCGGACAAGGAAGTCCAAGGAAGAGACCAAGCAGGAGGAGATTGTGGCGCAGATGGC
GAGCGACGGAACTGAGGAGACGAGTCAAGAGTCCGAGGAGGAGGATGGGTTGGAGGTGGGGGGCGACTAC
GACGACGCGGAGGATTTCGCGAACGATTGGCCTCCGCTGGTGTGCTGCTTCGGCGCGCCGCGTTGGGAGT
TCGTGCCCACGGTGCGGGTGTCGGACCGGCAGATGCACCCCGATCAGTACTCCACGTGGCTGCACCTGCA
ATGGGAGCCGCCGGAGTTCGCGCGCGCGCCGGGTAGCGCGGCGAGCAACGTGGCCATCGCGCACACCCGG
CTCGGAGGGCGCGCCGCGGTGCTGGGCAAGGTCGGGGACGACGACTTCGGCCGCGAGCTTGTGTACCGTA
TGAATTGCGAGCGGGTACAGACACGCGCCATCAAGTTCGACGGCAAAGCAGCCACGGCCATGGCGCGCAT
GAAGGTGAGCTTCCGGGACCGGGAGGATGGCAAGGGCGGCACCAAGCTTGTGGCCGAGACGGTGAAGAGC
GCTGCCGAGGACTCCCTCCGCAAGAACGAGATCAATGTCGATGTGTTGAAAGAGGCCAGAATGTTCCATT
TCAGTTCAGAAGTTCTGTTAAATCCCTCAATGCATGATACACTCTTCAGAGCCATTGAAATGTCCAAGAA
ATTTGGAAGTAAAGTATTCTTCGATCTGAATTTGCCATTGCCATTGTGGACATCAAGGGATGAGACAAAG
GAGGTGATAAATAGGGCATGGAAAGAGGCTGATATAATAGAGCTGTCAAGGGACGAGCTTGAATTCCTCC
TTGATCATGAGTATTATGAATACAAGAGAAAGACTCCACCTCAGTATTATCTGGAAGGATTCCATTTTAC
AAGAAACTGGCCACAGTACTACCACTACAGCCCTGAAGAGATCGCTCCTATTTGGCATGATGGAATAAAG
GTCCTGCTTGTGACCTACGGGACACTTCGGATCCACTACTACACGCCCAAGTTTCATGGCTGTGTGGTTG
GGACAGAGGATGCACTCATAACTCCATACACCACTGACCGAACAGGTTCTGGGGATGCTGTTGTTGCTGC
TGCTATTAGGAAGTTGACAACTTGTCCTGAGATGTACGAGGACCAGGATACATTGGAGAGGCAACTGAGA
TTTGCTGTTGCTGCTGGAATCATATCACAGTGGACAATTGGTGCTGTGCGAGGGTTTCCCACTGAGAGTG
CCGCCCAGAACTTGAAGGAACAAGTCTATGTGCCTTCTATGTGGTGA
>Q28_05G00024764.T01
ATGGCCATGGCCACCCCCGCCTTCCTCCTACCAGCGCTGTTCCCCAAGCCCAATTTCCTCGCCGCACCTC
TCCATCCAAGTCTCCCACGAGGCCGCCAACTCCGCTGCTCGCCCAACGGCGCCGCCGTGCCGGAATCCCC
TAAACCCGCTTCTCGCCGCGGCCGCAAGAAGTCCCCGTCCCCGTCCCCGTCGGCGCCGAAGGCGAAGTCC
ACGAGGCGGAGAACCAAGAAGGAGGGCCAGGAGTCAGACTCGGAGGGCCAAGAGGAGCCGGCGAAGCGGA
CCAGCCGCCGGACAAGGAAGTCCAAGGAAGAGACCAAGCAGGAGGAGATTGTGGCGCAGATGGCGAGCGA
CGGAACTGAGGAGACGAGTCAAGAGTCCGAGGAGGAGGATGGGTTGGAGGTGGGGGGCGACTACGACGAC
GCGGAGGATTTCGCGAACGATTGGCCTCCGCTGGTGTGCTGCTTCGGCGCGCCGCGTTGGGAGTTCGTGC
CCACGGTGCGGGTGTCGGACCGGCAGATGCACCCCGATCAGTACTCCACGTGGCTGCACCTGCAATGGGA
GCCGCCGGAGTTCGCGCGCGCGCCGGGTAGCGCGGCGAGCAACGTGGCCATCGCGCACACCCGGCTCGGA
GGGCGCGCCGCGGTGCTGGGCAAGGTCGGGGACGACGACTTCGGCCGCGAGCTTGTGTACCGTATGAACT
GCGAGCGGGTACAGACACGCGCCATCAAGTTCGACGGCAAAGCAGCCACGGCCATGGCGCGCATGAAGGT
GAGCTTCCGGGACCGGGAGGATGGCAAGGGCGGCACCAAGCTTGTGGCCGAGACGGTGAAGAGCGCTGCC
GAGGACTCCCTCCGCAAGAACGAGATCAATGTCGATGTGTTGAAAGAGGCCAGAATGTTCCATTTCAGTT
CAGAAGTTCTGTTAAATCCCTCAATGCGTGATACACTCTTCAGAGCCATTGAAATGTCCAAGAAATTTGG
AAGTAAAGTATTCTTCGATCTGAATTTGCCATTGCCATTGTGGACATCAAGGGATGAGACAAAGGAGGTG
ATAAATAGGGCATGGAAAGAGGCTGATATAATAGAGCTGTCAAGGGACGAGCTTGAATTCCTCCTTGATC
ATGAGTATTATGAATACAAGAGAAAGACTCCACCTCAGTATTATCTGGAAGGATTCCATTTTACAAGAAA
CTGGCCACAGTACTACCACTACAGCCCTGAAGAGATCGCTCCTATTTGGCATGATGGAATAAAGGTCCTG
CTTGTGACCTACGGGACACTTCGGATCCACTACTACACGCCCAAGTTTCATGGCTGTGTGGTTGGGACAG
AGGATGCACTCATAACTCCATACACCACTGACCGAACAGGTTCTGGGGATGCTGTTGTTGCTGCTGCTAT
TAGGAAGTTGACAACTTGTCCTGAGATGTACGAGGACCAGGATACATTGGAGAGGCAACTGAGATTTGCT
GTTGCTGCTGGAATCATATCACAGTGGACAATTGGTGCTGTGCGAGGGTTTCCCACTGAGAGTGCCGCCC
AGAACTTGAAGGAACAAGTCTATGTGCCTTCTATGTGGTGA
>Q29_05G00028383.T01
ATGGAGAGTCGAGTCGAACGCTCGTCGCCGTCCCCCTTCCTTCCTCACCTCGACCAAATAGGAGCGGCAA
TGGCCATGGCCACCCCCGCCTTCCTCCTACCAGCGCTGTTCCCCAAGCCCAATTTCCTCGCCGCACCTCT
CCATCCAAGTCTCCCACGAGGCCGCCAACTCCGCTGCTCGCCCAACGGCGCCGCCGTGCCGGAATCCCCT
AAACCCGCTTCTCGCCGCGGCCGCAAGAAGTCCCCGTCCCCGTCCCCGTCCCCGTCCCCGTCCCCGTCGG
CGCCGAAGGCGAAGGCCACGAGGCGGAGAACCAAGAAGGAGGGCCAGGAGTCAGACTCGGAGGGCCAAGA
GGAGCCGGCGAAGCGGACCAGCCGCCGGACAAGGAAGTCCAAGGAAGAGACCAAGCAGGAGGAGATTGTG
GCGCAGATGGCGAGCGACGGAACTGAGGAGACGAGTCAAGAGTCCGAGGAGGAGGATGGGTTGGAGGTGG
GGGGCGACTACGACGACGCGGAGGATTTCGCGAACGATTGGCCTCCGCTGGTGTGCTGCTTCGGCGCGCC
GCGTTGGGAGTTCGTGCCCACGGTGCGGGTGTCGGACCGGCAGATGCACCCCGATCAGTACTCCACGTGG
CTGCACCTGCAATGGGAGCCGCCGGAGTTCGCGCGCGCGCCGGGTAGCGCGGCGAGCAACGTGGCCATCG
CGCACACCCGGCTCGGAGGGCGCGCCGCGGTGCTGGGCAAGGTCGGGGACGACGACTTCGGCCGCGAGCT
TGTGTACCGTATGAACTGCGAGCGGGTACAGACACGCGCCATCAAGTTCGACGGCAAAGCAGCCACGGCC
ATGGCGCGCATGAAGGTGAGCTTCCGGGACCGGGAGGATGGCAAGGGCGGCACCAAGCTTGTGGCCGAGA
CGGTGAAGAGCGCTGCCGAGGACTCCCTCCGCAAGAACGAGATCAATGTCGATGTGTTGAAAGAGGCCAG
AATGTTCCATTTCAGTTCAGAAGTTCTGTTAAATCCCTCAATGCATGATACACTCTTCAGAGCCATTGAA
ATGTCCAAGAAATTTGGAAGTAAAGTATTCTTCGATCTGAATTTGCCATTGCCATTGTGGACATCAAGGG
ATGAGACAAAGGAGGTGATAAATAGGGCATGGAAAGAGGCTGATATAATAGAGCTGTCAAGGGACGAGCT
TGAATTCCTCCTTGATCATGAGTATTATGAATACAAGAGAAGGACTCCACCTCAGTATTATCTGGAAGGA
TTCCATTTTACAAGAAACTGGCCACAGTACTACCACTACAGCCCTGAAGAGATCGCTCCTATTTGGCATG
ATGGAATAAAGGTCCTGCTTGTGACCTACGGGACACTTCGGATCCACTACTACACGCCCAAGTTTCATGG
CTGTGTGATCTACGGGAAGGCGCGAGGCCTCCGCCGCCGCCAGAGCGACGGGCCGAGGAAGCATGCGGAC
CCTGTCGGTGGAAGGCCGCAGGTTCCGAGGAACGGACGAGCCCTATCGGCAGGAAGCCGCGGGTTGCCGT
TCCTTTCCAGGAAATCCAGGATCGTGCAGGTCGTCGAGGAACGTTACGGCGATGACCCCTCATGGCTCGA
ACATATGGTGGTGCTCGTCCACCACGGCCTCCAGGACTACTCGAGCGTCCGCGGTGATATGATCTTGGAG
CTCCGCCTGATGAGCTAA
>Q30_05G00026047.T01
ATGGCCATGGCCACCCCCGCCTTCCTCCTACCAGCGCTGTTCCCCAAGCCCAATTTCCTCGCCGCACCTC
TCCATCCAAGTCTCCCACGAGGCCGCCAACTCCGCTGCTCGCCCAACGGCGCCGCCGTGCCGGAATCCCC
TAAACCCGCTTCTCGCCGCGGCCGCAAGAAGTCCCCGTCCCCGTCCCCGTCCCCGTCGGCGCCGAAGGCG
AAGGCCACTAGGCGGAGAACCAAGAAGGAGGGCCAGGAGTCAGACTCGGAGGGCCAAGAGGAGCCGGCGA
AGCGGACCAGCCGCCGGACAAGGAAGTCCAAGGAAGAGACCAAGCAGGAGGAGATTGTGGCGCAGATGGC
GAGCGACGGAACTGAGGAGACGAGTCAAGAGTCCGAGGAGGAGGATGGGTTGGAGGTGGGGGGCGACTAC
GACGACGCGGAGGATTTCGCGAACGATTGGCCTCCGCTGGTGTGCTGCTTCGGCGCGCCGCGTTGGGAGT
TCGTGCCCACGGTGCGGGTGTCGGACCGGCAGATGCACCCCGATCAGTACTCCACGTGGCTGCACCTGCA
ATGGGAGCCGCCGGAGTTCGCGCGCGCGCCGGGTAGCGCGGCGAGCAACGTGGCCATCGCGCACACCCGG
CTCGGAGGGCGCGCCGCGGTGCTGGGCAAGGTCGGGGACGACGACTTCGGCCGCGAGCTTGTGTACCGTA
TGAATTGCGAGCGGGTACAGACACGCGCCATCAAGTTCGACGGCAAAGCAGCCACGGCCATGGCGCGCAT
GAAGGTGAGCTTCCGGGACCGGGAGGATGGCAAGGGCGGCACCAAGCTTGTGGCCGAGACGGTGAAGAGC
GCTGCCGAGGACTCCCTCCGCAAGAACGAGATCAATGTCGATGTGTTGAAAGAGGCCAGAATGTTCCATT
TCAGTTCAGAAGTTCTGTTAAATCCCTCAATGCATGATACACTCTTCAGAGCCATTGAAATGTCCAAGAA
ATTTGGAAGTAAAGTATTCTTCGATCTGAATTTGCCATTGCCATTGTGGACATCAAGGGATGAGACAAAG
GAGGTGATAAATAGGGCATGGAAAGAGGCTGATATAATAGAGCTGTCAAGGGACGAGCTTGAATTCCTCC
TTGATCATGAGTATTATGAATACAAGAGAAAGACTCCACCTCAGTATTATCTGGAAGGATTCCATTTTAC
AAGAAACTGGCCACAGTACTACCACTACAGCCCTGAAGAGATCGCTCCTATTTGGCATGATGGAATAAAG
GTCCTGCTTGTGACCTACGGGACACTTCGGATCCACTACTACACGCCCAAGTTTCATGGCTGTGTGGTTG
GGACAGAGGATGCACTCATAACTCCATACACCACTGACCGAACAGGTTCTGGGGATGCTGTTGTTGCTGC
TGCTATTAGGAAGTTGACAACTTGTCCTGAGATGTACGAGGACCAGGATACATTGGAGAGGCAACTGAGA
TTTGCTGTTGCTGCTGGAATCATATCACAGTGGACAATTGGTGCTGTGCGAGGGTTTCCCACTGAGAGTG
CCGCCCAGAACTTGAAGGAACAAGTCTATGTGCCTTCTATGTGGTGA
>Q31_05G00025992.T01
ATGGCCATGGCCACCCCCGCCTTCCTCCTACCAGCGCTGTTCCCCAAGCCCAATTTCCTCGCCGCACCTC
TCCATCCAAGTCTCCCACGAGGCCGCCAACTCCGCTGCTCGCCCAACGGCGCCGCCGTGCCGGAATCCCC
TAAACCCGCTTCTCGCCGCGGCCGCAAGAAGTCCCCGTCCCCGTCCCCGTCGGCGCCGAAGGCGAAGGCC
ACGAGGCGGAGAACCAAGAAGGAGGGCCAGGAGTCAGACTCGGAGGGCCAAGAGGAGCCGGTGAAGCGGA
CCAGCCGCCGGACAAGGAAGTCCAAGGAAGAGACCAAGCAGGAGGAGATTGTGGCGCAGATGGCGAGCGA
CGGAACTGAGGAGACGAGTCAAGAGTCCGAGGAGGAGGATGGGTTGGAGGTGGGGGGCGACTACGACGAC
GCGGAGGATTTCGCGAACGATTGGCCTCCGCTGGTGTGCTGCTTCGGCGCGCCGCGTTGGGAGTTCGTGC
CCACGGTGCGGGTGTCGGACCGGCAGATGCACCCCGATCAGTACTCCACGTGGCTGCACCTGCAATGGGA
GCCGCCGGAGTTCGCGCGCGCGCCGGGTAGCGCGGCGAGCAACGTGGCCATCGCGCACACCCGGCTCGGA
GGGCGCGCCGCGGTGCTGGGCAAGGTCGGGGACGACGACTTCGGCCGCGAGCTTGTGTACCGTATGAACT
GCGAGCGGGTACAGACACGCGCCATCAAGTTCGACGGCAAAGCAGCCACGGCCATGGCGCGCATGAAGGT
GAGCTTCCGGGACCGGGAGGATGGCAAGGGCGGCACCAAGCTTGTGGCCGAGACGGTGAAGAGCGCTGCC
GAGGACTCCCTCCGCAAGAACGAGATCAATGTCGATGTGTTGAAAGAGGCCAGAATGTTCCATTTCAGTT
CAGAAGTTCTGTTAAATCCCTCAATGCATGATACACTCTTCAGAGCCATTGAAATGTCCAAGAAATTTGG
AAGTAAAGTATTCTTCGATCTGAATTTGCCATTGCCATTGTGGACATCAAGGGATGAGACAAAGGAGGTG
ATAAATAGGGCATGGAAAGAGGCTGATATAATAGAGCTGTCAAGGGACGAGCTTGAATTCCTCCTTGATC
ATGAGTATTATGAATACAAGAGAAAGACTCCACCTCAGTATTATCTGGAAGGATTCCATTTTACAAGAAA
CTGGCCACAGTATTACCACTACAGCCCTGAAGAGATCGCTCCTATTTGGCATGATGGAATAAAGGTCCTG
CTTGTGACCTACGGGACACTTCGGATCCACTACTACACGCCCAAGTTTCATGGCTGCGTGGTTGGGACAG
AGGATGCACTCATAACTCCATACACCACTGACCGAACAGGTTCTGGGGATGCTGTTGTTGCTGCTGCTAT
TAGGAAGTTGACAACTTGTCCTGAGATGTACGAGGACCAGGATACATTGGAGAGGCAACTGAGATTTGCT
GTTGCTGCTGGAATCATATCACAGTGGACAATTGGTGCTGTGCGAGGGTTTCCCACTGAGAGTGCCGCCC
AGAACTTGAAGGAACAAGTCTATGTGCCTTCTATGTGGTGA
>Q32_05G00025133.T01
ATGGCCATGGCCACCCCCGCCTTCCTCCTACCAGCGCTGTTCCCCAAGCCCAATTTCCTCGCCGCACCTC
TCCATCCAAGTCTCCCACGAGGCCGCCAACTCCGCTGCTCGCCCAACGGCGCCGCCGTGCCGGAATCCCC
TAAACCCGCTTCTCGCCGCGGCCGCAAGAAGTCCCCGTCCCCGTCCCCGTCGGCGCCGAAGGCGAAGGCC
ACGAGGCGGAGAACCAAGAAGGAGGGCCAGGAGTCAGACTCGGAGGGCCAAGAGGAGCCGGCGAAGCGGA
CCAGCCGCCGGACAAGGAAGTCCAAGGAAGAGACCAAGCAGGAGGAGATTGTGGCGCAGATGGCGAGCGA
CGGAACTGAGGAGACGAGTCAAGAGTCCGAGGAGGAGGATGGGTTGGAGGTGGGGGGCGACTACGACGAC
GCGGAGGATTTCGCGAACGATTGGCCTCCGCTGGTGTGCTGCTTCGGCGCGCCGCGTTGGGAGTTCGTGC
CCACGGTGCGGGTGTCGGACCGGCAGATGCACCCCGATCAGTACTCCACGTGGCTGCACCTGCAATGGGA
GCCGCCGGAGTTCGCGCGCGCGCCGGGTAGCGCGGCGAGCAACGTGGCCATCGCGCACACCCGGCTCGGA
GGGCGCGCCGCGGTGCTGGGCAAGGTCGGGGACGACGACTTCGGCCGCGAGCTTGTGTACCGTATGAACT
GCGAGCGGGTACAGACACGCGCCATCAAGTTCGACGGCAAAGCAGCCACGGCCATGGCGCGCATGAAGGT
GAGCTTCCGGGACCGGGAGGATGGCAAGGGCGGCACCAAGCTTGTGGCCGAGACGGTGAAGAGCGCTGCC
GAGGACTCCCTCCGCAAGAACGAGATCAATGTCGATGTGTTGAAAGAGGCCAGAATGTTCCATTTCAGTT
CAGAAGTTCTGTTAAATCCCTCAATGCATGATACACTCTTCAGAGCCATTGAAATGTCCAAGAAATTTGG
AAGTAAAGTATTCTTCGATCTGAATTTGCCATTGCCATTGTGGACATCAAGGGATGAGACAAAGGAGGTG
ATAAATAGGGCATGGAAAGAGGCTGATATAATAGAGCTGTCAAGGGACGAGCTTGAATTCCTCCTTGATC
ATGAGTATTATGAATACAAGAGAAGGACTCCACCTCAGTATTATCTGGAAGGATTCCATTTTACAAGAAA
CTGGCCACAGTACTACCACTACAGCCCTGAAGAGATCGCTCCTATTTGGCATGATGGAATAAAGGTCCTG
CTTGTGACCTACGGGACACTTCGGATCCACTACTACACGCCCAAGTTTCATGGCTGTGTGGTTGGGACAG
AGGATGCACTCATAACTCCATACACCACTGACCGAACAGGTTCTGGGGATGCTGTTGTTGCTGCTGCTAT
TAGGAAGTTGACAACTTGTCCTGAGATGTACGAGGACCAGGATACATTGGAGAGGCAACTGAGATTTGCT
GTTGCTGCTGGAATCATATCACAGTGGACAATTGGTGCTGTGCGAGGGTTTCCCACTGAGAGTGCCGCCC
AGAACTTGAAGGAACAAGTCTATGTGCCTTCTATGTGGTGA
>Q33_05G00025117.T01
ATGGCCATGGCCACCCCCGCCTTCCTCCTACCAGCGCTGTTCCCCAAGCCCAATTTCCTCGCCGCACCTC
TCCATCCAAGTCTCCCACGAGGCCGCCAACTCCGCTGCTCGCCCAACGGCGCCGCCGTGCCGGAATCCCC
TAAACCCGCTTCTCGCCGCGGCCGCAAGAAGTCCCCGTCCCCGTCCCCGTCGGCGCCGAAGGCGAAGGCC
ACGAGGCGGAGAACCAAGAAGGAGGGCCAGGAGTCAGACTCGGAGGGCCAAGAGGAGCCGGCGAAGCGGA
CCAGCCGCCGGACAAGGAAGTCCAAGGAAGAGACCAAGCAGGAGGAGATTGTGGCGCAGATGGCGAGCGA
CGGAACTGAGGAGACGAGTCAAGAGTCCGAGGAGGAGGATGGGTTGGAGGTGGGGGGCGACTACGACGAC
GCGGAGGATTTCGCGAACGATTGGCCTCCGCTGGTGTGCTGCTTCGGCGCGCCGCGTTGGGAGTTCGTGC
CCACGGTGCGGGTGTCGGACCGGCAGATGCACCCCGATCAGTACTCCACGTGGCTGCACCTGCAATGGGA
GCCGCCGGAGTTCGCGCGCGCGCCGGGTAGCGCGGCGAGCAACGTGGCCATCGCGCACACCCGGCTCGGA
GGGCGCGCCGCGGTGCTGGGCAAGGTCGGGGACGACGACTTCGGCCGCGAGCTTGTGTACCGTATGAATT
GCGAGCGGGTACAGACACGCGCCATCAAGTTCGACGGCAAAGCAGCCACGGCCATGGCGCGCATGAAGGT
GAGCTTCCGGGACCGGGAGGATGGCAAGGGCGGCACCAAGCTTGTGGCCGAGACGGTGAAGAGCGCTGCC
GAGGACTCCCTCCGCAAGAACGAGATCAATGTCGATGTGTTGAAAGAGGCCAGAATGTTCCATTTCAGTT
CAGAAGTTCTGTTAAATCCCTCAATGCATGATACACTCTTCAGAGCCATTGAAATGTCCAAGAAATTTGG
AAGTAAAGTATTCTTCGATCTGAATTTGCCATTGCCATTGTGGACATCAAGGGATGAGACAAAGGAGGTG
ATAAATAGGGCATGGAAAGAGGCTGATATAATAGAGCTGTCAAGGGACGAGCTTGAATTCCTCCTTGATC
ATGAGTATTATGAATACAAGAGAAAGACTCCACCTCAGTATTATCTGGAAGGATTCCATTTTACAAGAAA
CTGGCCACAGTACTACCACTACAGCCCTGAAGAGATCGCTCCTATTTGGCATGATGGAATAAAGGTCCTG
CTTGTGACCTACGGGACACTTCGGATCCACTACTACACGCCCAAGTTTCATGGCTGTGTGGTTGGGACAG
AGGATGCACTCATAACTCCATACACCACTGACCGAACAGGTTCTGGGGATGCTGTTGTTGCTGCTGCTAT
TAGGAAGTTGACAACTTGTCCTGAGATGTACGAGGACCAGGATACATTGGAGAGGCAACTGAGATTTGCT
GTTGCTGCTGGAATCATATCACAGTGGACAATTGGTGCTGTGCGAGGGTTTCCCACTGAGAGTGCCGCCC
AGAACTTGAAGGAACAAGTCTATGTGCCTTCTATGTGGTGA
>Q34_05G00023337.T01
ATGGCCATGGCCACCCCCGCCTTCCTCCTACCAGCGCTGTTCCCCAAGCCCAATTTCCTCGCCGCACCTC
TCCATCCAAGTCTCCCACGAGGCCGCCAACTCCGCTGCTCGCCCAACGGCGCCGCCGTGCCGGAATCCCC
TAAACCCGCTTCTCGCCGCGGCCGCAAGAAGTCCCCGTCCCCGTCCCCGTCGGCGCCGAAGGCGAAGGCC
ACGAGGCGGAGAACCAAGAAGGAGGGCCAGGAGTCAGACTCGGAGGGCCAAGAGGAGCCGGCGAAGCGGA
CCAGCCGCCGGACAAGGAAGTCCAAGGAAGAGACCAAGCAGGAGGAGATTGTGGCGCAGATGGCGAGCGA
CGGAACTGAGGAGACGAGTCAAGAGTCCGAGGAGGAGGATGGGTTGGAGGTGGGGGGCGACTACGACGAC
GCGGAGGATTTCGCGAACGATTGGCCTCCGCTGGTGTGCTGCTTCGGCGCGCCGCGTTGGGAGTTCGTGC
CCACGGTGCGGGTGTCGGACCGGCAGATGCACCCCGATCAGTACTCCACGTGGCTGCACCTGCAATGGGA
GCCGCCGGAGTTCGCGCGCGCGCCGGGTAGCGCGGCGAGCAACGTGGCCATCGCGCACACCCGGCTCGGA
GGGCGCGCCGCGGTGCTGGGCAAGGTCGGGGACGACGACTTCGGCCGCGAGCTTGTGTACCGTATGAACT
GCGAGCGGGTACAGACACGCGCCATCAAGTTCGACGGCAAAGCAGCCACGGCCATGGCGCGCATGAAGGT
GAGCTTCCGGGACCGGGAGGATGGCAAGGGCGGCACCAAGCTTGTGGCCGAGACGGTGAAGAGCGCTGCC
GAGGACTCCCTCCGCAAGAACGAGATCAATGTCGATGTGTTGAAAGAGGCCAGAATGTTCCATTTCAGTT
CAGAAGTTCTGTTAAATCCCTCAATGCATGATACACTCTTCAGAGCCATTGAAATGTCCAAGAAATTTGG
AAGTAAAGTATTCTTCGATCTGAATTTGCCATTGCCATTGTGGACATCAAGGGATGAGACAAAGGAGGTG
ATAAATAGGGCATGGAAAGAGGCTGATATAATAGAGCTGTCAAGGGACGAGCTTGAATTCCTCCTTGATC
ATGAGTATTATGAATACAAGAGAAGGACTCCACCTCAGTATTATCTGGAAGGATTCCATTTTACAAGAAA
CTGGCCACAGTACTACCACTACAGCCCTGAAGAGATCGCTCCTATTTGGCATGATGGAATAAAGGTCCTG
CTTGTGACCTACGGGACACTTCGGATCCACTACTACACGCCCAAGTTTCATGGCTGTGTGGTTGGGACAG
AGGATGCACTCATAACTCCATACACCACTGACCGAACAGGTTCTGGGGATGCTGTTGTTGCTGCTGCTAT
TAGGAAGTTGACAACTTGTCCTGAGATGTACGAGGACCAGGATACATTGGAGAGGCAACTGAGATTTGCT
GTTGCTGCTGGAATCATATCACAGTGGACAATTGGTGCTGTGCGAGGGTTTCCCACTGAGAGTGCCGCCC
AGAACTTGAAGGAACAAGTCTATGTGCCTTCTATGTGGTGA
>Q35_05G00026892.T01
ATGGCCATGGCCACCCCGGCCTTCCTCCTACCAGCGCTGTTCCCCAAGCCCAATTTCCTCGCCGCACCTC
TCCATCCAAGTCTCCCACGAGGCCGCCAACTCCGCTGCTCGCCCAACGGCGCCGCCGTGCCGGAATCCCC
TAAACCCGCTTCTCGCCGCGGCCGCAAGAAGTCCCCGTCCCCGTCGGCGCCGAAGGCGAAGGCCACGAGG
CGGAGAACCAAGAAGGAGGGCCAGGAGTCAGACTCGGAGGGCCAAGAGGAGCCGGCGAAGCGGACCAGCC
GCCGGACAAGGAAGTCCAAGGAAGAGACCAAGCAGGAGGAGATTGTGGCGCAGATGGCGAGCGACGGAAC
TGAGGAGACGAGTCAAGAGTCCGAGGAGGAGGATGGGTTGGAGGTGGGGGGCGACTACGACGACGCGGAG
GATTTCGCGAACGATTGGCCTCCGCTGGTGTGCTGCTTCGGCGCGCCGCGTTGGGAGTTCGTGCCCACGG
TGCGGGTGTCGGACCGGCAGATGCACCCCGATCAGTACTCCACGTGGCTGCACCTGCAATGGGAGCCGCC
GGAGTTCGCGCGCGCGCCGGGTAGCGCGGCGAGCAACGTGGCCATCGCGCACACCCGGCTCGGAGGGCGC
GCCGCGGTGCTGGGCAAGGTCGGGGACGACGACTTCGGCCGCGAGCTTGTGTACCGTATGAACTGCGAGC
GGGTACAGACACGCGCCATCAAGTTCGACGGCAAAGCAGCCACGGCCATGGCGCGCATGAAGGTGAGCTT
CCGGGACCGAGAGGATGGCAAGGGCGGCACCAAGCTTGTGGCCGAGACGGTGAAGAGCGCTGCCGAGGAC
TCCCTCCGCAAGAACGAGATCAATGTCGATGTGTTGAAAGAGGCCAGAATGTTCCATTTCAGTTCAGAAG
TTCTGTTAAATCCCTCAATGCATGATACACTCTTCAGAGCCATTGAAATGTCCAAGAAATTTGGAAGTAA
AGTATTCTTCGATCTGAATTTGCCATTGCCATTGTGGACATCAAGGGATGAGACAAAGGAGGTGATAAAT
AGGGCATGGAAAGAGGCTGATATAATAGAGCTGTCAAGGGACGAGCTTGAATTCCTCCTTGATCATGAGT
ATTATGAATACAAGAGAAGGACTCCACCTCAGTATTATCTGGAAGGATTCCATTTTACAAGAAACTGGCC
ACAGTACTACCACTACAGCCCTGAAGAGATCGCTCCTATTTGGCATGATGGAATAAAGGTCCTGCTTGTG
ACCTACGGGACACTTCGGATCCACTACTACACGCCCAAGTTTCATGGCTGTGTGGTTGGGACAGAGGATG
CACTCATAACTCCATACACCACTGACCGAACAGGTTCTGGGGATGCTGTTGTTGCTGCTGCTATTAGGAA
GTTGACAACTTGTCCTGAGATGTACGAGGACCAGGATACATTGGAGAGGCAACTGAGATTTGCTGTTGCT
GCTGGAATCATATCACAGTGGACAATTGGTGCTGTGCGAGGGTTTCCCACTGAGAGTGCCGCCCAGAACT
TGAAGGAACAAGTCTATGTGCCTTCTATGTGGTGA
>Q36_05G00025641.T01
ATGGCCATGGCCACCCCCGCCTTCCTCCTACCAGCGCTGTTCCCCAAGCCCAATTTCCTCGCCGCACCTC
TCCATCCAAGTCTCCCACGAGGCCGCCAACTCCGCTGCTCGCCCAACGGCGCCGCCGTGCCGGAATCCCC
TAAACCCGCTTCTCGCCGCGGCCGCAAGAAGTCCCCGTCCCCGTCCCCGTCCCCGTCGGCGCCGAAGGCG
AAGGCCACTAGGCGGAGAACCAAGAAGGAGGGCCAGGAGTCAGACTCGGAGGGCCAAGAGGAGCCGGCGA
AGCGGACCAGCCGCCGGACAAGGAAGTCCAAGGAAGAGACCAAGCAGGAGGAGATTGTGGCGCAGATGGC
GAGCGACGGAACTGAGGAGACGAGTCAAGAGTCCGAGGAGGAGGATGGGTTGGAGGTGGGGGGCGACTAC
GACGACGCGGAGGATTTCGCGAACGATTGGCCTCCGCTGGTGTGCTGCTTCGGCGCGCCGCGTTGGGAGT
TCGTGCCCACGGTGCGGGTGTCGGACCGGCAGATGCACCCCGATCAGTACTCCACGTGGCTGCACCTGCA
ATGGGAGCCGCCGGAGTTCGCGCGCGCGCCGGGTAGCGCGGCGAGCAACGTGGCCATCGCGCACACCCGG
CTCGGAGGGCGCGCCGCGGTGCTGGGCAAGGTCGGGGACGACGACTTCGGCCGCGAGCTTGTGTACCGTA
TGAATTGCGAGCGGGTACAGACACGCGCCATCAAGTTCGACGGCAAAGCAGCCACGGCCATGGCGCGCAT
GAAGGTGAGCTTCCGGGACCGGGAGGATGGCAAGGGCGGCACCAAGCTTGTGGCCGAGACGGTGAAGAGC
GCTGCCGAGGACTCCCTCCGCAAGAACGAGATCAATGTCGATGTGTTGAAAGAGGCCAGAATGTTCCATT
TCAGTTCAGAAGTTCTGTTAAATCCCTCAATGCATGATACACTCTTCAGAGCCATTGAAATGTCCAAGAA
ATTTGGAAGTAAAGTATTCTTCGATCTGAATTTGCCATTGCCATTGTGGACATCAAGGGATGAGACAAAG
GAGGTGATAAATAGGGCATGGAAAGAGGCTGATATAATAGAGCTGTCAAGGGACGAGCTTGAATTCCTCC
TTGATCATGAGTATTATGAATACAAGAGAAAGACTCCACCTCAGTATTATCTGGAAGGATTCCATTTTAC
AAGAAACTGGCCACAGTACTACCACTACAGCCCTGAAGAGATCGCTCCTATTTGGCATGATGGAATAAAG
GTCCTGCTTGTGACCTACGGGACACTTCGGATCCACTACTACACGCCCAAGTTTCATGGCTGTGTGGTTG
GGACAGAGGATGCACTCATAACTCCATACACCACTGACCGAACAGGTTCTGGGGATGCTGTTGTTGCTGC
TGCTATTAGGAAGTTGACAACTTGTCCTGAGATGTACGAGGACCAGGATACATTGGAGAGGCAACTGAGA
TTTGCTGTTGCTGCTGGAATCATATCACAGTGGACAATTGGTGCTGTGCGAGGGTTTCCCACTGAGAGTG
CCGCCCAGAACTTGAAGGAACAAGTCTATGTGCCTTCTATGTGGTGA
>Q37_05G00026059.T01
ATGGCCATGGCCACCCCCGCCTTCCTCCTACCAGCGCTGTTCCCCAAGCCCAATTTCCTCGCCGCACCTC
TCCATCCAAGTCTCCCACGAGGCCGCCAACTCCGCTGCTCGCCCAACGGCGCCGCCGTGCCGGAATCCCC
TAAACCCGCTTCTCGCCGCGGCCGCAAGAAGTCCCCGTCCCCGTCCCCGTCGGCGCCGAAGGCGAAGGCC
ACGAGGCGGAGAACCAAGAAGGAGGGCCAGGAGTCAGACTCGGAGGGCCAAGAGGAGCCGGCGAAGCGGA
CCAGCCGCCGGACAAGGAAGTCCAAGGAAGAGACCAAGCAGGAGGAGATTGTGGCGCAGATGGCGAGCGA
CGGAACTGAGGAGACGAGTCAAGAGTCCGAGGAGGAGGATGGGTTGGAGGTGGGGGGCGACTACGACGAC
GCGGAGGATTTCGCGAACGATTGGCCTCCGCTGGTGTGCTGCTTCGGCGCGCCGCGTTGGGAGTTCGTGC
CCACGGTGCGGGTGTCGGACCGGCAGATGCACCCCGATCAGTACTCCACGTGGCTGCACCTGCAATGGGA
GCCGCCGGAGTTCGCGCGCGCGCCGGGTAGCGCGGCGAGCAACGTGGCCATCGCGCACACCCGGCTCGGA
GGGCGCGCCGCGGTGCTGGGCAAGGTCGGGGACGACGACTTCGGCCGCGAGCTTGTGTACCGTATGAACT
GCGAGCGGGTACAGACACGCGCCATCAAGTTCGACGGCAAAGCAGCCACGGCCATGGCGCGCATGAAGGT
GAGCTTCCGGGACCGGGAGGATGGCAAGGGCGGCACCAAGCTTGTGGCCGAGACGGTGAAGAGCGCTGCC
GAGGACTCCCTCCGCAAGAACGAGATCAATGTCGATGTGTTGAAAGAGGCCAGAATGTTCCATTTCAGTT
CAGAAGTTCTGTTAAATCCCTCAATGCATGATACACTCTTCAGAGCCATTGAAATGTCCAAGAAATTTGG
AAGTAAAGTATTCTTCGATCTGAATTTGCCATTGCCATTGTGGACATCAAGGGATGAGACAAAGGAGGTG
ATAAATAGGGCATGGAAAGAGGCTGATATAATAGAGCTGTCAAGGGACGAGCTTGAATTCCTCCTTGATC
ATGAGTATTATGAATACAAGAGAAGGACTCCACCTCAGTATTATCTGGAAGGATTCCATTTTACAAGAAA
CTGGCCACAGTACTACCACTACAGCCCTGAAGAGATCGCTCCTATTTGGCATGATGGAATAAAGGTCCTG
CTTGTGACCTACGGGACACTTCGGATCCACTACTACACGCCCAAGTTTCATGGCTGTGTGGTTGGGACAG
AGGATGCACTCATAACTCCATACACCACTGACCGAACAGGTTCTGGGGATGCTGTTGTTGCTGCTGCTAT
TAGGAAGTTGACAACTTGTCCTGAGATGTACGAGGACCAGGATACATTGGAGAGGCAACTGAGATTTGCT
GTTGCTGCTGGAATCATATCACAGTGGACAATTGGTGCTGTGCGAGGGTTTCCCACTGAGAGTGCCGCCC
AGAACTTGAAGGAACAAGTCTATGTGCCTTCTATGTGGTGA
>Yugu18_019567.T01
ATGGCCATGGCCACCCCCGCCTTCCTCCTACCAGCGCTGTTCCCCAAGCCCAATTTCCTCGCCGCACCTCTCCATCCAAGTCTCCCACGAGGCCGCCAACTCCGCTGCTCGCCCAACGGCGCCGCCGTGCCGGAATCCCCTAAACCCGCTTCTCGCCGCGGCCGCAAGAAGTCCCCGTCCCCGTCCCCGTCCCCGTCGGCGCCGAAGGCGAAGGCCACGAGGCGGAGAACCAAGAAGGAGGGCCAGGAGTCAGACTCGGAGGGCCAAGAGGAGCCGGCGAAGCGGACCAGCCGCCGGACAAGGAAGTCCAAGGAAGAGACCAAGCAGGAGGAGATTGTGGCGCAGATGGCGAGCGACGGAACTGAGGAGACGAGTCAAGAGTCCGAGGAGGAGGATGGGTTGGAGGTGGGGGGCGACTACGACGACGCGGAGGATTTCGCGAACGATTGGCCTCCGCTGGTGTGCTGCTTCGGCGCGCCGCGTTGGGAGTTCGTGCCCACGGTGCGGGTGTCGGACCGGCAGATGCACCCCGATCAGTACTCCACGTGGCTGCACCTGCAATGGGAGCCGCCGGAGTTCGCGCGCGCGCCGGGTAGCGCGGCGAGCAACGTGGCCATCGCGCACACCCGGCTCGGAGGGCGCGCCGCGGTGCTGGGCAAGGTCGGGGACGACGACTTCGGCCGCGAGCTTGTGTACCGTATGAACTGCGAGCGGGTACAGACACGCGCCATCAAGTTCGACGGCAAAGCAGCCACGGCCATGGCGCGCATGAAGGTGAGCTTCCGGGACCGGGAGGATGGCAAGGGCGGCACCAAGCTTGTGGCCGAGACGGTGAAGAGCGCTGCCGAGGACTCCCTCCGCAAGAACGAGATCAATGTCGATGTGTTGAAAGAGGCCAGAATGTTCCATTTCAGTTCAGAAGTTCTGTTAAATCCCTCAATGCATGATACACTCTTCAGAGCCATTGAAATGTCCAAGAAATTTGGAAGTAAAGTATTCTTCGATCTGAATTTGCCATTGCCATTGTGGACATCAAGGGATGAGACAAAGGAGGTGATAAATAGGGCATGGAAAGAGGCTGATATAATAGAGCTGTCAAGGGACGAGCTTGAATTCCTCCTTGATCATGAGTATTATGAATACAAGAGAAGGACTCCACCTCAGTATTATCTGGAAGGATTCCATTTTACAAGAAACTGGCCACAGTACTACCACTACAGCCCTGAAGAGATCGCTCCTATTTGGCATGATGGAATAAAGGTCCTGCTTGTGACCTACGGGACACTTCGGATCCACTACTACACGCCCAAGTTTCATGGCTGTGTGGTTGGGACAGAGGATGCACTCATAACTCCATACACCACTGACCGAACAGGTTCTGGGGATGCTGTTGTTGCTGCTGCTATTAGGAAGTTGATAACTTGTCCTGAGATGTACGAGGACCAGGATACATTGGAGAGGCAACTGAGATTTGCTGTTGCTGCTGGAATCATATCACAGTGGACAATTGGTGCTGTGCGAGGGTTTCCCACTGAGAGTGCCGCCCAGAACTTGAAGGAACAAGTCTATGTGCCTTCTATGTGGTGA>C01_05G00027309.T01
ATGGCGGGCGGGCGGGAGCTGGTGGTGAGTTTCGGGGAGATGCTGATAGACTTCGTGCCGACGGTGGCGG
GGGTGTCGCTGGCGGAGGCGCCGGCCTTCCTCAAGGCCCCCGGCGGCGCGCCGGCCAACGTCGCCATCGC
GGTCTCGCGCCTCGGCGGCGAGGCCGCCTTCGTCGGCAAGCTCGGGGACGACGAGTTCGGCCGCATGCTC
GCGGCCATCCTCCGCGACAACGGCGTCGACGCCGGCGGCGTCGTCTTCGACGCGGGCGCGCGCACCGCGC
TCGCCTTCGTCACCCTGCGCGCCGACGGGGAGCGCGAGTTCATGTTCTACCGCAACCCCAGCGCCGACAT
GCTCCTCACCGCCGACGAGCTCAACGTCGAGCTCATCAAGAGGGCTGCAGTCTTTCACTACGGATCAATA
AGCTTGATTGCTGAGCCTTGCCGGTCAGCACATCTCCGTGCCATGGAGATTGCCAAAGAGGCCGGTGCAC
TGCTCTCTTATGACCCGAACCTGAGGGAGGCATTGTGGCCATCCCGTGAGGAGGCCCGCACCAAGATCTT
GAGTATCTGGGATCAGGCAGACATTGTCAAGGTCAGTGAGGTTGAGCTTGAGTTCTTGACTGGCATCGAC
TCAGTGGAGGATGATGTTGTCATGAAGCTGTGGCGGCCTACCATGAAGCTGCTCCTGGTGACTCTTGGAG
ATCAAGGGTGCAAATACTATACCAGGGATTTCCATGGAGCTGTCCCTTCCTTCAAAGTACAACAAGTTGA
TACAACAGGCGCGGGTGATGCGTTCGTTGGTGCTCTGCTCCGAAAGATTGTCCAAGATCCATCCTCGCTA
CAAGATCAGAAGAAGCTTGTGGAGGCGATTAAATTTGCCAATGCATGTGGCGCAATCACCGCCACGAAGA
AAGGGGCAATCCCGTCGCTGCCCACTGCAACTGAGGTCTTGCAGCTAATGGAGAAGGCATAG
>C02_05G00027531.T01
ATGGCGGGCGGGCGGGAGCTGGTGGTGAGTTTCGGGGAGATGCTGATAGACTTCGTGCCGACGGTGGCGG
GGGTGTCGCTGGCGGAGGCGCCGGCCTTCCTCAAGGCCCCCGGCGGCGCGCCGGCCAACGTCGCCATCGC
GGTCTCGCGCCTCGGCGGCGAGGCCGCCTTCGTCGGCAAGCTCGGGGACGACGAGTTCGGCCGCATGCTC
GCGGCCATCCTCCGCGACAACGGCGTCGACGCCGGCGGCGTCGTCTTCGACGCGGGCGCGCGCACCGCGC
TCGCCTTCGTCACCCTGCGCGCCGACGGGGAGCGCGAGTTCATGTTCTACCGCAACCCCAGCGCCGACAT
GCTCCTCACCGCCGACGAGCTCAACGTCGAGCTCATCAAGAGGGCTGCAGTCTTTCACTACGGATCAATA
AGCTTGATTGCTGAGCCTTGCCGGTCAGCACATCTCCGTGCCATGGAGATTGCCAAAGAGGCCGGTGCAC
TGCTCTCTTATGACCCGAACCTGAGGGAGGCATTGTGGCCATCCCGTGAGGAGGCCCGCACCAAGATCTT
GAGTATCTGGGATCAGGCAGACATTGTCAAGGTCAGTGAGGTTGAGCTTGAGTTCTTGACTGGCATCGAC
TCAGTGGAGGATGATGTTGTCATGAAGCTGTGGCGGCCTACCATGAAGCTGCTCCTGGTGACTCTTGGAG
ATCAAGGGTGCAAATACTATACCAGGGATTTCCATGGAGCTGTCCCTTCCTTCAAAGTACAACAAGTTGA
TACAACAGGCGCGGGTGATGCGTTCGTTGGTGCTCTGCTCCGAAAGATTGTCCAAGATCCATCCTCGCTA
CAAGATCAGAAGAAGCTTGTGGAGGCGATTAAATTTGCCAATGCATGTGGCGCAATCACCGCCACGAAGA
AAGGGGCAATCCCGTCGCTGCCCACTGCAACTGAGGTCTTGCAGCTAATGGAGAAGGCATAG
>C03_05G00026133.T01
ATGGCGGGCGGGCGGGAGCTGGTGGTGAGTTTCGGGGAGATGCTGATAGACTTCGTGCCGACGGTGGCGG
GGGTGTCGCTGGCGGAGGCGCCGGCCTTCCTCAAGGCCCCCGGCGGCGCGCCGGCCAACGTCGCCATCGC
GGTCTCGCGCCTCGGCGGCGAGGCCGCCTTCGTCGGCAAGCTCGGGGACGACGAGTTCGGCCGCATGCTC
GCGGCCATCCTCCGCGACAACGGCGTCGACGCCGGCGGCGTCGTCTTCGACGCGGGCGCGCGCACCGCGC
TCGCCTTCGTCACCCTGCGCGCCGACGGGGAGCGCGAGTTCATGTTCTACCGCAACCCCAGCGCCGACAT
GCTCCTCACCGCCGACGAGCTCAACGTCGAGCTCATCAAGAGGGCTGCAGTCTTTCACTACGGATCAATA
AGCTTGATTGCTGAGCCTTGCCGGTCAGCACATCTCCGTGCCATGGAGATTGCCAAAGAGGCCGGTGCAC
TGCTCTCTTATGACCCGAACCTGAGGGAGGCATTGTGGCCATCCCGTGAGGAGGCCCGCACCAAGATCTT
GAGTATCTGGGATCAGGCAGACATTGTCAAGGTCAGTGAGGTTGAGCTTGAGTTCTTGACTGGCATCGAC
TCAGTGGAGGATGATGTTGTCATGAAGCTGTGGCGGCCTACCATGAAGCTGCTCCTGGTGACTCTTGGAG
ATCAAGGGTGCAAATACTATACCAGGGATTTCCATGGAGCTGTCCCTTCCTTCAAAGTACAACAAGTTGA
TACAACAGGCGCGGGTGATGCGTTCGTTGGTGCTCTGCTCCGAAAGATTGTCCAAGATCCATCCTCGCTA
CAAGATCAGAAGAAGCTTGTGGAGGCGATTAAATTTGCCAATGCATGTGGCGCAATCACCGCCACGAAGA
AAGGGGCAATCCCGTCGCTGCCCACTGCAACTGAGGTCTTGCAGCTAATGGAGAAGGCATAG
>C04_05G00027217.T01
ATGGCGGGCGGGCGGGAGCTGGTGGTGAGTTTCGGGGAGATGCTGATAGACTTCGTGCCGACGGTGGCGG
GGGTGTCGCTGGCGGAGGCGCCGGCCTTCCTCAAGGCCCCCGGCGGCGCGCCGGCCAACGTCGCCATCGC
GGTCTCGCGCCTCGGCGGCGAGGCCGCCTTCGTCGGCAAGCTCGGGGACGACGAGTTCGGCCGCATGCTC
GCGGCCATCCTCCGCGACAACGGCGTCGACGCCGGCGGCGTCGTCTTCGACGCGGGCGCGCGCACCGCGC
TCGCCTTCGTCACCCTGCGCGCCGACGGGGAGCGCGAGTTCATGTTCTACCGCAACCCCAGCGCCGACAT
GCTCCTCACCGCCGACGAGCTCAACGTCGAGCTCATCAAGAGGGCTGCAGTCTTTCACTACGGATCAATA
AGCTTGATTGCTGAGCCTTGCCGGTCAGCACATCTCCGTGCCATGGAGATTGCCAAAGAGGCCGGTGCAC
TGCTCTCTTATGACCCGAACCTGAGGGAGGCATTGTGGCCATCCCGTGAGGAGGCCCGCACCAAGATCTT
GAGTATCTGGGATCAGGCAGACATTGTCAAGGTCAGTGAGGTTGAGCTTGAGTTCTTGACTGGCATCGAC
TCAGTGGAGGATGATGTTGTCATGAAGCTGTGGCGGCCTACCATGAAGCTGCTCCTGGTGACTCTTGGAG
ATCAAGGGTGCAAATACTATACCAGGGATTTCCATGGAGCTGTCCCTTCCTTCAAAGTACAACAAGTTGA
TACAACAGGCGCGGGTGATGCGTTCGTTGGTGCTCTGCTCCGAAAGATTGTCCAAGATCCATCCTCGCTA
CAAGATCAGAAGAAGCTTGTGGAGGCGATTAAATTTGCCAATGCATGTGGCGCAATCACCGCCACGAAGA
AAGGGGCAATCCCGTCGCTGCCCACTGCAACTGAGGTCTTGCAGCTAATGGAGAAGGCATAG
>C05_05G00028379.T01
ATGGCGGGCGGGCGGGAGCTGGTGGTGAGTTTCGGGGAGATGCTGATAGACTTCGTGCCGACGGTGGCGG
GGGTGTCGCTGGCGGAGGCGCCGGCCTTCCTCAAGGCCCCCGGCGGCGCGCCGGCCAACGTCGCCATCGC
GGTCTCGCGCCTCGGCGGCGAGGCCGCCTTCGTCGGCAAGCTCGGGGACGACGAGTTCGGCCGCATGCTC
GCGGCCATCCTCCGCGACAACGGCGTCGACGCCGGCGGCGTCGTCTTCGACGCGGGCGCGCGCACCGCGC
TCGCCTTCGTCACCCTGCGCGCCGACGGGGAGCGCGAGTTCATGTTCTACCGCAACCCCAGCGCCGACAT
GCTCCTCACCGCCGACGAGCTCAACGTCGAGCTCATCAAGAGGGCTGCAGTCTTTCACTACGGATCAATA
AGCTTGATTGCTGAGCCTTGCCGGTCAGCACATCTCCGTGCCATGGAGATTGCCAAAGAGGCCGGTGCAC
TGCTCTCTTATGACCCGAACCTGAGGGAGGCATTGTGGCCATCCCGTGAGGAGGCCCGCACCAAGATCTT
GAGTATCTGGGATCAGGCAGACATTGTCAAGGTCAGTGAGGTTGAGCTTGAGTTCTTGACTGGCATCGAC
TCAGTGGAGGATGATGTTGTCATGAAGCTGTGGCGGCCTACCATGAAGCTGCTCCTGGTGACTCTTGGAG
ATCAAGGGTGCAAATACTATACCAGGGATTTCCATGGAGCTGTCCCTTCCTTCAAAGTACAACAAGTTGA
TACAACAGGCGCGGGTGATGCGTTCGTTGGTGCTCTGCTCCGAAAGATTGTCCAAGATCCATCCTCGCTA
CAAGATCAGAAGAAGCTTGTGGAGGCGATTAAATTTGCCAATGCATGTGGCGCAATCACCGCCACGAAGA
AAGGGGCAATCCCGTCGCTGCCCACTGCAACTGAGGTCTTGCAGCTAATGGAGAAGGCATAG
>C06_08G00038150.T01
ATGGCGGGCGGGCGGGAGCTGGTGGTGAGTTTCGGGGAGATGCTGATAGACTTCGTGCCGACGGTGGCGG
GGGTGTCGCTGGCGGAGGCGCCGGCCTTCCTCAAGGCCCCCGGCGGCGCGCCGGCCAACGTCGCCATCGC
GGTCTCGCGCCTCGGCGGCGAGGCCGCCTTCGTCGGCAAGCTCGGGGACGACGAGTTCGGCCGCATGCTC
GCGGCCATCCTCCGCGACAACGGCGTCGACGCCGGCGGCGTCGTCTTCGACGCGGGCGCGCGCACCGCGC
TCGCCTTCGTCACCCTGCGCGCCGACGGGGAGCGCGAGTTCATGTTCTACCGCAACCCCAGCGCCGACAT
GCTCCTCACCGCCGACGAGCTCAACGTCGAGCTCATCAAGAGGGCTGCAGTCTTTCACTACGGATCAATA
AGCTTGATTGCTGAGCCTTGCCGGTCAGCACATCTCCGTGCCATGGAGATTGCCAAAGAGGCCGGTGCAC
TGCTCTCTTATGACCCGAACCTGAGGGAGGCATTGTGGCCATCCCGTGAGGAGGCCCGCACCAAGATCTT
GAGTATCTGGGATCAGGCAGACATTGTCAAGGTCAGTGAGGTTGAGCTTGAGTTCTTGACTGGCATCGAC
TCAGTGGAGGATGATGTTGTCATGAAGCTGTGGCGGCCTACCATGAAGCTGCTCCTGGTGACTCTTGGAG
ATCAAGGGTGCAAATACTATACCAGGGATTTCCATGGAGCTGTCCCTTCCTTCAAAGTACAACAAGTTGA
TACAACAGGCGCGGGTGATGCGTTCGTTGGTGCTCTGCTCCGAAAGATTGTCCAAGATCCATCCTCGCTA
CAAGATCAGAAGAAGCTTGTGGAGGCGATTAAATTTGCCAATGCATGTGGCGCAATCACCGCCACGAAGA
AAGGGGCAATCCCGTCGCTGCCCACTGCAACTGAGGTCTTGCAGCTAATGGAGAAGGCATAG
>C07_05G00026587.T01
ATGGCGGGCGGGCGGGAGCTGGTGGTGAGTTTCGGGGAGATGCTGATAGACTTCGTGCCGACGGTGGCGG
GGGTGTCGCTGGCGGAGGCGCCGGCCTTCCTCAAGGCCCCCGGCGGCGCGCCGGCCAACGTCGCCATCGC
GGTCTCGCGCCTCGGCGGCGAGGCCGCCTTCGTCGGCAAGCTCGGGGACGACGAGTTCGGCCGCATGCTC
GCGGCCATCCTCCGCGACAACGGCGTCGACGCCGGCGGCGTCGTCTTCGACGCGGGCGCGCGCACCGCGC
TCGCCTTCGTCACCCTGCGCGCCGACGGGGAGCGCGAGTTCATGTTCTACCGCAACCCCAGCGCCGACAT
GCTCCTCACCGCCGACGAGCTCAACGTCGAGCTCATCAAGAGGGCTGCAGTCTTTCACTACGGATCAATA
AGCTTGATTGCTGAGCCTTGCCGGTCAGCACATCTCCGTGCCATGGAGATTGCCAAAGAGGCCGGTGCAC
TGCTCTCTTATGACCCGAACCTGAGGGAGGCATTGTGGCCATCCCGTGAGGAGGCCCGCACCAAGATCTT
GAGTATCTGGGATCAGGCAGACATTGTCAAGGTCAGTGAGGTTGAGCTTGAGTTCTTGACTGGCATCGAC
TCAGTGGAGGATGATGTTGTCATGAAGCTGTGGCGGCCTACCATGAAGCTGCTCCTGGTGACTCTTGGAG
ATCAAGGGTGCAAATACTATACCAGGGATTTCCATGGAGCTGTCCCTTCCTTCAAAGTACAACAAGTTGA
TACAACAGGCGCGGGTGATGCGTTCGTTGGTGCTCTGCTCCGAAAGATTGTCCAAGATCCATCCTCGCTA
CAAGATCAGAAGAAGCTTGTGGAGGCGATTAAATTTGCCAATGCATGTGGCGCAATCACCGCCACGAAGA
AAGGGGCAATCCCGTCGCTGCCCACTGCAACTGAGGTCTTGCAGCTAATGGAGAAGGCATAG
>C08_05G00026897.T01
ATGGCGGGCGGGCGGGAGCTGGTGGTGAGTTTCGGGGAGATGCTGATAGACTTCGTGCCGACGGTGGCGG
GGGTGTCGCTGGCGGAGGCGCCGGCCTTCCTCAAGGCCCCCGGCGGCGCGCCGGCCAACGTCGCCATCGC
GGTCTCGCGCCTCGGCGGCGAGGCCGCCTTCGTCGGCAAGCTCGGGGACGACGAGTTCGGCCGCATGCTC
GCGGCCATCCTCCGCGACAACGGCGTCGACGCCGGCGGCGTCGTCTTCGACGCGGGCGCGCGCACCGCGC
TCGCCTTCGTCACCCTGCGCGCCGACGGGGAGCGCGAGTTCATGTTCTACCGCAACCCCAGCGCCGACAT
GCTCCTCACCGCCGACGAGCTCAACGTCGAGCTCATCAAGAGGGCTGCAGTCTTTCACTACGGATCAATA
AGCTTGATTGCTGAGCCTTGCCGGTCAGCACATCTCCGTGCCATGGAGATTGCCAAAGAGGCCGGTGCAC
TGCTCTCTTATGACCCGAACCTGAGGGAGGCATTGTGGCCATCCCGTGAGGAGGCCCGCACCAAGATCTT
GAGTATCTGGGATCAGGCAGACATTGTCAAGGTCAGTGAGGTTGAGCTTGAGTTCTTGACTGGCATCGAC
TCAGTGGAGGATGATGTTGTCATGAAGCTGTGGCGGCCTACCATGAAGCTGCTCCTGGTGACTCTTGGAG
ATCAAGGGTGCAAATACTATACCAGGGATTTCCATGGAGCTGTCCCTTCCTTCAAAGTACAACAAGTTGA
TACAACAGGCGCGGGTGATGCGTTCGTTGGTGCTCTGCTCCGAAAGATTGTCCAAGATCCATCCTCGCTA
CAAGATCAGAAGAAGCTTGTGGAGGCGATTAAATTTGCCAATGCATGTGGCGCAATCACCGCCACGAAGA
AAGGGGCAATCCCGTCGCTGCCCACTGCAACTGAGGTCTTGCAGCTAATGGAGAAGGCATAG
>C09_05G00026181.T01
ATGGCGGGCGGGCGGGAGCTGGTGGTGAGTTTCGGGGAGATGCTGATAGACTTCGTGCCGACGGTGGCGG
GGGTGTCGCTGGCGGAGGCGCCGGCCTTCCTCAAGGCCCCCGGCGGCGCGCCGGCCAACGTCGCCATCGC
GGTCTCGCGCCTCGGCGGCGAGGCCGCCTTCGTCGGCAAGCTCGGGGACGACGAGTTCGGCCGCATGCTC
GCGGCCATCCTCCGCGACAACGGCGTCGACGCCGGCGGCGTCGTCTTCGACGCGGGCGCGCGCACCGCGC
TCGCCTTCGTCACCCTGCGCGCCGACGGGGAGCGCGAGTTCATGTTCTACCGCAACCCCAGCGCCGACAT
GCTCCTCACCGCCGACGAGCTCAACGTCGAGCTCATCAAGAGGGCTGCAGTCTTTCACTACGGATCAATA
AGCTTGATTGCTGAGCCTTGCCGGTCAGCACATCTCCGTGCCATGGAGATTGCCAAAGAGGCCGGTGCAC
TGCTCTCTTATGACCCGAACCTGAGGGAGGCATTGTGGCCATCCCGTGAGGAGGCCCGCACCAAGATCTT
GAGTATCTGGGATCAGGCAGACATTGTCAAGGTCAGTGAGGTTGAGCTTGAGTTCTTGACTGGCATCGAC
TCAGTGGAGGATGATGTTGTCATGAAGCTGTGGCGGCCTACCATGAAGCTGCTCCTGGTGACTCTTGGAG
ATCAAGGGTGCAAATACTATACCAGGGATTTCCATGGAGCTGTCCCTTCCTTCAAAGTACAACAAGTTGA
TACAACAGGCGCGGGTGATGCGTTCGTTGGTGCTCTGCTCCGAAAGATTGTCCAAGATCCATCCTCGCTA
CAAGATCAGAAGAAGCTTGTGGAGGCGATTAAATTTGCCAATGCATGTGGCGCAATCACCGCCACGAAGA
AAGGGGCAATCCCGTCGCTGCCCACTGCAACTGAGGTCTTGCAGCTAATGGAGAAGGCATAG
>C10_05G00026638.T01
ATGGCGGGCGGGCGGGAGCTGGTGGTGAGTTTCGGGGAGATGCTGATAGACTTCGTGCCGACGGTGGCGG
GGGTGTCGCTGGCGGAGGCGCCGGCCTTCCTCAAGGCCCCCGGCGGCGCGCCGGCCAACGTCGCCATCGC
GGTCTCGCGCCTCGGCGGCGAGGCCGCCTTCGTCGGCAAGCTCGGGGACGACGAGTTCGGCCGCATGCTC
GCGGCCATCCTCCGCGACAACGGCGTCGACGCCGGCGGCGTCGTCTTCGACGCGGGCGCGCGCACCGCGC
TCGCCTTCGTCACCCTGCGCGCCGACGGGGAGCGCGAGTTCATGTTCTACCGCAACCCCAGCGCCGACAT
GCTCCTCACCGCCGACGAGCTCAACGTCGAGCTCATCAAGAGGGCTGCAGTCTTTCACTACGGATCAATA
AGCTTGATTGCTGAGCCTTGCCGGTCAGCACATCTCCGTGCCATGGAGATTGCCAAAGAGGCCGGTGCAC
TGCTCTCTTATGACCCGAACCTGAGGGAGGCATTGTGGCCATCCCGTGAGGAGGCCCGCACCAAGATCTT
GAGTATCTGGGATCAGGCAGACATTGTCAAGGTCAGTGAGGTTGAGCTTGAGTTCTTGACTGGCATCGAC
TCAGTGGAGGATGATGTTGTCATGAAGCTGTGGCGGCCTACCATGAAGCTGCTCCTGGTGACTCTTGGAG
ATCAAGGGTGCAAATACTATACCAGGGATTTCCATGGAGCTGTCCCTTCCTTCAAAGTACAACAAGTTGA
TACAACAGGCGCGGGTGATGCGTTCGTTGGTGCTCTGCTCCGAAAGATTGTCCAAGATCCATCCTCGCTA
CAAGATCAGAAGAAGCTTGTGGAGGCGATTAAATTTGCCAATGCATGTGGCGCAATCACCGCCACGAAGA
AAGGGGCAATCCCGTCGCTGCCCACTGCAACTGAGGTCTTGCAGCTAATGGAGAAGGCATAG
>C12_05G00026525.T01
ATGGCGGGCGGGCGGGAGCTGGTGGTGAGTTTCGGGGAGATGCTGATAGACTTCGTGCCGACGGTGGCGG
GGGTGTCGCTGGCGGAGGCGCCGGCCTTCCTCAAGGCCCCCGGCGGCGCGCCGGCCAACGTCGCCATCGC
GGTCTCGCGCCTCGGCGGCGAGGCCGCCTTCGTCGGCAAGCTCGGGGACGACGAGTTCGGCCGCATGCTC
GCGGCCATCCTCCGCGACAACGGCGTCGACGCCGGCGGCGTCGTCTTCGACGCGGGCGCGCGCACCGCGC
TCGCCTTCGTCACCCTGCGCGCCGACGGGGAGCGCGAGTTCATGTTCTACCGCAACCCCAGCGCCGACAT
GCTCCTCACCGCCGACGAGCTCAACGTCGAGCTCATCAAGAGGGCTGCAGTCTTTCACTACGGATCAATA
AGCTTGATTGCTGAGCCTTGCCGGTCAGCACATCTCCGTGCCATGGAGATTGCCAAAGAGGCCGGTGCAC
TGCTCTCTTATGACCCGAACCTGAGGGAGGCATTGTGGCCATCCCGTGAGGAGGCCCGCACCAAGATCTT
GAGTATCTGGGATCAGGCAGACATTGTCAAGGTCAGTGAGGTTGAGCTTGAGTTCTTGACTGGCATCGAC
TCAGTGGAGGATGATGTTGTCATGAAGCTGTGGCGGCCTACCATGAAGCTGCTCCTGGTGACTCTTGGAG
ATCAAGGGTGCAAATACTATACCAGGGATTTCCATGGAGCTGTCCCTTCCTTCAAAGTACAACAAGTTGA
TACAACAGGCGCGGGTGATGCGTTCGTTGGTGCTCTGCTCCGAAAGATTGTCCAAGATCCATCCTCGCTA
CAAGATCAGAAGAAGCTTGTGGAGGCGATTAAATTTGCCAATGCATGTGGCGCAATCACCGCCACGAAGA
AAGGGGCAATCCCGTCGCTGCCCACTGCAACTGAGGTCTTGCAGCTAATGGAGAAGGCATAG
>C13_05G00026473.T01
ATGGCGGGCGGGCGGGAGCTGGTGGTGAGTTTCGGGGAGATGCTGATAGACTTCGTGCCGACGGTGGCGG
GGGTGTCGCTGGCGGAGGCGCCGGCCTTCCTCAAGGCCCCCGGCGGCGCGCCGGCCAACGTCGCCATCGC
GGTCTCGCGCCTCGGCGGCGAGGCCGCCTTCGTCGGCAAGCTCGGGGACGACGAGTTCGGCCGCATGCTC
GCGGCCATCCTCCGCGACAACGGCGTCGACGCCGGCGGCGTCGTCTTCGACGCGGGCGCGCGCACCGCGC
TCGCCTTCGTCACCCTGCGCGCCGACGGGGAGCGCGAGTTCATGTTCTACCGCAACCCCAGCGCCGACAT
GCTCCTCACCGCCGACGAGCTCAACGTCGAGCTCATCAAGAGGGCTGCAGTCTTTCACTACGGATCAATA
AGCTTGATTGCTGAGCCTTGCCGGTCAGCACATCTCCGTGCCATGGAGATTGCCAAAGAGGCCGGTGCAC
TGCTCTCTTATGACCCGAACCTGAGGGAGGCATTGTGGCCATCCCGTGAGGAGGCCCGCACCAAGATCTT
GAGTATCTGGGATCAGGCAGACATTGTCAAGGTCAGTGAGGTTGAGCTTGAGTTCTTGACTGGCATCGAC
TCAGTGGAGGATGATGTTGTCATGAAGCTGTGGCGGCCTACCATGAAGCTGCTCCTGGTGACTCTTGGAG
ATCAAGGGTGCAAATACTATACCAGGGATTTCCATGGAGCTGTCCCTTCCTTCAAAGTACAACAAGTTGA
TACAACAGGCGCGGGTGATGCGTTCGTTGGTGCTCTGCTCCGAAAGATTGTCCAAGATCCATCCTCGCTA
CAAGATCAGAAGAAGCTTGTGGAGGCGATTAAATTTGCCAATGCATGTGGCGCAATCACCGCCACGAAGA
AAGGGGCAATCCCGTCGCTGCCCACTGCAACTGAGGTCTTGCAGCTAATGGAGAAGGCATAG
>C14_05G00026697.T01
ATGGCGGGCGGGCGGGAGCTGGTGGTGAGTTTCGGGGAGATGCTGATAGACTTCGTGCCGACGGTGGCGG
GGGTGTCGCTGGCGGAGGCGCCGGCCTTCCTCAAGGCCCCCGGCGGCGCGCCGGCCAACGTCGCCATCGC
GGTCTCGCGCCTCGGCGGCGAGGCCGCCTTCGTCGGCAAGCTCGGGGACGACGAGTTCGGCCGCATGCTC
GCGGCCATCCTCCGCGACAACGGCGTCGACGCCGGCGGCGTCGTCTTCGACGCGGGCGCGCGCACCGCGC
TCGCCTTCGTCACCCTGCGCGCCGACGGGGAGCGCGAGTTCATGTTCTACCGCAACCCCAGCGCCGACAT
GCTCCTCACCGCCGACGAGCTCAACGTCGAGCTCATCAAGAGGGCTGCAGTCTTTCACTACGGATCAATA
AGCTTGATTGCTGAGCCTTGCCGGTCAGCACATCTCCGTGCCATGGAGATTGCCAAAGAGGCCGGTGCAC
TGCTCTCTTATGACCCGAACCTGAGGGAGGCATTGTGGCCATCCCGTGAGGAGGCCCGCACCAAGATCTT
GAGTATCTGGGATCAGGCAGACATTGTCAAGGTCAGTGAGGTTGAGCTTGAGTTCTTGACTGGCATCGAC
TCAGTGGAGGATGATGTTGTCATGAAGCTGTGGCGGCCTACCATGAAGCTGCTCCTGGTGACTCTTGGAG
ATCAAGGGTGCAAATACTATACCAGGGATTTCCATGGAGCTGTCCCTTCCTTCAAAGTACAACAAGTTGA
TACAACAGGCGCGGGTGATGCGTTCGTTGGTGCTCTGCTCCGAAAGATTGTCCAAGATCCATCCTCGCTA
CAAGATCAGAAGAAGCTTGTGGAGGCGATTAAATTTGCCAATGCATGTGGCGCAATCACCGCCACGAAGA
AAGGGGCAATCCCGTCGCTGCCCACTGCAACTGAGGTCTTGCAGCTAATGGAGAAGGCATAG
>C15_05G00027413.T01
ATGGCGGGCGGGCGGGAGCTGGTGGTGAGTTTCGGGGAGATGCTGATAGACTTCGTGCCGACGGTGGCGG
GGGTGTCGCTGGCGGAGGCGCCGGCCTTCCTCAAGGCCCCCGGCGGCGCGCCGGCCAACGTCGCCATCGC
GGTCTCGCGCCTCGGCGGCGAGGCCGCCTTCGTCGGCAAGCTCGGGGACGACGAGTTCGGCCGCATGCTC
GCGGCCATCCTCCGCGACAACGGCGTCGACGCCGGCGGCGTCGTCTTCGACGCGGGCGCGCGCACCGCGC
TCGCCTTCGTCACCCTGCGCGCCGACGGGGAGCGCGAGTTCATGTTCTACCGCAACCCCAGCGCCGACAT
GCTCCTCACCGCCGACGAGCTCAACGTCGAGCTCATCAAGAGGGCTGCAGTCTTTCACTACGGATCAATA
AGCTTGATTGCTGAGCCTTGCCGGTCAGCACATCTCCGTGCCATGGAGATTGCCAAAGAGGCCGGTGCAC
TGCTCTCTTATGACCCGAACCTGAGGGAGGCATTGTGGCCATCCCGTGAGGAGGCCCGCACCAAGATCTT
GAGTATCTGGGATCAGGCAGACATTGTCAAGGTCAGTGAGGTTGAGCTTGAGTTCTTGACTGGCATCGAC
TCAGTGGAGGATGATGTTGTCATGAAGCTGTGGCGGCCTACCATGAAGCTGCTCCTGGTGACTCTTGGAG
ATCAAGGGTGCAAATACTATACCAGGGATTTCCATGGAGCTGTCCCTTCCTTCAAAGTACAACAAGTTGA
TACAACAGGCGCGGGTGATGCGTTCGTTGGTGCTCTGCTCCGAAAGATTGTCCAAGATCCATCCTCGCTA
CAAGATCAGAAGAAGCTTGTGGAGGCGATTAAATTTGCCAATGCATGTGGCGCAATCACCGCCACGAAGA
AAGGGGCAATCCCGTCGCTGCCCACTGCAACTGAGGTCTTGCAGCTAATGGAGAAGGCATAG
>C16_05G00026457.T01
ATGGCGGGCGGGCGGGAGCTGGTGGTGAGTTTCGGGGAGATGCTGATAGACTTCGTGCCGACGGTGGCGG
GGGTGTCGCTGGCGGAGGCGCCGGCCTTCCTCAAGGCCCCCGGCGGCGCGCCGGCCAACGTCGCCATCGC
GGTCTCGCGCCTCGGCGGCGAGGCCGCCTTCGTCGGCAAGCTCGGGGACGACGAGTTCGGCCGCATGCTC
GCGGCCATCCTCCGCGACAACGGCGTCGACGCCGGCGGCGTCGTCTTCGACGCGGGCGCGCGCACCGCGC
TCGCCTTCGTCACCCTGCGCGCCGACGGGGAGCGCGAGTTCATGTTCTACCGCAACCCCAGCGCCGACAT
GCTCCTCACCGCCGACGAGCTCAACGTCGAGCTCATCAAGAGGGCTGCAGTCTTTCACTACGGATCAATA
AGCTTGATTGCTGAGCCTTGCCGGTCAGCACATCTCCGTGCCATGGAGATTGCCAAAGAGGCCGGTGCAC
TGCTCTCTTATGACCCGAACCTGAGGGAGGCATTGTGGCCATCCCGTGAGGAGGCCCGCACCAAGATCTT
GAGTATCTGGGATCAGGCAGACATTGTCAAGGTCAGTGAGGTTGAGCTTGAGTTCTTGACTGGCATCGAC
TCAGTGGAGGATGATGTTGTCATGAAGCTGTGGCGGCCTACCATGAAGCTGCTCCTGGTGACTCTTGGAG
ATCAAGGGTGCAAATACTATACCAGGGATTTCCATGGAGCTGTCCCTTCCTTCAAAGTACAACAAGTTGA
TACAACAGGCGCGGGTGATGCGTTCGTTGGTGCTCTGCTCCGAAAGATTGTCCAAGATCCATCCTCGCTA
CAAGATCAGAAGAAGCTTGTGGAGGCGATTAAATTTGCCAATGCATGTGGCGCAATCACCGCCACGAAGA
AAGGGGCAATCCCGTCGCTGCCCACTGCAACTGAGGTCTTGCAGCTAATGGAGAAGGCATAG
>C17_05G00026138.T01
ATGGCGGGCGGGCGGGAGCTGGTGGTGAGTTTCGGGGAGATGCTGATAGACTTCGTGCCGACGGTGGCGG
GGGTGTCGCTGGCGGAGGCGCCGGCCTTCCTCAAGGCCCCCGGCGGCGCGCCGGCCAACGTCGCCATCGC
GGTCTCGCGCCTCGGCGGCGAGGCCGCCTTCGTCGGCAAGCTCGGGGACGACGAGTTCGGCCGCATGCTC
GCGGCCATCCTCCGCGACAACGGCGTCGACGCCGGCGGCGTCGTCTTCGACGCGGGCGCGCGCACCGCGC
TCGCCTTCGTCACCCTGCGCGCCGACGGGGAGCGCGAGTTCATGTTCTACCGCAACCCCAGCGCCGACAT
GCTCCTCACCGCCGACGAGCTCAACGTCGAGCTCATCAAGAGGGCTGCAGTCTTTCACTACGGATCAATA
AGCTTGATTGCTGAGCCTTGCCGGTCAGCACATCTCCGTGCCATGGAGATTGCCAAAGAGGCCGGTGCAC
TGCTCTCTTATGACCCGAACCTGAGGGAGGCATTGTGGCCATCCCGTGAGGAGGCCCGCACCAAGATCTT
GAGTATCTGGGATCAGGCAGACATTGTCAAGGTCAGTGAGGTTGAGCTTGAGTTCTTGACTGGCATCGAC
TCAGTGGAGGATGATGTTGTCATGAAGCTGTGGCGGCCTACCATGAAGCTGCTCCTGGTGACTCTTGGAG
ATCAAGGGTGCAAATACTATACCAGGGATTTCCATGGAGCTGTCCCTTCCTTCAAAGTACAACAAGTTGA
TACAACAGGCGCGGGTGATGCGTTCGTTGGTGCTCTGCTCCGAAAGATTGTCCAAGATCCATCCTCGCTA
CAAGATCAGAAGAAGCTTGTGGAGGCGATTAAATTTGCCAATGCATGTGGCGCAATCACCGCCACGAAGA
AAGGGGCAATCCCGTCGCTGCCCACTGCAACTGAGGTCTTGCAGCTAATGGAGAAGGCATAG
>C18_05G00026670.T01
ATGGCGGGCGGGCGGGAGCTGGTGGTGAGTTTCGGGGAGATGCTGATAGACTTCGTGCCGACGGTGGCGG
GGGTGTCGCTGGCGGAGGCGCCGGCCTTCCTCAAGGCCCCCGGCGGCGCGCCGGCCAACGTCGCCATCGC
GGTCTCGCGCCTCGGCGGCGAGGCCGCCTTCGTCGGCAAGCTCGGGGACGACGAGTTCGGCCGCATGCTC
GCGGCCATCCTCCGCGACAACGGCGTCGACGCCGGCGGCGTCGTCTTCGACGCGGGCGCGCGCACCGCGC
TCGCCTTCGTCACCCTGCGCGCCGACGGGGAGCGCGAGTTCATGTTCTACCGCAACCCCAGCGCCGACAT
GCTCCTCACCGCCGACGAGCTCAACGTCGAGCTCATCAAGAGGGCTGCAGTCTTTCACTACGGATCAATA
AGCTTGATTGCTGAGCCTTGCCGGTCAGCACATCTCCGTGCCATGGAGATTGCCAAAGAGGCCGGTGCAC
TGCTCTCTTATGACCCGAACCTGAGGGAGGCATTGTGGCCATCCCGTGAGGAGGCCCGCACCAAGATCTT
GAGTATCTGGGATCAGGCAGACATTGTCAAGGTCAGTGAGGTTGAGCTTGAGTTCTTGACTGGCATCGAC
TCAGTGGAGGATGATGTTGTCATGAAGCTGTGGCGGCCTACCATGAAGCTGCTCCTGGTGACTCTTGGAG
ATCAAGGGTGCAAATACTATACCAGGGATTTCCATGGAGCTGTCCCTTCCTTCAAAGTACAACAAGTTGA
TACAACAGGCGCGGGTGATGCGTTCGTTGGTGCTCTGCTCCGAAAGATTGTCCAAGATCCATCCTCGCTA
CAAGATCAGAAGAAGCTTGTGGAGGCGATTAAATTTGCCAATGCATGTGGCGCAATCACCGCCACGAAGA
AAGGGGCAATCCCGTCGCTGCCCACTGCAACTGAGGTCTTGCAGCTAATGGAGAAGGCATAG
>C19_05G00026854.T01
ATGGCGGGCGGGCGGGAGCTGGTGGTGAGTTTCGGGGAGATGCTGATAGACTTCGTGCCGACGGTGGCGG
GGGTGTCGCTGGCGGAGGCGCCGGCCTTCCTCAAGGCCCCCGGCGGCGCGCCGGCCAACGTCGCCATCGC
GGTCTCGCGCCTCGGCGGCGAGGCCGCCTTCGTCGGCAAGCTCGGGGACGACGAGTTCGGCCGCATGCTC
GCGGCCATCCTCCGCGACAACGGCGTCGACGCCGGCGGCGTCGTCTTCGACGCGGGCGCGCGCACCGCGC
TCGCCTTCGTCACCCTGCGCGCCGACGGGGAGCGCGAGTTCATGTTCTACCGCAACCCCAGCGCCGACAT
GCTCCTCACCGCCGACGAGCTCAACGTCGAGCTCATCAAGAGGGCTGCAGTCTTTCACTACGGATCAATA
AGCTTGATTGCTGAGCCTTGCCGGTCAGCACATCTCCGTGCCATGGAGATTGCCAAAGAGGCCGGTGCAC
TGCTCTCTTATGACCCGAACCTGAGGGAGGCATTGTGGCCATCCCGTGAGGAGGCCCGCACCAAGATCTT
GAGTATCTGGGATCAGGCAGACATTGTCAAGGTCAGTGAGGTTGAGCTTGAGTTCTTGACTGGCATCGAC
TCAGTGGAGGATGATGTTGTCATGAAGCTGTGGCGGCCTACCATGAAGCTGCTCCTGGTGACTCTTGGAG
ATCAAGGGTGCAAATACTATACCAGGGATTTCCATGGAGCTGTCCCTTCCTTCAAAGTACAACAAGTTGA
TACAACAGGCGCGGGTGATGCGTTCGTTGGTGCTCTGCTCCGAAAGATTGTCCAAGATCCATCCTCGCTA
CAAGATCAGAAGAAGCTTGTGGAGGCGATTAAATTTGCCAATGCATGTGGCGCAATCACCGCCACGAAGA
AAGGGGCAATCCCGTCGCTGCCCACTGCAACTGAGGTCTTGCAGCTAATGGAGAAGGCATAG
>C20_05G00027064.T01
ATGGCGGGCGGGCGGGAGCTGGTGGTGAGTTTCGGGGAGATGCTGATAGACTTCGTGCCGACGGTGGCGG
GGGTGTCGCTGGCGGAGGCGCCGGCCTTCCTCAAGGCCCCCGGCGGCGCGCCGGCCAACGTCGCCATCGC
GGTCTCGCGCCTCGGCGGCGAGGCCGCCTTCGTCGGCAAGCTCGGGGACGACGAGTTCGGCCGCATGCTC
GCGGCCATCCTCCGCGACAACGGCGTCGACGCCGGCGGCGTCGTCTTCGACGCGGGCGCGCGCACCGCGC
TCGCCTTCGTCACCCTGCGCGCCGACGGGGAGCGCGAGTTCATGTTCTACCGCAACCCCAGCGCCGACAT
GCTCCTCACCGCCGACGAGCTCAACGTCGAGCTCATCAAGAGGGCTGCAGTCTTTCACTACGGATCAATA
AGCTTGATTGCTGAGCCTTGCCGGTCAGCACATCTCCGTGCCATGGAGATTGCCAAAGAGGCCGGTGCAC
TGCTCTCTTATGACCCGAACCTGAGGGAGGCATTGTGGCCATCCCGTGAGGAGGCCCGCACCAAGATCTT
GAGTATCTGGGATCAGGCAGACATTGTCAAGGTCAGTGAGGTTGAGCTTGAGTTCTTGACTGGCATCGAC
TCAGTGGAGGATGATGTTGTCATGAAGCTGTGGCGGCCTACCATGAAGCTGCTCCTGGTGACTCTTGGAG
ATCAAGGGTGCAAATACTATACCAGGGATTTCCATGGAGCTGTCCCTTCCTTCAAAGTACAACAAGTTGA
TACAACAGGCGCGGGTGATGCGTTCGTTGGTGCTCTGCTCCGAAAGATTGTCCAAGATCCATCCTCGCTA
CAAGATCAGAAGAAGCTTGTGGAGGCGATTAAATTTGCCAATGCATGTGGCGCAATCACCGCCACGAAGA
AAGGGGCAATCCCGTCGCTGCCCACTGCAACTGAGGTCTTGCAGCTAATGGAGAAGGCATAG
>C22_05G00026401.T01
ATGGCGGGCGGGCGGGAGCTGGTGGTGAGTTTCGGGGAGATGCTGATAGACTTCGTGCCGACGGTGGCGG
GGGTGTCGCTGGCGGAGGCGCCGGCCTTCCTCAAGGCCCCCGGCGGCGCGCCGGCCAACGTCGCCATCGC
GGTCTCGCGCCTCGGCGGCGAGGCCGCCTTCGTCGGCAAGCTCGGGGACGACGAGTTCGGCCGCATGCTC
GCGGCCATCCTCCGCGACAACGGCGTCGACGCCGGCGGCGTCGTCTTCGACGCGGGCGCGCGCACCGCGC
TCGCCTTCGTCACCCTGCGCGCCGACGGGGAGCGCGAGTTCATGTTCTACCGCAACCCCAGCGCCGACAT
GCTCCTCACCGCCGACGAGCTCAACGTCGAGCTCATCAAGAGGGCTGCAGTCTTTCACTACGGATCAATA
AGCTTGATTGCTGAGCCTTGCCGGTCAGCACATCTCCGTGCCATGGAGATTGCCAAAGAGGCCGGTGCAC
TGCTCTCTTATGACCCGAACCTGAGGGAGGCATTGTGGCCATCCCGTGAGGAGGCCCGCACCAAGATCTT
GAGTATCTGGGATCAGGCAGACATTGTCAAGGTCAGTGAGGTTGAGCTTGAGTTCTTGACTGGCATCGAC
TCAGTGGAGGATGATGTTGTCATGAAGCTGTGGCGGCCTACCATGAAGCTGCTCCTGGTGACTCTTGGAG
ATCAAGGGTGCAAATACTATACCAGGGATTTCCATGGAGCTGTCCCTTCCTTCAAAGTACAACAAGTTGA
TACAACAGGCGCGGGTGATGCGTTCGTTGGTGCTCTGCTCCGAAAGATTGTCCAAGATCCATCCTCGCTA
CAAGATCAGAAGAAGCTTGTGGAGGCGATTAAATTTGCCAATGCATGTGGCGCAATCACCGCCACGAAGA
AAGGGGCAATCCCGTCGCTGCCCACTGCAACTGAGGTCTTGCAGCTAATGGAGAAGGCATAG
>C23_05G00026267.T01
ATGGCGGGCGGGCGGGAGCTGGTGGTGAGTTTCGGGGAGATGCTGATAGACTTCGTGCCGACGGTGGCGG
GGGTGTCGCTGGCGGAGGCGCCGGCCTTCCTCAAGGCCCCCGGCGGCGCGCCGGCCAACGTCGCCATCGC
GGTCTCGCGCCTCGGCGGCGAGGCCGCCTTCGTCGGCAAGCTCGGGGACGACGAGTTCGGCCGCATGCTC
GCGGCCATCCTCCGCGACAACGGCGTCGACGCCGGCGGCGTCGTCTTCGACGCGGGCGCGCGCACCGCGC
TCGCCTTCGTCACCCTGCGCGCCGACGGGGAGCGCGAGTTCATGTTCTACCGCAACCCCAGCGCCGACAT
GCTCCTCACCGCCGACGAGCTCAACGTCGAGCTCATCAAGAGGGCTGCAGTCTTTCACTACGGATCAATA
AGCTTGATTGCTGAGCCTTGCCGGTCAGCACATCTCCGTGCCATGGAGATTGCCAAAGAGGCCGGTGCAC
TGCTCTCTTATGACCCGAACCTGAGGGAGGCATTGTGGCCATCCCGTGAGGAGGCCCGCACCAAGATCTT
GAGTATCTGGGATCAGGCAGACATTGTCAAGGTCAGTGAGGTTGAGCTTGAGTTCTTGACTGGCATCGAC
TCAGTGGAGGATGATGTTGTCATGAAGCTGTGGCGGCCTACCATGAAGCTGCTCCTGGTGACTCTTGGAG
ATCAAGGGTGCAAATACTATACCAGGGATTTCCATGGAGCTGTCCCTTCCTTCAAAGTACAACAAGTTGA
TACAACAGGCGCGGGTGATGCGTTCGTTGGTGCTCTGCTCCGAAAGATTGTCCAAGATCCATCCTCGCTA
CAAGATCAGAAGAAGCTTGTGGAGGCGATTAAATTTGCCAATGCATGTGGCGCAATCACCGCCACGAAGA
AAGGGGCAATCCCGTCGCTGCCCACTGCAACTGAGGTCTTGCAGCTAATGGAGAAGGCATAG
>C24_05G00026974.T01
ATGGCGGGCGGGCGGGAGCTGGTGGTGAGTTTCGGGGAGATGCTGATAGACTTCGTGCCGACGGTGGCGG
GGGTGTCGCTGGCGGAGGCGCCGGCCTTCCTCAAGGCCCCCGGCGGCGCGCCGGCCAACGTCGCCATCGC
GGTCTCGCGCCTCGGCGGCGAGGCCGCCTTCGTCGGCAAGCTCGGGGACGACGAGTTCGGCCGCATGCTC
GCGGCCATCCTCCGCGACAACGGCGTCGACGCCGGCGGCGTCGTCTTCGACGCGGGCGCGCGCACCGCGC
TCGCCTTCGTCACCCTGCGCGCCGACGGGGAGCGCGAGTTCATGTTCTACCGCAACCCCAGCGCCGACAT
GCTCCTCACCGCCGACGAGCTCAACGTCGAGCTCATCAAGAGGGCTGCAGTCTTTCACTACGGATCAATA
AGCTTGATTGCTGAGCCTTGCCGGTCAGCACATCTCCGTGCCATGGAGATTGCCAAAGAGGCCGGTGCAC
TGCTCTCTTATGACCCGAACCTGAGGGAGGCATTGTGGCCATCCCGTGAGGAGGCCCGCACCAAGATCTT
GAGTATCTGGGATCAGGCAGACATTGTCAAGGTCAGTGAGGTTGAGCTTGAGTTCTTGACTGGCATCGAC
TCAGTGGAGGATGATGTTGTCATGAAGCTGTGGCGGCCTACCATGAAGCTGCTCCTGGTGACTCTTGGAG
ATCAAGGGTGCAAATACTATACCAGGGATTTCCATGGAGCTGTCCCTTCCTTCAAAGTACAACAAGTTGA
TACAACAGGCGCGGGTGATGCGTTCGTTGGTGCTCTGCTCCGAAAGATTGTCCAAGATCCATCCTCGCTA
CAAGATCAGAAGAAGCTTGTGGAGGCGATTAAATTTGCCAATGCATGTGGCGCAATCACCGCCACGAAGA
AAGGGGCAATCCCGTCGCTGCCCACTGCAACTGAGGTCTTGCAGCTAATGGAGAAGGCATAG
>C25_05G00025908.T01
ATGGCGGGCGGGCGGGAGCTGGTGGTGAGTTTCGGGGAGATGCTGATAGACTTCGTGCCGACGGTGGCGG
GGGTGTCGCTGGCGGAGGCGCCGGCCTTCCTCAAGGCCCCCGGCGGCGCGCCGGCCAACGTCGCCATCGC
GGTCTCGCGCCTCGGCGGCGAGGCCGCCTTCGTCGGCAAGCTCGGGGACGACGAGTTCGGCCGCATGCTC
GCGGCCATCCTCCGCGACAACGGCGTCGACGCCGGCGGCGTCGTCTTCGACGCGGGCGCGCGCACCGCGC
TCGCCTTCGTCACCCTGCGCGCCGACGGGGAGCGCGAGTTCATGTTCTACCGCAACCCCAGCGCCGACAT
GCTCCTCACCGCCGACGAGCTCAACGTCGAGCTCATCAAGAGGGCTGCAGTCTTTCACTACGGATCAATA
AGCTTGATTGCTGAGCCTTGCCGGTCAGCACATCTCCGTGCCATGGAGATTGCCAAAGAGGCCGGTGCAC
TGCTCTCTTATGACCCGAACCTGAGGGAGGCATTGTGGCCATCCCGTGAGGAGGCCCGCACCAAGATCTT
GAGTATCTGGGATCAGGCAGACATTGTCAAGGTCAGTGAGGTTGAGCTTGAGTTCTTGACTGGCATCGAC
TCAGTGGAGGATGATGTTGTCATGAAGCTGTGGCGGCCTACCATGAAGCTGCTCCTGGTGACTCTTGGAG
ATCAAGGGTGCAAATACTATACCAGGGATTTCCATGGAGCTGTCCCTTCCTTCAAAGTACAACAAGTTGA
TACAACAGGCGCGGGTGATGCGTTCGTTGGTGCTCTGCTCCGAAAGATTGTCCAAGATCCATCCTCGCTA
CAAGATCAGAAGAAGCTTGTGGAGGCGATTAAATTTGCCAATGCATGTGGCGCAATCACCGCCACGAAGA
AAGGGGCAATCCCGTCGCTGCCCACTGCAACTGAGGTCTTGCAGCTAATGGAGAAGGCATAG
>C26_05G00026727.T01
ATGGCGGGCGGGCGGGAGCTGGTGGTGAGTTTCGGGGAGATGCTGATAGACTTCGTGCCGACGGTGGCGG
GGGTGTCGCTGGCGGAGGCGCCGGCCTTCCTCAAGGCCCCCGGCGGCGCGCCGGCCAACGTCGCCATCGC
GGTCTCGCGCCTCGGCGGCGAGGCCGCCTTCGTCGGCAAGCTCGGGGACGACGAGTTCGGCCGCATGCTC
GCGGCCATCCTCCGCGACAACGGCGTCGACGCCGGCGGCGTCGTCTTCGACGCGGGCGCGCGCACCGCGC
TCGCCTTCGTCACCCTGCGCGCCGACGGGGAGCGCGAGTTCATGTTCTACCGCAACCCCAGCGCCGACAT
GCTCCTCACCGCCGACGAGCTCAACGTCGAGCTCATCAAGAGGGCTGCAGTCTTTCACTACGGATCAATA
AGCTTGATTGCTGAGCCTTGCCGGTCAGCACATCTCCGTGCCATGGAGATTGCCAAAGAGGCCGGTGCAC
TGCTCTCTTATGACCCGAACCTGAGGGAGGCATTGTGGCCATCCCGTGAGGAGGCCCGCACCAAGATCTT
GAGTATCTGGGATCAGGCAGACATTGTCAAGGTCAGTGAGGTTGAGCTTGAGTTCTTGACTGGCATCGAC
TCAGTGGAGGATGATGTTGTCATGAAGCTGTGGCGGCCTACCATGAAGCTGCTCCTGGTGACTCTTGGAG
ATCAAGGGTGCAAATACTATACCAGGGATTTCCATGGAGCTGTCCCTTCCTTCAAAGTACAACAAGTTGA
TACAACAGGCGCGGGTGATGCGTTCGTTGGTGCTCTGCTCCGAAAGATTGTCCAAGATCCATCCTCGCTA
CAAGATCAGAAGAAGCTTGTGGAGGCGATTAAATTTGCCAATGCATGTGGCGCAATCACCGCCACGAAGA
AAGGGGCAATCCCGTCGCTGCCCACTGCAACTGAGGTCTTGCAGCTAATGGAGAAGGCATAG
>C28_05G00026464.T01
ATGGCGGGCGGGCGGGAGCTGGTGGTGAGTTTCGGGGAGATGCTGATAGACTTCGTGCCGACGGTGGCGG
GGGTGTCGCTGGCGGAGGCGCCGGCCTTCCTCAAGGCCCCCGGCGGCGCGCCGGCCAACGTCGCCATCGC
GGTCTCGCGCCTCGGCGGCGAGGCCGCCTTCGTCGGCAAGCTCGGGGACGACGAGTTCGGCCGCATGCTC
GCGGCCATCCTCCGCGACAACGGCGTCGACGCCGGCGGCGTCGTCTTCGACGCGGGCGCGCGCACCGCGC
TCGCCTTCGTCACCCTGCGCGCCGACGGGGAGCGCGAGTTCATGTTCTACCGCAACCCCAGCGCCGACAT
GCTCCTCACCGCCGACGAGCTCAACGTCGAGCTCATCAAGAGGGCTGCAGTCTTTCACTACGGATCAATA
AGCTTGATTGCTGAGCCTTGCCGGTCAGCACATCTCCGTGCCATGGAGATTGCCAAAGAGGCCGGTGCAC
TGCTCTCTTATGACCCGAACCTGAGGGAGGCATTGTGGCCATCCCGTGAGGAGGCCCGCACCAAGATCTT
GAGTATCTGGGATCAGGCAGACATTGTCAAGGTCAGTGAGGTTGAGCTTGAGTTCTTGACTGGCATCGAC
TCAGTGGAGGATGATGTTGTCATGAAGCTGTGGCGGCCTACCATGAAGCTGCTCCTGGTGACTCTTGGAG
ATCAAGGGTGCAAATACTATACCAGGGATTTCCATGGAGCTGTCCCTTCCTTCAAAGTACAACAAGTTGA
TACAACAGGCGCGGGTGATGCGTTCGTTGGTGCTCTGCTCCGAAAGATTGTCCAAGATCCATCCTCGCTA
CAAGATCAGAAGAAGCTTGTGGAGGCGATTAAATTTGCCAATGCATGTGGCGCAATCACCGCCACGAAGA
AAGGGGCAATCCCGTCGCTGCCCACTGCAACTGAGGTCTTGCAGCTAATGGAGAAGGCATAG
>C29_05G00026440.T01
ATGGCGGGCGGGCGGGAGCTGGTGGTGAGTTTCGGGGAGATGCTGATAGACTTCGTGCCGACGGTGGCGG
GGGTGTCGCTGGCGGAGGCGCCGGCCTTCCTCAAGGCCCCCGGCGGCGCGCCGGCCAACGTCGCCATCGC
GGTCTCGCGCCTCGGCGGCGAGGCCGCCTTCGTCGGCAAGCTCGGGGACGACGAGTTCGGCCGCATGCTC
GCGGCCATCCTCCGCGACAACGGCGTCGACGCCGGCGGCGTCGTCTTCGACGCGGGCGCGCGCACCGCGC
TCGCCTTCGTCACCCTGCGCGCCGACGGGGAGCGCGAGTTCATGTTCTACCGCAACCCCAGCGCCGACAT
GCTCCTCACCGCCGACGAGCTCAACGTCGAGCTCATCAAGAGGGCTGCAGTCTTTCACTACGGATCAATA
AGCTTGATTGCTGAGCCTTGCCGGTCAGCACATCTCCGTGCCATGGAGATTGCCAAAGAGGCCGGTGCAC
TGCTCTCTTATGACCCGAACCTGAGGGAGGCATTGTGGCCATCCCGTGAGGAGGCCCGCACCAAGATCTT
GAGTATCTGGGATCAGGCAGACATTGTCAAGGTCAGTGAGGTTGAGCTTGAGTTCTTGACTGGCATCGAC
TCAGTGGAGGATGATGTTGTCATGAAGCTGTGGCGGCCTACCATGAAGCTGCTCCTGGTGACTCTTGGAG
ATCAAGGGTGCAAATACTATACCAGGGATTTCCATGGAGCTGTCCCTTCCTTCAAAGTACAACAAGTTGA
TACAACAGGCGCGGGTGATGCGTTCGTTGGTGCTCTGCTCCGAAAGATTGTCCAAGATCCATCCTCGCTA
CAAGATCAGAAGAAGCTTGTGGAGGCGATTAAATTTGCCAATGCATGTGGCGCAATCACCGCCACGAAGA
AAGGGGCAATCCCGTCGCTGCCCACTGCAACTGAGGTCTTGCAGCTAATGGAGAAGGCATAG
>C31_05G00027338.T01
ATGGCGGGCGGGCGGGAGCTGGTGGTGAGTTTCGGGGAGATGCTGATAGACTTCGTGCCGACGGTGGCGG
GGGTGTCGCTGGCGGAGGCGCCGGCCTTCCTCAAGGCCCCCGGCGGCGCGCCGGCCAACGTCGCCATCGC
GGTCTCGCGCCTCGGCGGCGAGGCCGCCTTCGTCGGCAAGCTCGGGGACGACGAGTTCGGCCGCATGCTC
GCGGCCATCCTCCGCGACAACGGCGTCGACGCCGGCGGCGTCGTCTTCGACGCGGGCGCGCGCACCGCGC
TCGCCTTCGTCACCCTGCGCGCCGACGGGGAGCGCGAGTTCATGTTCTACCGCAACCCCAGCGCCGACAT
GCTCCTCACCGCCGACGAGCTCAACGTCGAGCTCATCAAGAGGGCTGCAGTCTTTCACTACGGATCAATA
AGCTTGATTGCTGAGCCTTGCCGGTCAGCACATCTCCGTGCCATGGAGATTGCCAAAGAGGCCGGTGCAC
TGCTCTCTTATGACCCGAACCTGAGGGAGGCATTGTGGCCATCCCGTGAGGAGGCCCGCACCAAGATCTT
GAGTATCTGGGATCAGGCAGACATTGTCAAGGTCAGTGAGGTTGAGCTTGAGTTCTTGACTGGCATCGAC
TCAGTGGAGGATGATGTTGTCATGAAGCTGTGGCGGCCTACCATGAAGCTGCTCCTGGTGACTCTTGGAG
ATCAAGGGTGCAAATACTATACCAGGGATTTCCATGGAGCTGTCCCTTCCTTCAAAGTACAACAAGTTGA
TACAACAGGCGCGGGTGATGCGTTCGTTGGTGCTCTGCTCCGAAAGATTGTCCAAGATCCATCCTCGCTA
CAAGATCAGAAGAAGCTTGTGGAGGCGATTAAATTTGCCAATGCATGTGGCGCAATCACCGCCACGAAGA
AAGGGGCAATCCCGTCGCTGCCCACTGCAACTGAGGTCTTGCAGCTAATGGAGAAGGCATAG
>C32_05G00027622.T01
ATGGCGGGCGGGCGGGAGCTGGTGGTGAGTTTCGGGGAGATGCTGATAGACTTCGTGCCGACGGTGGCGG
GGGTGTCGCTGGCGGAGGCGCCGGCCTTCCTCAAGGCCCCCGGCGGCGCGCCGGCCAACGTCGCCATCGC
GGTCTCGCGCCTCGGCGGCGAGGCCGCCTTCGTCGGCAAGCTCGGGGACGACGAGTTCGGCCGCATGCTC
GCGGCCATCCTCCGCGACAACGGCGTCGACGCCGGCGGCGTCGTCTTCGACGCGGGCGCGCGCACCGCGC
TCGCCTTCGTCACCCTGCGCGCCGACGGGGAGCGCGAGTTCATGTTCTACCGCAACCCCAGCGCCGACAT
GCTCCTCACCGCCGACGAGCTCAACGTCGAGCTCATCAAGAGGGCTGCAGTCTTTCACTACGGATCAATA
AGCTTGATTGCTGAGCCTTGCCGGTCAGCACATCTCCGTGCCATGGAGATTGCCAAAGAGGCCGGTGCAC
TGCTCTCTTATGACCCGAACCTGAGGGAGGCATTGTGGCCATCCCGTGAGGAGGCCCGCACCAAGATCTT
GAGTATCTGGGATCAGGCAGACATTGTCAAGGTCAGTGAGGTTGAGCTTGAGTTCTTGACTGGCATCGAC
TCAGTGGAGGATGATGTTGTCATGAAGCTGTGGCGGCCTACCATGAAGCTGCTCCTGGTGACTCTTGGAG
ATCAAGGGTGCAAATACTATACCAGGGATTTCCATGGAGCTGTCCCTTCCTTCAAAGTACAACAAGTTGA
TACAACAGGCGCGGGTGATGCGTTCGTTGGTGCTCTGCTCCGAAAGATTGTCCAAGATCCATCCTCGCTA
CAAGATCAGAAGAAGCTTGTGGAGGCGATTAAATTTGCCAATGCATGTGGCGCAATCACCGCCACGAAGA
AAGGGGCAATCCCGTCGCTGCCCACTGCAACTGAGGTCTTGCAGCTAATGGAGAAGGCATAG
>C33_05G00026796.T01
ATGGCGGGCGGGCGGGAGCTGGTGGTGAGTTTCGGGGAGATGCTGATAGACTTCGTGCCGACGGTGGCGG
GGGTGTCGCTGGCGGAGGCGCCGGCCTTCCTCAAGGCCCCCGGCGGCGCGCCGGCCAACGTCGCCATCGC
GGTCTCGCGCCTCGGCGGCGAGGCCGCCTTCGTCGGCAAGCTCGGGGACGACGAGTTCGGCCGCATGCTC
GCGGCCATCCTCCGCGACAACGGCGTCGACGCCGGCGGCGTCGTCTTCGACGCGGGCGCGCGCACCGCGC
TCGCCTTCGTCACCCTGCGCGCCGACGGGGAGCGCGAGTTCATGTTCTACCGCAACCCCAGCGCCGACAT
GCTCCTCACCGCCGACGAGCTCAACGTCGAGCTCATCAAGAGGGCTGCAGTCTTTCACTACGGATCAATA
AGCTTGATTGCTGAGCCTTGCCGGTCAGCACATCTCCGTGCCATGGAGATTGCCAAAGAGGCCGGTGCAC
TGCTCTCTTATGACCCGAACCTGAGGGAGGCATTGTGGCCATCCCGTGAGGAGGCCCGCACCAAGATCTT
GAGTATCTGGGATCAGGCAGACATTGTCAAGGTCAGTGAGGTTGAGCTTGAGTTCTTGACTGGCATCGAC
TCAGTGGAGGATGATGTTGTCATGAAGCTGTGGCGGCCTACCATGAAGCTGCTCCTGGTGACTCTTGGAG
ATCAAGGGTGCAAATACTATACCAGGGATTTCCATGGAGCTGTCCCTTCCTTCAAAGTACAACAAGTTGA
TACAACAGGCGCGGGTGATGCGTTCGTTGGTGCTCTGCTCCGAAAGATTGTCCAAGATCCATCCTCGCTA
CAAGATCAGAAGAAGCTTGTGGAGGCGATTAAATTTGCCAATGCATGTGGCGCAATCACCGCCACGAAGA
AAGGGGCAATCCCGTCGCTGCCCACTGCAACTGAGGTCTTGCAGCTAATGGAGAAGGCATAG
>C34_05G00027057.T01
ATGGCGGGCGGGCGGGAGCTGGTGGTGAGTTTCGGGGAGATGCTGATAGACTTCGTGCCGACGGTGGCGG
GGGTGTCGCTGGCGGAGGCGCCGGCCTTCCTCAAGGCCCCCGGCGGCGCGCCGGCCAACGTCGCCATCGC
GGTCTCGCGCCTCGGCGGCGAGGCCGCCTTCGTCGGCAAGCTCGGGGACGACGAGTTCGGCCGCATGCTC
GCGGCCATCCTCCGCGACAACGGCGTCGACGCCGGCGGCGTCGTCTTCGACGCGGGCGCGCGCACCGCGC
TCGCCTTCGTCACCCTGCGCGCCGACGGGGAGCGCGAGTTCATGTTCTACCGCAACCCCAGCGCCGACAT
GCTCCTCACCGCCGACGAGCTCAACGTCGAGCTCATCAAGAGGGCTGCAGTCTTTCACTACGGATCAATA
AGCTTGATTGCTGAGCCTTGCCGGTCAGCACATCTCCGTGCCATGGAGATTGCCAAAGAGGCCGGTGCAC
TGCTCTCTTATGACCCGAACCTGAGGGAGGCATTGTGGCCATCCCGTGAGGAGGCCCGCACCAAGATCTT
GAGTATCTGGGATCAGGCAGACATTGTCAAGGTCAGTGAGGTTGAGCTTGAGTTCTTGACTGGCATCGAC
TCAGTGGAGGATGATGTTGTCATGAAGCTGTGGCGGCCTACCATGAAGCTGCTCCTGGTGACTCTTGGAG
ATCAAGGGTGCAAATACTATACCAGGGATTTCCATGGAGCTGTCCCTTCCTTCAAAGTACAACAAGTTGA
TACAACAGGCGCGGGTGATGCGTTCGTTGGTGCTCTGCTCCGAAAGATTGTCCAAGATCCATCCTCGCTA
CAAGATCAGAAGAAGCTTGTGGAGGCGATTAAATTTGCCAATGCATGTGGCGCAATCACCGCCACGAAGA
AAGGGGCAATCCCGTCGCTGCCCACTGCAACTGAGGTCTTGCAGCTAATGGAGAAGGCATAG
>C35_05G00026569.T01
ATGGCGGGCGGGCGGGAGCTGGTGGTGAGTTTCGGGGAGATGCTGATAGACTTCGTGCCGACGGTGGCGG
GGGTGTCGCTGGCGGAGGCGCCGGCCTTCCTCAAGGCCCCCGGCGGCGCGCCGGCCAACGTCGCCATCGC
GGTCTCGCGCCTCGGCGGCGAGGCCGCCTTCGTCGGCAAGCTCGGGGACGACGAGTTCGGCCGCATGCTC
GCGGCCATCCTCCGCGACAACGGCGTCGACGCCGGCGGCGTCGTCTTCGACGCGGGCGCGCGCACCGCGC
TCGCCTTCGTCACCCTGCGCGCCGACGGGGAGCGCGAGTTCATGTTCTACCGCAACCCCAGCGCCGACAT
GCTCCTCACCGCCGACGAGCTCAACGTCGAGCTCATCAAGAGGGCTGCAGTCTTTCACTACGGATCAATA
AGCTTGATTGCTGAGCCTTGCCGGTCAGCACATCTCCGTGCCATGGAGATTGCCAAAGAGGCCGGTGCAC
TGCTCTCTTATGACCCGAACCTGAGGGAGGCATTGTGGCCATCCCGTGAGGAGGCCCGCACCAAGATCTT
GAGTATCTGGGATCAGGCAGACATTGTCAAGGTCAGTGAGGTTGAGCTTGAGTTCTTGACTGGCATCGAC
TCAGTGGAGGATGATGTTGTCATGAAGCTGTGGCGGCCTACCATGAAGCTGCTCCTGGTGACTCTTGGAG
ATCAAGGGTGCAAATACTATACCAGGGATTTCCATGGAGCTGTCCCTTCCTTCAAAGTACAACAAGTTGA
TACAACAGGCGCGGGTGATGCGTTCGTTGGTGCTCTGCTCCGAAAGATTGTCCAAGATCCATCCTCGCTA
CAAGATCAGAAGAAGCTTGTGGAGGCGATTAAATTTGCCAATGCATGTGGCGCAATCACCGCCACGAAGA
AAGGGGCAATCCCGTCGCTGCCCACTGCAACTGAGGTCTTGCAGCTAATGGAGAAGGCATAG
>C36_05G00026941.T01
ATGGCGGGCGGGCGGGAGCTGGTGGTGAGTTTCGGGGAGATGCTGATAGACTTCGTGCCGACGGTGGCGG
GGGTGTCGCTGGCGGAGGCGCCGGCCTTCCTCAAGGCCCCCGGCGGCGCGCCGGCCAACGTCGCCATCGC
GGTCTCGCGCCTCGGCGGCGAGGCCGCCTTCGTCGGCAAGCTCGGGGACGACGAGTTCGGCCGCATGCTC
GCGGCCATCCTCCGCGACAACGGCGTCGACGCCGGCGGCGTCGTCTTCGACGCGGGCGCGCGCACCGCGC
TCGCCTTCGTCACCCTGCGCGCCGACGGGGAGCGCGAGTTCATGTTCTACCGCAACCCCAGCGCCGACAT
GCTCCTCACCGCCGACGAGCTCAACGTCGAGCTCATCAAGAGGGCTGCAGTCTTTCACTACGGATCAATA
AGCTTGATTGCTGAGCCTTGCCGGTCAGCACATCTCCGTGCCATGGAGATTGCCAAAGAGGCCGGTGCAC
TGCTCTCTTATGACCCGAACCTGAGGGAGGCATTGTGGCCATCCCGTGAGGAGGCCCGCACCAAGATCTT
GAGTATCTGGGATCAGGCAGACATTGTCAAGGTCAGTGAGGTTGAGCTTGAGTTCTTGACTGGCATCGAC
TCAGTGGAGGATGATGTTGTCATGAAGCTGTGGCGGCCTACCATGAAGCTGCTCCTGGTGACTCTTGGAG
ATCAAGGGTGCAAATACTATACCAGGGATTTCCATGGAGCTGTCCCTTCCTTCAAAGTACAACAAGTTGA
TACAACAGGCGCGGGTGATGCGTTCGTTGGTGCTCTGCTCCGAAAGATTGTCCAAGATCCATCCTCGCTA
CAAGATCAGAAGAAGCTTGTGGAGGCGATTAAATTTGCCAATGCATGTGGCGCAATCACCGCCACGAAGA
AAGGGGCAATCCCGTCGCTGCCCACTGCAACTGAGGTCTTGCAGCTAATGGAGAAGGCATAG
>Ci846_007925_T01
GTTCTACCGCAACCCCAGCGCCGACATGCTCCTCACCGCCGACGAGCTCAACGTCGAGCTCATCAAGAGG
GTGAGTTGGCCTGGCTCCCTGGTGATCCCGTACCTTCGCGCTCCGTGATCTGCGGACGATCCCATCGAGT
GTGGTAGAATCTGTCCGCCCATTCCTTGATTTTCGATCCTTGGATCTGGGACGCGGCCGCTAGGTTTCTT
GCGCTGGTTTCGCGTGCGGCTTAGGTTGCGGCTCCTGTAATTTTTCTTGGGCGTGTTCTTGTTTATCACG
TTAAAGGTAACCCTTTTTCCCGTCGTCTAATTCGGGCGCTTTGGTGTTGAATCTTCCCGTGGAATCCAAA
GATTCCTGGGCGAAAGTGGGCGCCCTCGTTGCTGGTTTTGGTCCTATACCAGGGTATGCTTTATACCTTT
GTACCCAATGAAAATGGTTACTTATGCTGAATAATATTCATGGACTGCTTATATCGAACTTCACTAGGTC
CTGTCTTTCAAATGCAAAGTATACACTTTTAGTATATAACTTGCACATTGTAATTTGAGGACTTATTCTG
CAGCTGAGACTCACAGGTTTGCTATACTTGATTGCAGGATTTCCATGGAGCTGTCCCTTCCTTCAAAGTA
CAACAAGTTGATACAACAGGCGCGGGTGATGCGTTCGTTGGTGCTCTGCTCCGAAAGATTGTCCAAGATC
CATCCTCGCTACAAGTAAGTTGCCTGCTGCAACTGAGGTCTTGCAGCTAATGGAGAAGGCATAGATCACC
CTATTTTCTATGGTTTTCACTAGCTTCGACTTCTGCAAATTGTATTGTATGCTGATCTGGATCAGAAGAA
GCGTATCACAGTGCATTTGATACGGTCAAATAATCAATCCGTAATTGTAGCATATTTTTTAAATTTTTTT
TGCTGAATTCTTGTTCCAGTGGTGTATGAAAATTGCTTTTTGGGATTCCATTTGAATTGTGA
>L01_05G00026517.T01
ATGGCGGGCGGGCGGGAGCTGGTGGTGAGTTTCGGGGAGATGCTGATAGACTTCGTGCCGACGGTGGCGG
GGGTGTCGCTGGCGGAGGCGCCGGCCTTCCTCAAGGCCCCCGGCGGCGCGCCGGCCAACGTCGCCATCGC
GGTCTCGCGCCTCGGCGGCGAGGCCGCCTTCGTCGGCAAGCTCGGGGACGACGAGTTCGGCCGCATGCTC
GCGGCCATCCTCCGCGACAACGGCGTCGACGCCGGCGGCGTCGTCTTCGACGCGGGCGCGCGCACCGCGC
TCGCCTTCGTCACCCTGCGCGCCGACGGGGAGCGCGAGTTCATGTTCTACCGCAACCCCAGCGCCGACAT
GCTCCTCACCGCCGACGAGCTCAACGTCGAGCTCATCAAGAGGGCTGCAGTCTTTCACTACGGATCAATA
AGCTTGATTGCTGAGCCTTGCCGGTCAGCACATCTCCGTGCCATGGAGATTGCCAAAGAGGCCGGTGCAC
TGCTCTCTTATGACCCGAACCTGAGGGAGGCATTGTGGCCATCCCGTGAGGAGGCCCGCACCAAGATCTT
GAGTATCTGGGATCAGGCAGACATTGTCAAGGTCAGTGAGGTTGAGCTTGAGTTCTTGACTGGCATCGAC
TCAGTGGAGGATGATGTTGTCATGAAGCTGTGGCGGCCTACCATGAAGCTGCTCCTGGTGACTCTTGGAG
ATCAAGGGTGCAAATACTATACCAGGGATTTCCATGGAGCTGTCCCTTCCTTCAAAGTACAACAAGTTGA
TACAACAGGCGCGGGTGATGCGTTCGTTGGTGCTCTGCTCCGAAAGATTGTCCAAGATCCATCCTCGCTA
CAAGATCAGAAGAAGCTTGTGGAGGCGATTAAATTTGCCAATGCATGTGGCGCAATCACCGCCACGAAGA
AAGGGGCAATCCCGTCGCTGCCCACTGCAACTGAGGTCTTGCAGCTAATGGAGAAGGCATAG
>L02_05G00027059.T01
ATGGCGGGCGGGCGGGAGCTGGTGGTGAGTTTCGGGGAGATGCTGATAGACTTCGTGCCGACGGTGGCGG
GGGTGTCGCTGGCGGAGGCGCCGGCCTTCCTCAAGGCCCCCGGCGGCGCGCCGGCCAACGTCGCCATCGC
GGTCTCGCGCCTCGGCGGCGAGGCCGCCTTCGTCGGCAAGCTCGGGGACGACGAGTTCGGCCGCATGCTC
GCGGCCATCCTCCGCGACAACGGCGTCGACGCCGGCGGCGTCGTCTTCGACGCGGGCGCGCGCACCGCGC
TCGCCTTCGTCACCCTGCGCGCCGACGGGGAGCGCGAGTTCATGTTCTACCGCAACCCCAGCGCCGACAT
GCTCCTCACCGCCGACGAGCTCAACGTCGAGCTCATCAAGAGGGCTGCAGTCTTTCACTACGGATCAATA
AGCTTGATTGCTGAGCCTTGCCGGTCAGCACATCTCCGTGCCATGGAGATTGCCAAAGAGGCCGGTGCAC
TGCTCTCTTATGACCCGAACCTGAGGGAGGCATTGTGGCCATCCCGTGAGGAGGCCCGCACCAAGATCTT
GAGTATCTGGGATCAGGCAGACATTGTCAAGGTCAGTGAGGTTGAGCTTGAGTTCTTGACTGGCATCGAC
TCAGTGGAGGATGATGTTGTCATGAAGCTGTGGCGGCCTACCATGAAGCTGCTCCTGGTGACTCTTGGAG
ATCAAGGGTGCAAATACTATACCAGGGATTTCCATGGAGCTGTCCCTTCCTTCAAAGTACAACAAGTTGA
TACAACAGGCGCGGGTGATGCGTTCGTTGGTGCTCTGCTCCGAAAGATTGTCCAAGATCCATCCTCGCTA
CAAGATCAGAAGAAGCTTGTGGAGGCGATTAAATTTGCCAATGCATGTGGCGCAATCACCGCCACGAAGA
AAGGGGCAATCCCGTCGCTGCCCACTGCAACTGAGGTCTTGCAGCTAATGGAGAAGGCATAG
>L03_05G00026658.T01
ATGGCGGGCGGGCGGGAGCTGGTGGTGAGTTTCGGGGAGATGCTGATAGACTTCGTGCCGACGGTGGCGG
GGGTGTCGCTGGCGGAGGCGCCGGCCTTCCTCAAGGCCCCCGGCGGCGCGCCGGCCAACGTCGCCATCGC
GGTCTCGCGCCTCGGCGGCGAGGCCGCCTTCGTCGGCAAGCTCGGGGACGACGAGTTCGGCCGCATGCTC
GCGGCCATCCTCCGCGACAACGGCGTCGACGCCGGCGGCGTCGTCTTCGACGCGGGCGCGCGCACCGCGC
TCGCCTTCGTCACCCTGCGCGCCGACGGGGAGCGCGAGTTCATGTTCTACCGCAACCCCAGCGCCGACAT
GCTCCTCACCGCCGACGAGCTCAACGTCGAGCTCATCAAGAGGGCTGCAGTCTTTCACTACGGATCAATA
AGCTTGATTGCTGAGCCTTGCCGGTCAGCACATCTCCGTGCCATGGAGATTGCCAAAGAGGCCGGTGCAC
TGCTCTCTTATGACCCGAACCTGAGGGAGGCATTGTGGCCATCCCGTGAGGAGGCCCGCACCAAGATCTT
GAGTATCTGGGATCAGGCAGACATTGTCAAGGTCAGTGAGGTTGAGCTTGAGTTCTTGACTGGCATCGAC
TCAGTGGAGGATGATGTTGTCATGAAGCTGTGGCGGCCTACCATGAAGCTGCTCCTGGTGACTCTTGGAG
ATCAAGGGTGCAAATACTATACCAGGGATTTCCATGGAGCTGTCCCTTCCTTCAAAGTACAACAAGTTGA
TACAACAGGCGCGGGTGATGCGTTCGTTGGTGCTCTGCTCCGAAAGATTGTCCAAGATCCATCCTCGCTA
CAAGATCAGAAGAAGCTTGTGGAGGCGATTAAATTTGCCAATGCATGTGGCGCAATCACCGCCACGAAGA
AAGGGGCAATCCCGTCGCTGCCCACTGCAACTGAGGTCTTGCAGCTAATGGAGAAGGCATAG
>L04_05G00026060.T01
ATGGCGGGCGGGCGGGAGCTGGTGGTGAGTTTCGGGGAGATGCTGATAGACTTCGTGCCGACGGTGGCGG
GGGTGTCGCTGGCGGAGGCGCCGGCCTTCCTCAAGGCCCCCGGCGGCGCGCCGGCCAACGTCGCCATCGC
GGTCTCGCGCCTCGGCGGCGAGGCCGCCTTCGTCGGCAAGCTCGGGGACGACGAGTTCGGCCGCATGCTC
GCGGCCATCCTCCGCGACAACGGCGTCGACGCCGGCGGCGTCGTCTTCGACGCGGGCGCGCGCACCGCGC
TCGCCTTCGTCACCCTGCGCGCCGACGGGGAGCGCGAGTTCATGTTCTACCGCAACCCCAGCGCCGACAT
GCTCCTCACCGCCGACGAGCTCAACGTCGAGCTCATCAAGAGGGCTGCAGTCTTTCACTACGGATCAATA
AGCTTGATTGCTGAGCCTTGCCGGTCAGCACATCTCCGTGCCATGGAGATTGCCAAAGAGGCCGGTGCAC
TGCTCTCTTATGACCCGAACCTGAGGGAGGCATTGTGGCCATCCCGTGAGGAGGCCCGCACCAAGATCTT
GAGTATCTGGGATCAGGCAGACATTGTCAAGGTCAGTGAGGTTGAGCTTGAGTTCTTGACTGGCATCGAC
TCAGTGGAGGATGATGTTGTCATGAAGCTGTGGCGGCCTACCATGAAGCTGCTCCTGGTGACTCTTGGAG
ATCAAGGGTGCAAATACTATACCAGGGATTTCCATGGAGCTGTCCCTTCCTTCAAAGTACAACAAGTTGA
TACAACAGGCGCGGGTGATGCGTTCGTTGGTGCTCTGCTCCGAAAGATTGTCCAAGATCCATCCTCGCTA
CAAGATCAGAAGAAGCTTGTGGAGGCGATTAAATTTGCCAATGCATGTGGCGCAATCACCGCCACGAAGA
AAGGGGCAATCCCGTCGCTGCCCACTGCAACTGAGGTCTTGCAGCTAATGGAGAAGGCATAG
>L05_05G00026334.T01
ATGGCGGGCGGGCGGGAGCTGGTGGTGAGTTTCGGGGAGATGCTGATAGACTTCGTGCCGACGGTGGCGG
GGGTGTCGCTGGCGGAGGCGCCGGCCTTCCTCAAGGCCCCCGGCGGCGCGCCGGCCAACGTCGCCATCGC
GGTCTCGCGCCTCGGCGGCGAGGCCGCCTTCGTCGGCAAGCTCGGGGACGACGAGTTCGGCCGCATGCTC
GCGGCCATCCTCCGCGACAACGGCGTCGACGCCGGCGGCGTCGTCTTCGACGCGGGCGCGCGCACCGCGC
TCGCCTTCGTCACCCTGCGCGCCGACGGGGAGCGCGAGTTCATGTTCTACCGCAACCCCAGCGCCGACAT
GCTCCTCACCGCCGACGAGCTCAACGTCGAGCTCATCAAGAGGGCTGCAGTCTTTCACTACGGATCAATA
AGCTTGATTGCTGAGCCTTGCCGGTCAGCACATCTCCGTGCCATGGAGATTGCCAAAGAGGCCGGTGCAC
TGCTCTCTTATGACCCGAACCTGAGGGAGGCATTGTGGCCATCCCGTGAGGAGGCCCGCACCAAGATCTT
GAGTATCTGGGATCAGGCAGACATTGTCAAGGTCAGTGAGGTTGAGCTTGAGTTCTTGACTGGCATCGAC
TCAGTGGAGGATGATGTTGTCATGAAGCTGTGGCGGCCTACCATGAAGCTGCTCCTGGTGACTCTTGGAG
ATCAAGGGTGCAAATACTATACCAGGGATTTCCATGGAGCTGTCCCTTCCTTCAAAGTACAACAAGTTGA
TACAACAGGCGCGGGTGATGCGTTCGTTGGTGCTCTGCTCCGAAAGATTGTCCAAGATCCATCCTCGCTA
CAAGATCAGAAGAAGCTTGTGGAGGCGATTAAATTTGCCAATGCATGTGGCGCAATCACCGCCACGAAGA
AAGGGGCAATCCCGTCGCTGCCCACTGCAACTGAGGTCTTGCAGCTAATGGAGAAGGCATAG
>L06_05G00026175.T01
ATGGCGGGCGGGCGGGAGCTGGTGGTGAGTTTCGGGGAGATGCTGATAGACTTCGTGCCGACGGTGGCGG
GGGTGTCGCTGGCGGAGGCGCCGGCCTTCCTCAAGGCCCCCGGCGGCGCGCCGGCCAACGTCGCCATCGC
GGTCTCGCGCCTCGGCGGCGAGGCCGCCTTCGTCGGCAAGCTCGGGGACGACGAGTTCGGCCGCATGCTC
GCGGCCATCCTCCGCGACAACGGCGTCGACGCCGGCGGCGTCGTCTTCGACGCGGGCGCGCGCACCGCGC
TCGCCTTCGTCACCCTGCGCGCCGACGGGGAGCGCGAGTTCATGTTCTACCGCAACCCCAGCGCCGACAT
GCTCCTCACCGCCGACGAGCTCAACGTCGAGCTCATCAAGAGGGCTGCAGTCTTTCACTACGGATCAATA
AGCTTGATTGCTGAGCCTTGCCGGTCAGCACATCTCCGTGCCATGGAGATTGCCAAAGAGGCCGGTGCAC
TGCTCTCTTATGACCCGAACCTGAGGGAGGCATTGTGGCCATCCCGTGAGGAGGCCCGCACCAAGATCTT
GAGTATCTGGGATCAGGCAGACATTGTCAAGGTCAGTGAGGTTGAGCTTGAGTTCTTGACTGGCATCGAC
TCAGTGGAGGATGATGTTGTCATGAAGCTGTGGCGGCCTACCATGAAGCTGCTCCTGGTGACTCTTGGAG
ATCAAGGGTGCAAATACTATACCAGGGATTTCCATGGAGCTGTCCCTTCCTTCAAAGTACAACAAGTTGA
TACAACAGGCGCGGGTGATGCGTTCGTTGGTGCTCTGCTCCGAAAGATTGTCCAAGATCCATCCTCGCTA
CAAGATCAGAAGAAGCTTGTGGAGGCGATTAAATTTGCCAATGCATGTGGCGCAATCACCGCCACGAAGA
AAGGGGCAATCCCGTCGCTGCCCACTGCAACTGAGGTCTTGCAGCTAATGGAGAAGGCATAG
>L07_05G00027080.T01
ATGGCGGGCGGGCGGGAGCTGGTGGTGAGTTTCGGGGAGATGCTGATAGACTTCGTGCCGACGGTGGCGG
GGGTGTCGCTGGCGGAGGCGCCGGCCTTCCTCAAGGCCCCCGGCGGCGCGCCGGCCAACGTCGCCATCGC
GGTCTCGCGCCTCGGCGGCGAGGCCGCCTTCGTCGGCAAGCTCGGGGACGACGAGTTCGGCCGCATGCTC
GCGGCCATCCTCCGCGACAACGGCGTCGACGCCGGCGGCGTCGTCTTCGACGCGGGCGCGCGCACCGCGC
TCGCCTTCGTCACCCTGCGCGCCGACGGGGAGCGCGAGTTCATGTTCTACCGCAACCCCAGCGCCGACAT
GCTCCTCACCGCCGACGAGCTCAACGTCGAGCTCATCAAGAGGGCTGCAGTCTTTCACTACGGATCAATA
AGCTTGATTGCTGAGCCTTGCCGGTCAGCACATCTCCGTGCCATGGAGATTGCCAAAGAGGCCGGTGCAC
TGCTCTCTTATGACCCGAACCTGAGGGAGGCATTGTGGCCATCCCGTGAGGAGGCCCGCACCAAGATCTT
GAGTATCTGGGATCAGGCAGACATTGTCAAGGTCAGTGAGGTTGAGCTTGAGTTCTTGACTGGCATCGAC
TCAGTGGAGGATGATGTTGTCATGAAGCTGTGGCGGCCTACCATGAAGCTGCTCCTGGTGACTCTTGGAG
ATCAAGGGTGCAAATACTATACCAGGGATTTCCATGGAGCTGTCCCTTCCTTCAAAGTACAACAAGTTGA
TACAACAGGCGCGGGTGATGCGTTCGTTGGTGCTCTGCTCCGAAAGATTGTCCAAGATCCATCCTCGCTA
CAAGATCAGAAGAAGCTTGTGGAGGCGATTAAATTTGCCAATGCATGTGGCGCAATCACCGCCACGAAGA
AAGGGGCAATCCCGTCGCTGCCCACTGCAACTGAGGTCTTGCAGCTAATGGAGAAGGCATAG
>L08_05G00026990.T01
ATGGCGGGCGGGCGGGAGCTGGTGGTGAGTTTCGGGGAGATGCTGATAGACTTCGTGCCGACGGTGGCGG
GGGTGTCGCTGGCGGAGGCGCCGGCCTTCCTCAAGGCCCCCGGCGGCGCGCCGGCCAACGTCGCCATCGC
GGTCTCGCGCCTCGGCGGCGAGGCCGCCTTCGTCGGCAAGCTCGGGGACGACGAGTTCGGCCGCATGCTC
GCGGCCATCCTCCGCGACAACGGCGTCGACGCCGGCGGCGTCGTCTTCGACGCGGGCGCGCGCACCGCGC
TCGCCTTCGTCACCCTGCGCGCCGACGGGGAGCGCGAGTTCATGTTCTACCGCAACCCCAGCGCCGACAT
GCTCCTCACCGCCGACGAGCTCAACGTCGAGCTCATCAAGAGGGCTGCAGTCTTTCACTACGGATCAATA
AGCTTGATTGCTGAGCCTTGCCGGTCAGCACATCTCCGTGCCATGGAGATTGCCAAAGAGGCCGGTGCAC
TGCTCTCTTATGACCCGAACCTGAGGGAGGCATTGTGGCCATCCCGTGAGGAGGCCCGCACCAAGATCTT
GAGTATCTGGGATCAGGCAGACATTGTCAAGGTCAGTGAGGTTGAGCTTGAGTTCTTGACTGGCATCGAC
TCAGTGGAGGATGATGTTGTCATGAAGCTGTGGCGGCCTACCATGAAGCTGCTCCTGGTGACTCTTGGAG
ATCAAGGGTGCAAATACTATACCAGGGATTTCCATGGAGCTGTCCCTTCCTTCAAAGTACAACAAGTTGA
TACAACAGGCGCGGGTGATGCGTTCGTTGGTGCTCTGCTCCGAAAGATTGTCCAAGATCCATCCTCGCTA
CAAGATCAGAAGAAGCTTGTGGAGGCGATTAAATTTGCCAATGCATGTGGCGCAATCACCGCCACGAAGA
AAGGGGCAATCCCGTCGCTGCCCACTGCAACTGAGGTCTTGCAGCTAATGGAGAAGGCATAG
>L09_05G00026122.T01
ATGGCGGGCGGGCGGGAGCTGGTGGTGAGTTTCGGGGAGATGCTGATAGACTTCGTGCCGACGGTGGCGG
GGGTGTCGCTGGCGGAGGCGCCGGCCTTCCTCAAGGCCCCCGGCGGCGCGCCGGCCAACGTCGCCATCGC
GGTCTCGCGCCTCGGCGGCGAGGCCGCCTTCGTCGGCAAGCTCGGGGACGACGAGTTCGGCCGCATGCTC
GCGGCCATCCTCCGCGACAACGGCGTCGACGCCGGCGGCGTCGTCTTCGACGCGGGCGCGCGCACCGCGC
TCGCCTTCGTCACCCTGCGCGCCGACGGGGAGCGCGAGTTCATGTTCTACCGCAACCCCAGCGCCGACAT
GCTCCTCACCGCCGACGAGCTCAACGTCGAGCTCATCAAGAGGGCTGCAGTCTTTCACTACGGATCAATA
AGCTTGATTGCTGAGCCTTGCCGGTCAGCACATCTCCGTGCCATGGAGATTGCCAAAGAGGCCGGTGCAC
TGCTCTCTTATGACCCGAACCTGAGGGAGGCATTGTGGCCATCCCGTGAGGAGGCCCGCACCAAGATCTT
GAGTATCTGGGATCAGGCAGACATTGTCAAGGTCAGTGAGGTTGAGCTTGAGTTCTTGACTGGCATCGAC
TCAGTGGAGGATGATGTTGTCATGAAGCTGTGGCGGCCTACCATGAAGCTGCTCCTGGTGACTCTTGGAG
ATCAAGGGTGCAAATACTATACCAGGGATTTCCATGGAGCTGTCCCTTCCTTCAAAGTACAACAAGTTGA
TACAACAGGCGCGGGTGATGCGTTCGTTGGTGCTCTGCTCCGAAAGATTGTCCAAGATCCATCCTCGCTA
CAAGATCAGAAGAAGCTTGTGGAGGCGATTAAATTTGCCAATGCATGTGGCGCAATCACCGCCACGAAGA
AAGGGGCAATCCCGTCGCTGCCCACTGCAACTGAGGTCTTGCAGCTAATGGAGAAGGCATAG
>L10_05G00028000.T01
ATGGCGGGCGGGCGGGAGCTGGTGGTGAGTTTCGGGGAGATGCTGATAGACTTCGTGCCGACGGTGGCGG
GGGTGTCGCTGGCGGAGGCGCCGGCCTTCCTCAAGGCCCCCGGCGGCGCGCCGGCCAACGTCGCCATCGC
GGTCTCGCGCCTCGGCGGCGAGGCCGCCTTCGTCGGCAAGCTCGGGGACGACGAGTTCGGCCGCATGCTC
GCGGCCATCCTCCGCGACAACGGCGTCGACGCCGGCGGCGTCGTCTTCGACGCGGGCGCGCGCACCGCGC
TCGCCTTCGTCACCCTGCGCGCCGACGGGGAGCGCGAGTTCATGTTCTACCGCAACCCCAGCGCCGACAT
GCTCCTCACCGCCGACGAGCTCAACGTCGAGCTCATCAAGAGGGCTGCAGTCTTTCACTACGGATCAATA
AGCTTGATTGCTGAGCCTTGCCGGTCAGCACATCTCCGTGCCATGGAGATTGCCAAAGAGGCCGGTGCAC
TGCTCTCTTATGACCCGAACCTGAGGGAGGCATTGTGGCCATCCCGTGAGGAGGCCCGCACCAAGATCTT
GAGTATCTGGGATCAGGCAGACATTGTCAAGGTCAGTGAGGTTGAGCTTGAGTTCTTGACTGGCATCGAC
TCAGTGGAGGATGATGTTGTCATGAAGCTGTGGCGGCCTACCATGAAGCTGCTCCTGGTGACTCTTGGAG
ATCAAGGGTGCAAATACTATACCAGGGATTTCCATGGAGCTGTCCCTTCCTTCAAAGTACAACAAGTTGA
TACAACAGGCGCGGGTGATGCGTTCGTTGGTGCTCTGCTCCGAAAGATTGTCCAAGATCCATCCTCGCTA
CAAGATCAGAAGAAGCTTGTGGAGGCGATTAAATTTGCCAATGCATGTGGCGCAATCACCGCCACGAAGA
AAGGGGCAATCCCGTCGCTGCCCACTGCAACTGAGGTCTTGCAGCTAATGGAGAAGGCATAG
>L11_05G00027866.T01
ATGGCGGCCGGGCGGGAGCTGGTGGTGAGTTTCGGGGAGATGCTGATAGACTTCGTGCCGACGGTGGCGG
GGGTGTCGCTGGCGGAGGCGCCGGCCTTCCTCAAGGCCCCCGGCGGCGCGCCGGCCAACGTCGCCATCGC
GGTCTCGCGCCTCGGCGGCGAGGCCGCCTTCGTCGGCAAGCTCGGGGACGACGAGTTCGGCCGCATGCTC
GCGGCCATCCTCCGCGACAACGGCGTCGACGCCGGCGGCGTCGTCTTCGACGCGGGCGCGCGCACCGCGC
TCGCCTTCGTCACCCTGCGCGCCGACGGGGAGCGCGAGTTCATGTTCTACCGCAACCCCAGCGCCGACAT
GCTCCTCACCGCCGACGAGCTCAACGTCGAGCTCATCAAGAGGGCTGCAGTCTTTCACTACGGATCAATA
AGCTTGATTGCTGAGCCTTGCCGGTCAGCACATCTCCGTGCCATGGAGATTGCCAAAGAGGCCGGTGCAC
TGCTCTCTTATGACCCGAACCTGAGGGAGGCATTGTGGCCATCCCGTGAGGAGGCCCGCACCAAGATCTT
GAGTATCTGGGATCAGGCAGACATTGTCAAGGTCAGTGAGGTTGAGCTTGAGTTCTTGACTGGCATCGAC
TCAGTGGAGGATGATGTTGTCATGAAGCTGTGGCGGCCTACCATGAAGCTGCTCCTGGTGACTCTTGGAG
ATCAAGGGTGCAAATACTATACCAGGGATTTCCATGGAGCTGTCCCTTCCTTCAAAGTACAACAAGTTGA
TACAACAGGCGCGGGTGATGCGTTCGTTGGTGCTCTGCTCCGAAAGATTGTCCAGGATCCATCCTCACTA
CAAGATCAGAAGAAGCTTGTGGAGGCGATTAAATTTGCCAATGCATGTGGCGCAATCACCGCCACGAAGA
AAGGGGCAATCCCGTCGCTGCCCACTGCAACTGAGGTCTTGCAGCTAATGGAGAAGGCATAG
>L12_05G00026800.T01
ATGGCGGGCGGGCGGGAGCTGGTGGTGAGTTTCGGGGAGATGCTGATAGACTTCGTGCCGACGGTGGCGG
GGGTGTCGCTGGCGGAGGCGCCGGCCTTCCTCAAGGCCCCCGGCGGCGCGCCGGCCAACGTCGCCATCGC
GGTCTCGCGCCTCGGCGGCGAGGCCGCCTTCGTCGGCAAGCTCGGGGACGACGAGTTCGGCCGCATGCTC
GCGGCCATCCTCCGCGACAACGGCGTCGACGCCGGCGGCGTCGTCTTCGACGCGGGCGCGCGCACCGCGC
TCGCCTTCGTCACCCTGCGCGCCGACGGGGAGCGCGAGTTCATGTTCTACCGCAACCCCAGCGCCGACAT
GCTCCTCACCGCCGACGAGCTCAACGTCGAGCTCATCAAGAGGGCTGCAGTCTTTCACTACGGATCAATA
AGCTTGATTGCTGAGCCTTGCCGGTCAGCACATCTCCGTGCCATGGAGATTGCCAAAGAGGCCGGTGCAC
TGCTCTCTTATGACCCGAACCTGAGGGAGGCATTGTGGCCATCCCGTGAGGAGGCCCGCACCAAGATCTT
GAGTATCTGGGATCAGGCAGACATTGTCAAGGTCAGTGAGGTTGAGCTTGAGTTCTTGACTGGCATCGAC
TCAGTGGAGGATGATGTTGTCATGAAGCTGTGGCGGCCTACCATGAAGCTGCTCCTGGTGACTCTTGGAG
ATCAAGGGTGCAAATACTATACCAGGGATTTCCATGGAGCTGTCCCTTCCTTCAAAGTACAACAAGTTGA
TACAACAGGCGCGGGTGATGCGTTCGTTGGTGCTCTGCTCCGAAAGATTGTCCAAGATCCATCCTCGCTA
CAAGATCAGAAGAAGCTTGTGGAGGCGATTAAATTTGCCAATGCATGTGGCGCAATCACCGCCACGAAGA
AAGGGGCAATCCCGTCGCTGCCCACTGCAACTGAGGTCTTGCAGCTAATGGAGAAGGCATAG
>L13_05G00026524.T01
ATGGCGGGCGGGCGGGAGCTGGTGGTGAGTTTCGGGGAGATGCTGATAGACTTCGTGCCGACGGTGGCGG
GGGTGTCGCTGGCGGAGGCGCCGGCCTTCCTCAAGGCCCCCGGCGGCGCGCCGGCCAACGTCGCCATCGC
GGTCTCGCGCCTCGGCGGCGAGGCCGCCTTCGTCGGCAAGCTCGGGGACGACGAGTTCGGCCGCATGCTC
GCGGCCATCCTCCGCGACAACGGCGTCGACGCCGGCGGCGTCGTCTTCGACGCGGGCGCGCGCACCGCGC
TCGCCTTCGTCACCCTGCGCGCCGACGGGGAGCGCGAGTTCATGTTCTACCGCAACCCCAGCGCCGACAT
GCTCCTCACCGCCGACGAGCTCAACGTCGAGCTCATCAAGAGGGCTGCAGTCTTTCACTACGGATCAATA
AGCTTGATTGCTGAGCCTTGCCGGTCAGCACATCTCCGTGCCATGGAGATTGCCAAAGAGGCCGGTGCAC
TGCTCTCTTATGACCCGAACCTGAGGGAGGCATTGTGGCCATCCCGTGAGGAGGCCCGCACCAAGATCTT
GAGTATCTGGGATCAGGCAGACATTGTCAAGGTCAGTGAGGTTGAGCTTGAGTTCTTGACTGGCATCGAC
TCAGTGGAGGATGATGTTGTCATGAAGCTGTGGCGGCCTACCATGAAGCTGCTCCTGGTGACTCTTGGAG
ATCAAGGGTGCAAATACTATACCAGGGATTTCCATGGAGCTGTCCCTTCCTTCAAAGTACAACAAGTTGA
TACAACAGGCGCGGGTGATGCGTTCGTTGGTGCTCTGCTCCGAAAGATTGTCCAAGATCCATCCTCGCTA
CAAGATCAGAAGAAGCTTGTGGAGGCGATTAAATTTGCCAATGCATGTGGCGCAATCACCGCCACGAAGA
AAGGGGCAATCCCGTCGCTGCCCACTGCAACTGAGGTCTTGCAGCTAATGGAGAAGGCATAG
>L14_05G00026935.T01
ATGGCGGGCGGGCGGGAGCTGGTGGTGAGTTTCGGGGAGATGCTGATAGACTTCGTGCCGACGGTGGCGG
GGGTGTCGCTGGCGGAGGCGCCGGCCTTCCTCAAGGCCCCCGGCGGCGCGCCGGCCAACGTCGCCATCGC
GGTCTCGCGCCTCGGCGGCGAGGCCGCCTTCGTCGGCAAGCTCGGGGACGACGAGTTCGGCCGCATGCTC
GCGGCCATCCTCCGCGACAACGGCGTCGACGCCGGCGGCGTCGTCTTCGACGCGGGCGCGCGCACCGCGC
TCGCCTTCGTCACCCTGCGCGCCGACGGGGAGCGCGAGTTCATGTTCTACCGCAACCCCAGCGCCGACAT
GCTCCTCACCGCCGACGAGCTCAACGTCGAGCTCATCAAGAGGGCTGCAGTCTTTCACTACGGATCAATA
AGCTTGATTGCTGAGCCTTGCCGGTCAGCACATCTCCGTGCCATGGAGATTGCCAAAGAGGCCGGTGCAC
TGCTCTCTTATGACCCGAACCTGAGGGAGGCATTGTGGCCATCCCGTGAGGAGGCCCGCACCAAGATCTT
GAGTATCTGGGATCAGGCAGACATTGTCAAGGTCAGTGAGGTTGAGCTTGAGTTCTTGACTGGCATCGAC
TCAGTGGAGGATGATGTTGTCATGAAGCTGTGGCGGCCTACCATGAAGCTGCTCCTGGTGACTCTTGGAG
ATCAAGGGTGCAAATACTATACCAGGGATTTCCATGGAGCTGTCCCTTCCTTCAAAGTACAACAAGTTGA
TACAACAGGCGCGGGTGATGCGTTCGTTGGTGCTCTGCTCCGAAAGATTGTCCAAGATCCATCCTCGCTA
CAAGATCAGAAGAAGCTTGTGGAGGCGATTAAATTTGCCAATGCATGTGGCGCAATCACCGCCACGAAGA
AAGGGGCAATCCCGTCGCTGCCCACTGCAACTGAGGTCTTGCAGCTAATGGAGAAGGCATAG
>L15_05G00026045.T01
ATGGCGGGCGGGCGGGAGCTGGTGGTGAGTTTCGGGGAGATGCTGATAGACTTCGTGCCGACGGTGGCGG
GGGTGTCGCTGGCGGAGGCGCCGGCCTTCCTCAAGGCCCCCGGCGGCGCGCCGGCCAACGTCGCCATCGC
GGTCTCGCGCCTCGGCGGCGAGGCCGCCTTCGTCGGCAAGCTCGGGGACGACGAGTTCGGCCGCATGCTC
GCGGCCATCCTCCGCGACAACGGCGTCGACGCCGGCGGCGTCGTCTTCGACGCGGGCGCGCGCACCGCGC
TCGCCTTCGTCACCCTGCGCGCCGACGGGGAGCGCGAGTTCATGTTCTACCGCAACCCCAGCGCCGACAT
GCTCCTCACCGCCGACGAGCTCAACGTCGAGCTCATCAAGAGGGCTGCAGTCTTTCACTACGGATCAATA
AGCTTGATTGCTGAGCCTTGCCGGTCAGCACATCTCCGTGCCATGGAGATTGCCAAAGAGGCCGGTGCAC
TGCTCTCTTATGACCCGAACCTGAGGGAGGCATTGTGGCCATCCCGTGAGGAGGCCCGCACCAAGATCTT
GAGTATCTGGGATCAGGCAGACATTGTCAAGGTCAGTGAGGTTGAGCTTGAGTTCTTGACTGGCATCGAC
TCAGTGGAGGATGATGTTGTCATGAAGCTGTGGCGGCCTACCATGAAGCTGCTCCTGGTGACTCTTGGAG
ATCAAGGGTGCAAATACTATACCAGGGATTTCCATGGAGCTGTCCCTTCCTTCAAAGTACAACAAGTTGA
TACAACAGGCGCGGGTGATGCGTTCGTTGGTGCTCTGCTCCGAAAGATTGTCCAAGATCCATCCTCGCTA
CAAGATCAGAAGAAGCTTGTGGAGGCGATTAAATTTGCCAATGCATGTGGCGCAATCACCGCCACGAAGA
AAGGGGCAATCCCGTCGCTGCCCACTGCAACTGAGGTCTTGCAGCTAATGGAGAAGGCATAG
>L16_05G00026746.T01
ATGGCGGGCGGGCGGGAGCTGGTGGTGAGTTTCGGGGAGATGCTGATAGACTTCGTGCCGACGGTGGCGG
GGGTGTCGCTGGCGGAGGCGCCGGCCTTCCTCAAGGCCCCCGGCGGCGCGCCGGCCAACGTCGCCATCGC
GGTCTCGCGCCTCGGCGGCGAGGCCGCCTTCGTCGGCAAGCTCGGGGACGACGAGTTCGGCCGCATGCTC
GCGGCCATCCTCCGCGACAACGGCGTCGACGCCGGCGGCGTCGTCTTCGACGCGGGCGCGCGCACCGCGC
TCGCCTTCGTCACCCTGCGCGCCGACGGGGAGCGCGAGTTCATGTTCTACCGCAACCCCAGCGCCGACAT
GCTCCTCACCGCCGACGAGCTCAACGTCGAGCTCATCAAGAGGGCTGCAGTCTTTCACTACGGATCAATA
AGCTTGATTGCTGAGCCTTGCCGGTCAGCACATCTCCGTGCCATGGAGATTGCCAAAGAGGCCGGTGCAC
TGCTCTCTTATGACCCGAACCTGAGGGAGGCATTGTGGCCATCCCGTGAGGAGGCCCGCACCAAGATCTT
GAGTATCTGGGATCAGGCAGACATTGTCAAGGTCAGTGAGGTTGAGCTTGAGTTCTTGACTGGCATCGAC
TCAGTGGAGGATGATGTTGTCATGAAGCTGTGGCGGCCTACCATGAAGCTGCTCCTGGTGACTCTTGGAG
ATCAAGGGTGCAAATACTATACCAGGGATTTCCATGGAGCTGTCCCTTCCTTCAAAGTACAACAAGTTGA
TACAACAGGCGCGGGTGATGCGTTCGTTGGTGCTCTGCTCCGAAAGATTGTCCAAGATCCATCCTCGCTA
CAAGATCAGAAGAAGCTTGTGGAGGCGATTAAATTTGCCAATGCATGTGGCGCAATCACCGCCACGAAGA
AAGGGGCAATCCCGTCGCTGCCCACTGCAACTGAGGTCTTGCAGCTAATGGAGAAGGCATAG
>L17_05G00026611.T01
ATGGCGGGCGGGCGGGAGCTGGTGGTGAGTTTCGGGGAGATGCTGATAGACTTCGTGCCGACGGTGGCGG
GGGTGTCGCTGGCGGAGGCGCCGGCCTTCCTCAAGGCCCCCGGCGGCGCGCCGGCCAACGTCGCCATCGC
GGTCTCGCGCCTCGGCGGCGAGGCCGCCTTCGTCGGCAAGCTCGGGGACGACGAGTTCGGCCGCATGCTC
GCGGCCATCCTCCGCGACAACGGCGTCGACGCCGGCGGCGTCGTCTTCGACGCGGGCGCGCGCACCGCGC
TCGCCTTCGTCACCCTGCGCGCCGACGGGGAGCGCGAGTTCATGTTCTACCGCAACCCCAGCGCCGACAT
GCTCCTCACCGCCGACGAGCTCAACGTCGAGCTCATCAAGAGGGCTGCAGTCTTTCACTACGGATCAATA
AGCTTGATTGCTGAGCCTTGCCGGTCAGCACATCTCCGTGCCATGGAGATTGCCAAAGAGGCCGGTGCAC
TGCTCTCTTATGACCCGAACCTGAGGGAGGCATTGTGGCCATCCCGTGAGGAGGCCCGCACCAAGATCTT
GAGTATCTGGGATCAGGCAGACATTGTCAAGGTCAGTGAGGTTGAGCTTGAGTTCTTGACTGGCATCGAC
TCAGTGGAGGATGATGTTGTCATGAAGCTGTGGCGGCCTACCATGAAGCTGCTCCTGGTGACTCTTGGAG
ATCAAGGGTGCAAATACTATACCAGGGATTTCCATGGAGCTGTCCCTTCCTTCAAAGTACAACAAGTTGA
TACAACAGGCGCGGGTGATGCGTTCGTTGGTGCTCTGCTCCGAAAGATTGTCCAAGATCCATCCTCGCTA
CAAGATCAGAAGAAGCTTGTGGAGGCGATTAAATTTGCCAATGCATGTGGCGCAATCACCGCCACGAAGA
AAGGGGCAATCCCGTCGCTGCCCACTGCAACTGAGGTCTTGCAGCTAATGGAGAAGGCATAG
>L18_05G00026794.T01
ATGGCGGGCGGGCGGGAGCTGGTGGTGAGTTTCGGGGAGATGCTGATAGACTTCGTGCCGACGGTGGCGG
GGGTGTCGCTGGCGGAGGCGCCGGCCTTCCTCAAGGCCCCCGGCGGCGCGCCGGCCAACGTCGCCATCGC
GGTCTCGCGCCTCGGCGGCGAGGCCGCCTTCGTCGGCAAGCTCGGGGACGACGAGTTCGGCCGCATGCTC
GCGGCCATCCTCCGCGACAACGGCGTCGACGCCGGCGGCGTCGTCTTCGACGCGGGCGCGCGCACCGCGC
TCGCCTTCGTCACCCTGCGCGCCGACGGGGAGCGCGAGTTCATGTTCTACCGCAACCCCAGCGCCGACAT
GCTCCTCACCGCCGACGAGCTCAACGTCGAGCTCATCAAGAGGGCTGCAGTCTTTCACTACGGATCAATA
AGCTTGATTGCTGAGCCTTGCCGGTCAGCACATCTCCGTGCCATGGAGATTGCCAAAGAGGCCGGTGCAC
TGCTCTCTTATGACCCGAACCTGAGGGAGGCATTGTGGCCATCCCGTGAGGAGGCCCGCACCAAGATCTT
GAGTATCTGGGATCAGGCAGACATTGTCAAGGTCAGTGAGGTTGAGCTTGAGTTCTTGACTGGCATCGAC
TCAGTGGAGGATGATGTTGTCATGAAGCTGTGGCGGCCTACCATGAAGCTGCTCCTGGTGACTCTTGGAG
ATCAAGGGTGCAAATACTATACCAGGGATTTCCATGGAGCTGTCCCTTCCTTCAAAGTACAACAAGTTGA
TACAACAGGCGCGGGTGATGCGTTCGTTGGTGCTCTGCTCCGAAAGATTGTCCAAGATCCATCCTCGCTA
CAAGATCAGAAGAAGCTTGTGGAGGCGATTAAATTTGCCAATGCATGTGGCGCAATCACCGCCACGAAGA
AAGGGGCAATCCCGTCGCTGCCCACTGCAACTGAGGTCTTGCAGCTAATGGAGAAGGCATAG
>L19_05G00026605.T01
ATGGCGGGCGGGCGGGAGCTGGTGGTGAGTTTCGGGGAGATGCTGATAGACTTCGTGCCGACGGTGGCGG
GGGTGTCGCTGGCGGAGGCGCCGGCCTTCCTCAAGGCCCCCGGCGGCGCGCCGGCCAACGTCGCCATCGC
GGTCTCGCGCCTCGGCGGCGAGGCCGCCTTCGTCGGCAAGCTCGGGGACGACGAGTTCGGCCGCATGCTC
GCGGCCATCCTCCGCGACAACGGCGTCGACGCCGGCGGCGTCGTCTTCGACGCGGGCGCGCGCACCGCGC
TCGCCTTCGTCACCCTGCGCGCCGACGGGGAGCGCGAGTTCATGTTCTACCGCAACCCCAGCGCCGACAT
GCTCCTCACCGCCGACGAGCTCAACGTCGAGCTCATCAAGAGGGCTGCAGTCTTTCACTACGGATCAATA
AGCTTGATTGCTGAGCCTTGCCGGTCAGCACATCTCCGTGCCATGGAGATTGCCAAAGAGGCCGGTGCAC
TGCTCTCTTATGACCCGAACCTGAGGGAGGCATTGTGGCCATCCCGTGAGGAGGCCCGCACCAAGATCTT
GAGTATCTGGGATCAGGCAGACATTGTCAAGGTCAGTGAGGTTGAGCTTGAGTTCTTGACTGGCATCGAC
TCAGTGGAGGATGATGTTGTCATGAAGCTGTGGCGGCCTACCATGAAGCTGCTCCTGGTGACTCTTGGAG
ATCAAGGGTGCAAATACTATACCAGGGATTTCCATGGAGCTGTCCCTTCCTTCAAAGTACAACAAGTTGA
TACAACAGGCGCGGGTGATGCGTTCGTTGGTGCTCTGCTCCGAAAGATTGTCCAAGATCCATCCTCGCTA
CAAGATCAGAAGAAGCTTGTGGAGGCGATTAAATTTGCCAATGCATGTGGCGCAATCACCGCCACGAAGA
AAGGGGCAATCCCGTCGCTGCCCACTGCAACTGAGGTCTTGCAGCTAATGGAGAAGGCATAG
>L20_05G00026667.T01
ATGGCGGGCGGGCGGGAGCTGGTGGTGAGTTTCGGGGAGATGCTGATAGACTTCGTGCCGACGGTGGCGG
GGGTGTCGCTGGCGGAGGCGCCGGCCTTCCTCAAGGCCCCCGGCGGCGCGCCGGCCAACGTCGCCATCGC
GGTCTCGCGCCTCGGCGGCGAGGCCGCCTTCGTCGGCAAGCTCGGGGACGACGAGTTCGGCCGCATGCTC
GCGGCCATCCTCCGCGACAACGGCGTCGACGCCGGCGGCGTCGTCTTCGACGCGGGCGCGCGCACCGCGC
TCGCCTTCGTCACCCTGCGCGCCGACGGGGAGCGCGAGTTCATGTTCTACCGCAACCCCAGCGCCGACAT
GCTCCTCACCGCCGACGAGCTCAACGTCGAGCTCATCAAGAGGGCTGCAGTCTTTCACTACGGATCAATA
AGCTTGATTGCTGAGCCTTGCCGGTCAGCACATCTCCGTGCCATGGAGATTGCCAAAGAGGCCGGTGCAC
TGCTCTCTTATGACCCGAACCTGAGGGAGGCATTGTGGCCATCCCGTGAGGAGGCCCGCACCAAGATCTT
GAGTATCTGGGATCAGGCAGACATTGTCAAGGTCAGTGAGGTTGAGCTTGAGTTCTTGACTGGCATCGAC
TCAGTGGAGGATGATGTTGTCATGAAGCTGTGGCGGCCTACCATGAAGCTGCTCCTGGTGACTCTCGGAG
ATCAAGGGTGCAAATACTATACCAGGGATTTCCATGGAGCTGTCCCTTCCTTCAAAGTACAACAAGTTGA
TACAACAGGCGCGGGTGATGCGTTCGTTGGTGCTCTGCTCCGAAAGATTGTCCAAGATCCATCCTCGCTA
CAAGATCAGAAGAAGCTTGTGGAGGCGATTAAATTCGCCAATGCATGTGGCGCAATCACCGCCACGAAGA
AAGGGGCAATCCCGTCGCTGCCCACTGCAACTGAGGTCTTGCAGCTAATGGAGAAGGCATAG
>L21_05G00026438.T01
ATGGCGGCCGGGCGGGAGCTGGTGGTGAGTTTCGGGGAGATGCTGATAGACTTCGTGCCGACGGTGGCGG
GGGTGTCGCTGGCGGAGGCGCCGGCCTTCCTCAAGGCCCCCGGCGGCGCGCCGGCCAACGTCGCCATCGC
GGTCTCGCGCCTCGGCGGCGAGGCCGCCTTCGTCGGCAAGCTCGGGGACGACGAGTTCGGCCGCATGCTC
GCGGCCATCCTCCGCGACAACGGCGTCGACGCCGGCGGCGTCGTCTTCGACGCGGGCGCGCGCACCGCGC
TCGCCTTCGTCACCCTGCGCGCCGACGGGGAGCGCGAGTTCATGTTCTACCGCAACCCCAGCGCCGACAT
GCTCCTCACCGCCGACGAGCTCAACGTCGAGCTCATCAAGAGGGCTGCAGTCTTTCACTACGGATCAATA
AGCTTGATTGCTGAGCCTTGCCGGTCAGCACATCTCCGTGCCATGGAGATTGCCAAAGAGGCCGGTGCAC
TGCTCTCTTATGACCCGAACCTGAGGGAGGCATTGTGGCCATCCCGTGAGGAGGCCCGCACCAAGATCTT
GAGTATCTGGGATCAGGCAGACATTGTCAAGGTCAGTGAGGTTGAGCTTGAGTTCTTGACTGGCATCGAC
TCAGTGGAGGATGATGTTGTCATGAAGCTGTGGCGGCCTACCATGAAGCTGCTCCTGGTGACTCTTGGAG
ATCAAGGGTGCAAATACTATACCAGGGATTTCCATGGAGCTGTCCCTTCCTTCAAAGTACAACAAGTTGA
TACAACAGGCGCGGGTGATGCGTTCGTTGGTGCTCTGCTCCGAAAGATTGTCCAGGATCCATCCTCACTA
CAAGATCAGAAGAAGCTTGTGGAGGCGATTAAATTTGCCAATGCATGTGGCGCAATCACCGCCACGAAGA
AAGGGGCAATCCCGTCGCTGCCCACTGCAACTGAGGTCTTGCAGCTAATGGAGAAGGCATAG
>L22_05G00026181.T01
ATGGCGGGCGGGCGGGAGCTGGTGGTGAGTTTCGGGGAGATGCTGATAGACTTCGTGCCGACGGTGGCGG
GGGTGTCGCTGGCGGAGGCGCCGGCCTTCCTCAAGGCCCCCGGCGGCGCGCCGGCCAACGTCGCCATCGC
GGTCTCGCGCCTCGGCGGCGAGGCCGCCTTCGTCGGCAAGCTCGGGGACGACGAGTTCGGCCGCATGCTC
GCGGCCATCCTCCGCGACAACGGCGTCGACGCCGGCGGCGTCGTCTTCGACGCGGGCGCGCGCACCGCGC
TCGCCTTCGTCACCCTGCGCGCCGACGGGGAGCGCGAGTTCATGTTCTACCGCAACCCCAGCGCCGACAT
GCTCCTCACCGCCGACGAGCTCAACGTCGAGCTCATCAAGAGGGCTGCAGTCTTTCACTACGGATCAATA
AGCTTGATTGCTGAGCCTTGCCGGTCAGCACATCTCCGTGCCATGGAGATTGCCAAAGAGGCCGGTGCAC
TGCTCTCTTATGACCCGAACCTGAGGGAGGCATTGTGGCCATCCCGTGAGGAGGCCCGCACCAAGATCTT
GAGTATCTGGGATCAGGCAGACATTGTCAAGGTCAGTGAGGTTGAGCTTGAGTTCTTGACTGGCATCGAC
TCAGTGGAGGATGATGTTGTCATGAAGCTGTGGCGGCCTACCATGAAGCTGCTCCTGGTGACTCTCGGAG
ATCAAGGGTGCAAATACTATACCAGGGATTTCCATGGAGCTGTCCCTTCCTTCAAAGTACAACAAGTTGA
TACAACAGGCGCGGGTGATGCGTTCGTTGGTGCTCTGCTCCGAAAGATTGTCCAAGATCCATCCTCGCTA
CAAGATCAGAAGAAGCTTGTGGAGGCGATTAAATTCGCCAATGCATGTGGCGCAATCACCGCCACGAAGA
AAGGGGCAATCCCGTCGCTGCCCACTGCAACTGAGGTCTTGCAGCTAATGGAGAAGGCATAG
>L23_05G00026933.T01
ATGGCGGGCGGGCGGGAGCTGGTGGTGAGTTTCGGGGAGATGCTGATAGACTTCGTGCCGACGGTGGCGG
GGGTGTCGCTGGCGGAGGCGCCGGCCTTCCTCAAGGCCCCCGGCGGCGCGCCGGCCAACGTCGCCATCGC
GGTCTCGCGCCTCGGCGGCGAGGCCGCCTTCGTCGGCAAGCTCGGGGACGACGAGTTCGGCCGCATGCTC
GCGGCCATCCTCCGCGACAACGGCGTCGACGCCGGCGGCGTCGTCTTCGACGCGGGCGCGCGCACCGCGC
TCGCCTTCGTCACCCTGCGCGCCGACGGGGAGCGCGAGTTCATGTTCTACCGCAACCCCAGCGCCGACAT
GCTCCTCACCGCCGACGAGCTCAACGTCGAGCTCATCAAGAGGGCTGCAGTCTTTCACTACGGATCAATA
AGCTTGATTGCTGAGCCTTGCCGGTCAGCACATCTCCGTGCCATGGAGATTGCCAAAGAGGCCGGTGCAC
TGCTCTCTTATGACCCGAACCTGAGGGAGGCATTGTGGCCATCCCGTGAGGAGGCCCGCACCAAGATCTT
GAGTATCTGGGATCAGGCAGACATTGTCAAGGTCAGTGAGGTTGAGCTTGAGTTCTTGACTGGCATCGAC
TCAGTGGAGGATGATGTTGTCATGAAGCTGTGGCGGCCTACCATGAAGCTGCTCCTGGTGACTCTCGGAG
ATCAAGGGTGCAAATACTATACCAGGGATTTCCATGGAGCTGTCCCTTCCTTCAAAGTACAACAAGTTGA
TACAACAGGCGCGGGTGATGCGTTCGTTGGTGCTCTGCTCCGAAAGATTGTCCAAGATCCATCCTCGCTA
CAAGATCAGAAGAAGCTTGTGGAGGCGATTAAATTCGCCAATGCATGTGGCGCAATCACCGCCACGAAGA
AAGGGGCAATCCCGTCGCTGCCCACTGCAACTGAGGTCTTGCAGCTAATGGAGAAGGCATAG
>L24_05G00027391.T01
ATGGCGGGCGGGCGGGAGCTGGTGGTGAGTTTCGGGGAGATGCTGATAGACTTCGTGCCGACGGTGGCGG
GGGTGTCGCTGGCGGAGGCGCCGGCCTTCCTCAAGGCCCCCGGCGGCGCGCCGGCCAACGTCGCCATCGC
GGTCTCGCGCCTCGGCGGCGAGGCCGCCTTCGTCGGCAAGCTCGGGGACGACGAGTTCGGCCGCATGCTC
GCGGCCATCCTCCGCGACAACGGCGTCGACGCCGGCGGCGTCGTCTTCGACGCGGGCGCGCGCACCGCGC
TCGCCTTCGTCACCCTGCGCGCCGACGGGGAGCGCGAGTTCATGTTCTACCGCAACCCCAGCGCCGACAT
GCTCCTCACCGCCGACGAGCTCAACGTCGAGCTCATCAAGAGGGCTGCAGTCTTTCACTACGGATCAATA
AGCTTGATTGCTGAGCCTTGCCGGTCAGCACATCTCCGTGCCATGGAGATTGCCAAAGAGGCCGGTGCAC
TGCTCTCTTATGACCCGAACCTGAGGGAGGCATTGTGGCCATCCCGTGAGGAGGCCCGCACCAAGATCTT
GAGTATCTGGGATCAGGCAGACATTGTCAAGGTCAGTGAGGTTGAGCTTGAGTTCTTGACTGGCATCGAC
TCAGTGGAGGATGATGTTGTCATGAAGCTGTGGCGGCCTACCATGAAGCTGCTCCTGGTGACTCTTGGAG
ATCAAGGGTGCAAATACTATACCAGGGATTTCCATGGAGCTGTCCCTTCCTTCAAAGTACAACAAGTTGA
TACAACAGGCGCGGGTGATGCGTTCGTTGGTGCTCTGCTCCGAAAGATTGTCCAAGATCCATCCTCGCTA
CAAGATCAGAAGAAGCTTGTGGAGGCGATTAAATTTGCCAATGCATGTGGCGCAATCACCGCCACGAAGA
AAGGGGCAATCCCGTCGCTGCCCACTGCAACTGAGGTCTTGCAGCTAATGGAGAAGGCATAG
>L25_05G00026146.T01
ATGGCGGGCGGGCGGGAGCTGGTGGTGAGTTTCGGGGAGATGCTGATAGACTTCGTGCCGACGGTGGCGG
GGGTGTCGCTGGCGGAGGCGCCGGCCTTCCTCAAGGCCCCCGGCGGCGCGCCGGCCAACGTCGCCATCGC
GGTCTCGCGCCTCGGCGGCGAGGCCGCCTTCGTCGGCAAGCTCGGGGACGACGAGTTCGGCCGCATGCTC
GCGGCCATCCTCCGCGACAACGGCGTCGACGCCGGCGGCGTCGTCTTCGACGCGGGCGCGCGCACCGCGC
TCGCCTTCGTCACCCTGCGCGCCGACGGGGAGCGCGAGTTCATGTTCTACCGCAACCCCAGCGCCGACAT
GCTCCTCACCGCCGACGAGCTCAACGTCGAGCTCATCAAGAGGGCTGCAGTCTTTCACTACGGATCAATA
AGCTTGATTGCTGAGCCTTGCCGGTCAGCACATCTCCGTGCCATGGAGATTGCCAAAGAGGCCGGTGCAC
TGCTCTCTTATGACCCGAACCTGAGGGAGGCATTGTGGCCATCCCGTGAGGAGGCCCGCACCAAGATCTT
GAGTATCTGGGATCAGGCAGACATTGTCAAGGTCAGTGAGGTTGAGCTTGAGTTCTTGACTGGCATCGAC
TCAGTGGAGGATGATGTTGTCATGAAGCTGTGGCGGCCTACCATGAAGCTGCTCCTGGTGACTCTCGGAG
ATCAAGGGTGCAAATACTATACCAGGGATTTCCATGGAGCTGTCCCTTCCTTCAAAGTACAACAAGTTGA
TACAACAGGCGCGGGTGATGCGTTCGTTGGTGCTCTGCTCCGAAAGATTGTCCAAGATCCATCCTCGCTA
CAAGATCAGAAGAAGCTTGTGGAGGCGATTAAATTCGCCAATGCATGTGGCGCAATCACCGCCACGAAGA
AAGGGGCAATCCCGTCGCTGCCCACTGCAACTGAGGTCTTGCAGCTAATGGAGAAGGCATAG
>L26_05G00026094.T01
ATGGCGGGCGGGCGGGAGCTGGTGGTGAGTTTCGGGGAGATGCTGATAGACTTCGTGCCGACGGTGGCGG
GGGTGTCGCTGGCGGAGGCGCCGGCCTTCCTCAAGGCCCCCGGCGGCGCGCCGGCCAACGTCGCCATCGC
GGTCTCGCGCCTCGGCGGCGAGGCCGCCTTCGTCGGCAAGCTCGGGGACGACGAGTTCGGCCGCATGCTC
GCGGCCATCCTCCGCGACAACGGCGTCGACGCCGGCGGCGTCGTCTTCGACGCGGGCGCGCGCACCGCGC
TCGCCTTCGTCACCCTGCGCGCCGACGGGGAGCGCGAGTTCATGTTCTACCGCAACCCCAGCGCCGACAT
GCTCCTCACCGCCGACGAGCTCAACGTCGAGCTCATCAAGAGGGCTGCAGTCTTTCACTACGGATCAATA
AGCTTGATTGCTGAGCCTTGCCGGTCAGCACATCTCCGTGCCATGGAGATTGCCAAAGAGGCCGGTGCAC
TGCTCTCTTATGACCCGAACCTGAGGGAGGCATTGTGGCCATCCCGTGAGGAGGCCCGCACCAAGATCTT
GAGTATCTGGGATCAGGCAGACATTGTCAAGGTCAGTGAGGTTGAGCTTGAGTTCTTGACTGGCATCGAC
TCAGTGGAGGATGATGTTGTCATGAAGCTGTGGCGGCCTACCATGAAGCTGCTCCTGGTGACTCTCGGAG
ATCAAGGGTGCAAATACTATACCAGGGATTTCCATGGAGCTGTCCCTTCCTTCAAAGTACAACAAGTTGA
TACAACAGGCGCGGGTGATGCGTTCGTTGGTGCTCTGCTCCGAAAGATTGTCCAAGATCCATCCTCGCTA
CAAGATCAGAAGAAGCTTGTGGAGGCGATTAAATTCGCCAATGCATGTGGCGCAATCACCGCCACGAAGA
AAGGGGCAATCCCGTCGCTGCCCACTGCAACTGAGGTCTTGCAGCTAATGGAGAAGGCATAG
>L27_05G00027090.T01
ATGGCGGGCGGGCGGGAGCTGGTGGTGAGTTTCGGGGAGATGCTGATAGACTTCGTGCCGACGGTGGCGG
GGGTGTCGCTGGCGGAGGCGCCGGCCTTCCTCAAGGCCCCCGGCGGCGCGCCGGCCAACGTCGCCATCGC
GGTCTCGCGCCTCGGCGGCGAGGCCGCCTTCGTCGGCAAGCTCGGGGACGACGAGTTCGGCCGCATGCTC
GCGGCCATCCTCCGCGACAACGGCGTCGACGCCGGCGGCGTCGTCTTCGACGCGGGCGCGCGCACCGCGC
TCGCCTTCGTCACCCTGCGCGCCGACGGGGAGCGCGAGTTCATGTTCTACCGCAACCCCAGCGCCGACAT
GCTCCTCACCGCCGACGAGCTCAACGTCGAGCTCATCAAGAGGGCTGCAGTCTTTCACTACGGATCAATA
AGCTTGATTGCTGAGCCTTGCCGGTCAGCACATCTCCGTGCCATGGAGATTGCCAAAGAGGCCGGTGCAC
TGCTCTCTTATGACCCGAACCTGAGGGAGGCATTGTGGCCATCCCGTGAGGAGGCCCGCACCAAGATCTT
GAGTATCTGGGATCAGGCAGACATTGTCAAGGTCAGTGAGGTTGAGCTTGAGTTCTTGACTGGCATCGAC
TCAGTGGAGGATGATGTTGTCATGAAGCTGTGGCGGCCTACCATGAAGCTGCTCCTGGTGACTCTTGGAG
ATCAAGGGTGCAAATACTATACCAGGGATTTCCATGGAGCTGTCCCTTCCTTCAAAGTACAACAAGTTGA
TACAACAGGCGCGGGTGATGCGTTCGTTGGTGCTCTGCTCCGAAAGATTGTCCAAGATCCATCCTCGCTA
CAAGATCAGAAGAAGCTTGTGGAGGCGATTAAATTTGCCAATGCATGTGGCGCAATCACCGCCACGAAGA
AAGGGGCAATCCCGTCGCTGCCCACTGCAACTGAGGTCTTGCAGCTAATGGAGAAGGCATAG
>L28_05G00026665.T01
ATGGCGGGCGGGCGGGAGCTGGTGGTGAGTTTCGGGGAGATGCTGATAGACTTCGTGCCGACGGTGGCGG
GGGTGTCGCTGGCGGAGGCGCCGGCCTTCCTCAAGGCCCCCGGCGGCGCGCCGGCCAACGTCGCCATCGC
GGTCTCGCGCCTCGGCGGCGAGGCCGCCTTCGTCGGCAAGCTCGGGGACGACGAGTTCGGCCGCATGCTC
GCGGCCATCCTCCGCGACAACGGCGTCGACGCCGGCGGCGTCGTCTTCGACGCGGGCGCGCGCACCGCGC
TCGCCTTCGTCACCCTGCGCGCCGACGGGGAGCGCGAGTTCATGTTCTACCGCAACCCCAGCGCCGACAT
GCTCCTCACCGCCGACGAGCTCAACGTCGAGCTCATCAAGAGGGCTGCAGTCTTTCACTACGGATCAATA
AGCTTGATTGCTGAGCCTTGCCGGTCAGCACATCTCCGTGCCATGGAGATTGCCAAAGAGGCCGGTGCAC
TGCTCTCTTATGACCCGAACCTGAGGGAGGCATTGTGGCCATCCCGTGAGGAGGCCCGCACCAAGATCTT
GAGTATCTGGGATCAGGCAGACATTGTCAAGGTCAGTGAGGTTGAGCTTGAGTTCTTGACTGGCATCGAC
TCAGTGGAGGATGATGTTGTCATGAAGCTGTGGCGGCCTACCATGAAGCTGCTCCTGGTGACTCTTGGAG
ATCAAGGGTGCAAATACTATACCAGGGATTTCCATGGAGCTGTCCCTTCCTTCAAAGTACAACAAGTTGA
TACAACAGGCGCGGGTGATGCGTTCGTTGGTGCTCTGCTCCGAAAGATTGTCCAAGATCCATCCTCGCTA
CAAGATCAGAAGAAGCTTGTGGAGGCGATTAAATTTGCCAATGCATGTGGCGCAATCACCGCCACGAAGA
AAGGGGCAATCCCGTCGCTGCCCACTGCAACTGAGGTCTTGCAGCTAATGGAGAAGGCATAG
>L29_05G00027569.T01
ATGGCGGGCGGGCGGGAGCTGGTGGTGAGTTTCGGGGAGATGCTGATAGACTTCGTGCCGACGGTGGCGG
GGGTGTCGCTGGCGGAGGCGCCGGCCTTCCTCAAGGCCCCCGGCGGCGCGCCGGCCAACGTCGCCATCGC
GGTCTCGCGCCTCGGCGGCGAGGCCGCCTTCGTCGGCAAGCTCGGGGACGACGAGTTCGGCCGCATGCTC
GCGGCCATCCTCCGCGACAACGGCGTCGACGCCGGCGGCGTCGTCTTCGACGCGGGCGCGCGCACCGCGC
TCGCCTTCGTCACCCTGCGCGCCGACGGGGAGCGCGAGTTCATGTTCTACCGCAACCCCAGCGCCGACAT
GCTCCTCACCGCCGACGAGCTCAACGTCGAGCTCATCAAGAGGGCTGCAGTCTTTCACTACGGATCAATA
AGCTTGATTGCTGAGCCTTGCCGGTCAGCACATCTCCGTGCCATGGAGATTGCCAAAGAGGCCGGTGCAC
TGCTCTCTTATGACCCGAACCTGAGGGAGGCATTGTGGCCATCCCGTGAGGAGGCCCGCACCAAGATCTT
GAGTATCTGGGATCAGGCAGACATTGTCAAGGTCAGTGAGGTTGAGCTTGAGTTCTTGACTGGCATCGAC
TCAGTGGAGGATGATGTTGTCATGAAGCTGTGGCGGCCTACCATGAAGCTGCTCCTGGTGACTCTTGGAG
ATCAAGGGTGCAAATACTATACCAGGGATTTCCATGGAGCTGTCCCTTCCTTCAAAGTACAACAAGTTGA
TACAACAGGCGCGGGTGATGCGTTCGTTGGTGCTCTGCTCCGAAAGATTGTCCAAGATCCATCCTCGCTA
CAAGATCAGAAGAAGCTTGTGGAGGCGATTAAATTTGCCAATGCATGTGGCGCAATCACCGCCACGAAGA
AAGGGGCAATCCCGTCGCTGCCCACTGCAACTGAGGTCTTGCAGCTAATGGAGAAGGCATAG
>L30_05G00027323.T01
ATGGCGGGCGGGCGGGAGCTGGTGGTGAGTTTCGGGGAGATGCTGATAGACTTCGTGCCGACGGTGGCGG
GGGTGTCGCTGGCGGAGGCGCCGGCCTTCCTCAAGGCCCCCGGCGGCGCGCCGGCCAACGTCGCCATCGC
GGTCTCGCGCCTCGGCGGCGAGGCCGCCTTCGTCGGCAAGCTCGGGGACGACGAGTTCGGCCGCATGCTC
GCGGCCATCCTCCGCGACAACGGCGTCGACGCCGGCGGCGTCGTCTTCGACGCGGGCGCGCGCACCGCGC
TCGCCTTCGTCACCCTGCGCGCCGACGGGGAGCGCGAGTTCATGTTCTACCGCAACCCCAGCGCCGACAT
GCTCCTCACCGCCGACGAGCTCAACGTCGAGCTCATCAAGAGGGCTGCAGTCTTTCACTACGGATCAATA
AGCTTGATTGCTGAGCCTTGCCGGTCAGCACATCTCCGTGCCATGGAGATTGCCAAAGAGGCCGGTGCAC
TGCTCTCTTATGACCCGAACCTGAGGGAGGCATTGTGGCCATCCCGTGAGGAGGCCCGCACCAAGATCTT
GAGTATCTGGGATCAGGCAGACATTGTCAAGGTCAGTGAGGTTGAGCTTGAGTTCTTGACTGGCATCGAC
TCAGTGGAGGATGATGTTGTCATGAAGCTGTGGCGGCCTACCATGAAGCTGCTCCTGGTGACTCTTGGAG
ATCAAGGGTGCAAATACTATACCAGGGATTTCCATGGAGCTGTCCCTTCCTTCAAAGTACAACAAGTTGA
TACAACAGGCGCGGGTGATGCGTTCGTTGGTGCTCTGCTCCGAAAGATTGTCCAAGATCCATCCTCGCTA
CAAGATCAGAAGAAGCTTGTGGAGGCGATTAAATTTGCCAATGCATGTGGCGCAATCACCGCCACGAAGA
AAGGGGCAATCCCGTCGCTGCCCACTGCAACTGAGGTCTTGCAGCTAATGGAGAAGGCATAG
>L31_05G00026733.T01
ATGGCGGGCGGGCGGGAGCTGGTGGTGAGTTTCGGGGAGATGCTGATAGACTTCGTGCCGACGGTGGCGG
GGGTGTCGCTGGCGGAGGCGCCGGCCTTCCTCAAGGCCCCCGGCGGCGCGCCGGCCAACGTCGCCATCGC
GGTCTCGCGCCTCGGCGGCGAGGCCGCCTTCGTCGGCAAGCTCGGGGACGACGAGTTCGGCCGCATGCTC
GCGGCCATCCTCCGCGACAACGGCGTCGACGCCGGCGGCGTCGTCTTCGACGCGGGCGCGCGCACCGCGC
TCGCCTTCGTCACCCTGCGCGCCGACGGGGAGCGCGAGTTCATGTTCTACCGCAACCCCAGCGCCGACAT
GCTCCTCACCGCCGACGAGCTCAACGTCGAGCTCATCAAGAGGGCTGCAGTCTTTCACTACGGATCAATA
AGCTTGATTGCTGAGCCTTGCCGGTCAGCACATCTCCGTGCCATGGAGATTGCCAAAGAGGCCGGTGCAC
TGCTCTCTTATGACCCGAACCTGAGGGAGGCATTGTGGCCATCCCGTGAGGAGGCCCGCACCAAGATCTT
GAGTATCTGGGATCAGGCAGACATTGTCAAGGTCAGTGAGGTTGAGCTTGAGTTCTTGACTGGCATCGAC
TCAGTGGAGGATGATGTTGTCATGAAGCTGTGGCGGCCTACCATGAAGCTGCTCCTGGTGACTCTTGGAG
ATCAAGGGTGCAAATACTATACCAGGGATTTCCATGGAGCTGTCCCTTCCTTCAAAGTACAACAAGTTGA
TACAACAGGCGCGGGCGATGCGTTCGTTGGTGCTCTGCTCCGAAAGATTGTCCAAGATCCATCCTCGCTA
CAAGATCAGAAGAAGCTTGTGGAGGCGATTAAATTTGCCAATGCATGTGGCGCAATCACCGCCACGAAGA
AAGGGGCAATCCCGTCGCTGCCCACTGCAACTGAGGTCTTGCAGCTAATGGAGAAGGCATAG
>L32_05G00027165.T01
ATGGCGGGCGGGCGGGAGCTGGTGGTGAGTTTCGGGGAGATGCTGATAGACTTCGTGCCGACGGTGGCGG
GGGTGTCGCTGGCGGAGGCGCCGGCCTTCCTCAAGGCCCCCGGCGGCGCGCCGGCCAACGTCGCCATCGC
GGTCTCGCGCCTCGGCGGCGAGGCCGCCTTCGTCGGCAAGCTCGGGGACGACGAGTTCGGCCGCATGCTC
GCGGCCATCCTCCGCGACAACGGCGTCGACGCCGGCGGCGTCGTCTTCGACGCGGGCGCGCGCACCGCGC
TCGCCTTCGTCACCCTGCGCGCCGACGGGGAGCGCGAGTTCATGTTCTACCGCAACCCCAGCGCCGACAT
GCTCCTCACCGCCGACGAGCTCAACGTCGAGCTCATCAAGAGGGCTGCAGTCTTTCACTACGGATCAATA
AGCTTGATTGCTGAGCCTTGCCGGTCAGCACATCTCCGTGCCATGGAGATTGCCAAAGAGGCCGGTGCAC
TGCTCTCTTATGACCCGAACCTGAGGGAGGCATTGTGGCCATCCCGTGAGGAGGCCCGCACCAAGATCTT
GAGTATCTGGGATCAGGCAGACATTGTCAAGGTCAGTGAGGTTGAGCTTGAGTTCTTGACTGGCATCGAC
TCAGTGGAGGATGATGTTGTCATGAAGCTGTGGCGGCCTACCATGAAGCTGCTCCTGGTGACTCTTGGAG
ATCAAGGGTGCAAATACTATACCAGGGATTTCCATGGAGCTGTCCCTTCCTTCAAAGTACAACAAGTTGA
TACAACAGGCGCGGGTGATGCGTTCGTTGGTGCTCTGCTCCGAAAGATTGTCCAAGATCCATCCTCGCTA
CAAGATCAGAAGAAGCTTGTGGAGGCGATTAAATTTGCCAATGCATGTGGCGCAATCACCGCCACGAAGA
AAGGGGCAATCCCGTCGCTGCCCACTGCAACTGAGGTCTTGCAGCTAATGGAGAAGGCATAG
>L33_05G00026492.T01
ATGGCGGGCGGGCGGGAGCTGGTGGTGAGTTTCGGGGAGATGCTGATAGACTTCGTGCCGACGGTGGCGG
GGGTGTCGCTGGCGGAGGCGCCGGCCTTCCTCAAGGCCCCCGGCGGCGCGCCGGCCAACGTCGCCATCGC
GGTCTCGCGCCTCGGCGGCGAGGCCGCCTTCGTCGGCAAGCTCGGGGACGACGAGTTCGGCCGCATGCTC
GCGGCCATCCTCCGCGACAACGGCGTCGACGCCGGCGGCGTCGTCTTCGACGCGGGCGCGCGCACCGCGC
TCGCCTTCGTCACCCTGCGCGCCGACGGGGAGCGCGAGTTCATGTTCTACCGCAACCCCAGCGCCGACAT
GCTCCTCACCGCCGACGAGCTCAACGTCGAGCTCATCAAGAGGGCTGCAGTCTTTCACTACGGATCAATA
AGCTTGATTGCTGAGCCTTGCCGGTCAGCACATCTCCGTGCCATGGAGATTGCCAAAGAGGCCGGTGCAC
TGCTCTCTTATGACCCGAACCTGAGGGAGGCATTGTGGCCATCCCGTGAGGAGGCCCGCACCAAGATCTT
GAGTATCTGGGATCAGGCAGACATTGTCAAGGTCAGTGAGGTTGAGCTTGAGTTCTTGACTGGCATCGAC
TCAGTGGAGGATGATGTTGTCATGAAGCTGTGGCGGCCTACCATGAAGCTGCTCCTGGTGACTCTCGGAG
ATCAAGGGTGCAAATACTATACCAGGGATTTCCATGGAGCTGTCCCTTCCTTCAAAGTACAACAAGTTGA
TACAACAGGCGCGGGTGATGCGTTCGTTGGTGCTCTGCTCCGAAAGATTGTCCAAGATCCATCCTCGCTA
CAAGATCAGAAGAAGCTTGTGGAGGCGATTAAATTCGCCAATGCATGTGGCGCAATCACCGCCACGAAGA
AAGGGGCAATCCCGTCGCTGCCCACTGCAACTGAGGTCTTGCAGCTAATGGAGAAGGCATAG
>L34_05G00026680.T01
ATGGCGGGCGGGCGGGAGCTGGTGGTGAGTTTCGGGGAGATGCTGATAGACTTCGTGCCGACGGTGGCGG
GGGTGTCGCTGGCGGAGGCGCCGGCCTTCCTCAAGGCCCCCGGCGGCGCGCCGGCCAACGTCGCCATCGC
GGTCTCGCGCCTCGGCGGCGAGGCCGCCTTCGTCGGCAAGCTCGGGGACGACGAGTTCGGCCGCATGCTC
GCGGCCATCCTCCGCGACAACGGCGTCGACGCCGGCGGCGTCGTCTTCGACGCGGGCGCGCGCACCGCGC
TCGCCTTCGTCACCCTGCGCGCCGACGGGGAGCGCGAGTTCATGTTCTACCGCAACCCCAGCGCCGACAT
GCTCCTCACCGCCGACGAGCTCAACGTCGAGCTCATCAAGAGGGCTGCAGTCTTTCACTACGGATCAATA
AGCTTGATTGCTGAGCCTTGCCGGTCAGCACATCTCCGTGCCATGGAGATTGCCAAAGAGGCCGGTGCAC
TGCTCTCTTATGACCCGAACCTGAGGGAGGCATTGTGGCCATCCCGTGAGGAGGCCCGCACCAAGATCTT
GAGTATCTGGGATCAGGCAGACATTGTCAAGGTCAGTGAGGTTGAGCTTGAGTTCTTGACTGGCATCGAC
TCAGTGGAGGATGATGTTGTCATGAAGCTGTGGCGGCCTACCATGAAGCTGCTCCTGGTGACTCTTGGAG
ATCAAGGGTGCAAATACTATACCAGGGATTTCCATGGAGCTGTCCCTTCCTTCAAAGTACAACAAGTTGA
TACAACAGGCGCGGGTGATGCGTTCGTTGGTGCTCTGCTCCGAAAGATTGTCCAAGATCCATCCTCGCTA
CAAGATCAGAAGAAGCTTGTGGAGGCGATTAAATTTGCCAATGCATGTGGCGCAATCACCGCCACGAAGA
AAGGGGCAATCCCGTCGCTGCCCACTGCAACTGAGGTCTTGCAGCTAATGGAGAAGGCATAG
>L35_05G00027356.T01
ATGGCGGGCGGGCGGGAGCTGGTGGTGAGTTTCGGGGAGATGCTGATAGACTTCGTGCCGACGGTGGCGG
GGGTGTCGCTGGCGGAGGCGCCGGCCTTCCTCAAGGCCCCCGGCGGCGCGCCGGCCAACGTCGCCATCGC
GGTCTCGCGCCTCGGCGGCGAGGCCGCCTTCGTCGGCAAGCTCGGGGACGACGAGTTCGGCCGCATGCTC
GCGGCCATCCTCCGCGACAACGGCGTCGACGCCGGCGGCGTCGTCTTCGACGCGGGCGCGCGCACCGCGC
TCGCCTTCGTCACCCTGCGCGCCGACGGGGAGCGCGAGTTCATGTTCTACCGCAACCCCAGCGCCGACAT
GCTCCTCACCGCCGACGAGCTCAACGTCGAGCTCATCAAGAGGGCTGCAGTCTTTCACTACGGATCAATA
AGCTTGATTGCTGAGCCTTGCCGGTCAGCACATCTCCGTGCCATGGAGATTGCCAAAGAGGCCGGTGCAC
TGCTCTCTTATGACCCGAACCTGAGGGAGGCATTGTGGCCATCCCGTGAGGAGGCCCGCACCAAGATCTT
GAGTATCTGGGATCAGGCAGACATTGTCAAGGTCAGTGAGGTTGAGCTTGAGTTCTTGACTGGCATCGAC
TCAGTGGAGGATGATGTTGTCATGAAGCTGTGGCGGCCTACCATGAAGCTGCTCCTGGTGACTCTTGGAG
ATCAAGGGTGCAAATACTATACCAGGGATTTCCATGGAGCTGTCCCTTCCTTCAAAGTACAACAAGTTGA
TACAACAGGCGCGGGTGATGCGTTCGTTGGTGCTCTGCTCCGAAAGATTGTCCAAGATCCATCCTCGCTA
CAAGATCAGAAGAAGCTTGTGGAGGCGATTAAATTTGCCAATGCATGTGGCGCAATCACCGCCACGAAGA
AAGGGGCAATCCCGTCGCTGCCCACTGCAACTGAGGTCTTGCAGCTAATGGAGAAGGCATAG
>L36_05G00026742.T01
ATGGCGGGCGGGCGGGAGCTGGTGGTGAGTTTCGGGGAGATGCTGATAGACTTCGTGCCGACGGTGGCGG
GGGTGTCGCTGGCGGAGGCGCCGGCCTTCCTCAAGGCCCCCGGCGGCGCGCCGGCCAACGTCGCCATCGC
GGTCTCGCGCCTCGGCGGCGAGGCCGCCTTCGTCGGCAAGCTCGGGGACGACGAGTTCGGCCGCATGCTC
GCGGCCATCCTCCGCGACAACGGCGTCGACGCCGGCGGCGTCGTCTTCGACGCGGGCGCGCGCACCGCGC
TCGCCTTCGTCACCCTGCGCGCCGACGGGGAGCGCGAGTTCATGTTCTACCGCAACCCCAGCGCCGACAT
GCTCCTCACCGCCGACGAGCTCAACGTCGAGCTCATCAAGAGGGCTGCAGTCTTTCACTACGGATCAATA
AGCTTGATTGCTGAGCCTTGCCGGTCAGCACATCTCCGTGCCATGGAGATTGCCAAAGAGGCCGGTGCAC
TGCTCTCTTATGACCCGAACCTGAGGGAGGCATTGTGGCCATCCCGTGAGGAGGCCCGCACCAAGATCTT
GAGTATCTGGGATCAGGCAGACATTGTCAAGGTCAGTGAGGTTGAGCTTGAGTTCTTGACTGGCATCGAC
TCAGTGGAGGATGATGTTGTCATGAAGCTGTGGCGGCCTACCATGAAGCTGCTCCTGGTGACTCTTGGAG
ATCAAGGGTGCAAATACTATACCAGGGATTTCCATGGAGCTGTCCCTTCCTTCAAAGTACAACAAGTTGA
TACAACAGGCGCGGGTGATGCGTTCGTTGGTGCTCTGCTCCGAAAGATTGTCCAAGATCCATCCTCGCTA
CAAGATCAGAAGAAGCTTGTGGAGGCGATTAAATTTGCCAATGCATGTGGCGCAATCACCGCCACGAAGA
AAGGGGCAATCCCGTCGCTGCCCACTGCAACTGAGGTCTTGCAGCTAATGGAGAAGGCATAG
>L37_05G00028447.T01
ATGGCGGGCGGGCGGGAGCTGGTGGTGAGTTTCGGGGAGATGCTGATAGACTTCGTGCCGACGGTGGCGG
GGGTGTCGCTGGCGGAGGCGCCGGCCTTCCTCAAGGCCCCCGGCGGCGCGCCGGCCAACGTCGCCATCGC
GGTCTCGCGCCTCGGCGGCGAGGCCGCCTTCGTCGGCAAGCTCGGGGACGACGAGTTCGGCCGCATGCTC
GCGGCCATCCTCCGCGACAACGGCGTCGACGCCGGCGGCGTCGTCTTCGACGCGGGCGCGCGCACCGCGC
TCGCCTTCGTCACCCTGCGCGCCGACGGGGAGCGCGAGTTCATGTTCTACCGCAACCCCAGCGCCGACAT
GCTCCTCACCGCCGACGAGCTCAACGTCGAGCTCATCAAGAGGGCTGCAGTCTTTCACTACGGATCAATA
AGCTTGATTGCTGAGCCTTGCCGGTCAGCACATCTCCGTGCCATGGAGATTGCCAAAGAGGCCGGTGCAC
TGCTCTCTTATGACCCGAACCTGAGGGAGGCATTGTGGCCATCCCGTGAGGAGGCCCGCACCAAGATCTT
GAGTATCTGGGATCAGGCAGACATTGTCAAGGTCAGTGAGGTTGAGCTTGAGTTCTTGACTGGCATCGAC
TCAGTGGAGGATGATGTTGTCATGAAGCTGTGGCGGCCTACCATGAAGCTGCTCCTGGTGACTCTTGGAG
ATCAAGGGTGCAAATACTATACCAGGGATTTCCATGGAGCTGTCCCTTCCTTCAAAGTACAACAAGTTGA
TACAACAGGCGCGGGTGATGCGTTCGTTGGTGCTCTGCTCCGAAAGATTGTCCAAGATCCATCCTCGCTA
CAAGATCAGAAGAAGCTTGTGGAGGCGATTAAATTTGCCAATGCATGTGGCGCAATCACCGCCACGAAGA
AAGGGGCAATCCCGTCGCTGCCCACTGCAACTGAGGTCTTGCAGCTAATGGAGAAGGCATAG
>L38_05G00026862.T01
ATGGCGGGCGGGCGGGAGCTGGTGGTGAGTTTCGGGGAGATGCTGATAGACTTCGTGCCGACGGTGGCGG
GGGTGTCGCTGGCGGAGGCGCCGGCCTTCCTCAAGGCCCCCGGCGGCGCGCCGGCCAACGTCGCCATCGC
GGTCTCGCGCCTCGGCGGCGAGGCCGCCTTCGTCGGCAAGCTCGGGGACGACGAGTTCGGCCGCATGCTC
GCGGCCATCCTCCGCGACAACGGCGTCGACGCCGGCGGCGTCGTCTTCGACGCGGGCGCGCGCACCGCGC
TCGCCTTCGTCACCCTGCGCGCCGACGGGGAGCGCGAGTTCATGTTCTACCGCAACCCCAGCGCCGACAT
GCTCCTCACCGCCGACGAGCTCAACGTCGAGCTCATCAAGAGGGCTGCAGTCTTTCACTACGGATCAATA
AGCTTGATTGCTGAGCCTTGCCGGTCAGCACATCTCCGTGCCATGGAGATTGCCAAAGAGGCCGGTGCAC
TGCTCTCTTATGACCCGAACCTGAGGGAGGCATTGTGGCCATCCCGTGAGGAGGCCCGCACCAAGATCTT
GAGTATCTGGGATCAGGCAGACATTGTCAAGGTCAGTGAGGTTGAGCTTGAGTTCTTGACTGGCATCGAC
TCAGTGGAGGATGATGTTGTCATGAAGCTGTGGCGGCCTACCATGAAGCTGCTCCTGGTGACTCTTGGAG
ATCAAGGGTGCAAATACTATACCAGGGATTTCCATGGAGCTGTCCCTTCCTTCAAAGTACAACAAGTTGA
TACAACAGGCGCGGGTGATGCGTTCGTTGGTGCTCTGCTCCGAAAGATTGTCCAAGATCCATCCTCGCTA
CAAGATCAGAAGAAGCTTGTGGAGGCGATTAAATTTGCCAATGCATGTGGCGCAATCACCGCCACGAAGA
AAGGGGCAATCCCGTCGCTGCCCACTGCAACTGAGGTCTTGCAGCTAATGGAGAAGGCATAG
>L39_05G00027070.T01
ATGGCGGGCGGGCGGGAGCTGGTGGTGAGTTTCGGGGAGATGCTGATAGACTTCGTGCCGACGGTGGCGG
GGGTGTCGCTGGCGGAGGCGCCGGCCTTCCTCAAGGCCCCCGGCGGCGCGCCGGCCAACGTCGCCATCGC
GGTCTCGCGCCTCGGCGGCGAGGCCGCCTTCGTCGGCAAGCTCGGGGACGACGAGTTCGGCCGCATGCTC
GCGGCCATCCTCCGCGACAACGGCGTCGACGCCGGCGGCGTCGTCTTCGACGCGGGCGCGCGCACCGCGC
TCGCCTTCGTCACCCTGCGCGCCGACGGGGAGCGCGAGTTCATGTTCTACCGCAACCCCAGCGCCGACAT
GCTCCTCACCGCCGACGAGCTCAACGTCGAGCTCATCAAGAGGGCTGCAGTCTTTCACTACGGATCAATA
AGCTTGATTGCTGAGCCTTGCCGGTCAGCACATCTCCGTGCCATGGAGATTGCCAAAGAGGCCGGTGCAC
TGCTCTCTTATGACCCGAACCTGAGGGAGGCATTGTGGCCATCCCGTGAGGAGGCCCGCACCAAGATCTT
GAGTATCTGGGATCAGGCAGACATTGTCAAGGTCAGTGAGGTTGAGCTTGAGTTCTTGACTGGCATCGAC
TCAGTGGAGGATGATGTTGTCATGAAGCTGTGGCGGCCTACCATGAAGCTGCTCCTGGTGACTCTTGGAG
ATCAAGGGTGCAAATACTATACCAGGGATTTCCATGGAGCTGTCCCTTCCTTCAAAGTACAACAAGTTGA
TACAACAGGCGCGGGTGATGCGTTCGTTGGTGCTCTGCTCCGAAAGATTGTCCAAGATCCATCCTCGCTA
CAAGATCAGAAGAAGCTTGTGGAGGCGATTAAATTTGCCAATGCATGTGGCGCAATCACCGCCACGAAGA
AAGGGGCAATCCCGTCGCTGCCCACTGCAACTGAGGTCTTGCAGCTAATGGAGAAGGCATAG
>Me34V_011698_T01
CGGACACGCGTCGACATCGGTGAGTCACGCGCTAGCGGGGTGTGCAAGAGGGTTTGATCGGTTTGACCTC
AAAACCGGGGGTGAGTCACGCCTGCGGGGTGTGCAAAGGTTTTGACTGGTTTGACCTCAAAACCGGGGGG
CGAATCCGATGCGACCGGACGGCATCAAGTCGGAGGACGCGTGGTACCATCGTGAAGCTTGCGTCGAGGC
GAAGCGAAGTCGTGAAGGCGCTGGGTCCGTTCGATGTACTGATAAAAAGTTGGACGGTTTTACCCTATGG
GGTATTTGGGTTGTATCTTCATGTAAAGGTATTTTGGTCATTTGCCAAATGTCTATATATACGAGGAGTG
GTTGATGGGTGTTGACGACAGTTAGCATGCCAGTTTGTGAACCAGCTTGGGATGAGATTGATCTTCAATA
ACTTTCCAAATCTCCGCTTGATCTTCTTTGATTCCTCCTTAATCCCGAAGTGATTCTTACTATATCTTCA
CAAACTTAGCCCTTAAGTCATCTTGGAGGATTGCTTGACAAAAACGAGCACAAGAGAGGGTCAAAAGACC
CCAGGCCGATTGGCCGATTGGCCTGGGCCCTTTTTTGCCTCCTGGTCTTCGTCTTCCTGTGGTCCACTGC
TCGTTCAAAACTTTATCCAAAAAATGCATATTTAGCCCAATTTCTGTGAAAACAAAATATCCTCCAAAAT
ATCTTGCATATGTGAAAATGGGGTTACTTTGATTTTGCTTGGAGTGGCTTGTAACTGAACATGGTGGAGT
AATCAAAAGATCAATTTCGTGCTCACTTGTTCCATCCTCTTTGAATCTGAAATTTATCTTTTTCAGGTTT
ATTATCCCTCATGAATTTGGCTCGGATTTGAAGTTTTCTCCAAATCGTGTTCTTTGTAGGGTATTTGGTT
TTCTCCAAAATTCATGATAAATACTTAAGCTTTTGAGATCTTCTTCCTAGATCTATTATCCC
>Q01_05G00024539.T01
ATGGCGGGCGGGCGGGAGCTGGTGGTGAGTTTCGGGGAGATGCTGATAGACTTCGTGCCGACGGTGGCGG
GGGTGTCGCTGGCGGAGGCGCCGGCCTTCCTCAAGGCCCCCGGCGGCGCGCCGGCCAACGTCGCCATCGC
GGTCTCGCGCCTCGGCGGCGAGGCCGCCTTCGTCGGCAAGCTCGGGGACGACGAGTTCGGCCGCATGCTC
GCGGCCATCCTCCGCGACAACGGCGTCGACGCCGGCGGCGTCGTCTTCGACGCGGGCGCGCGCACCGCGC
TCGCCTTCGTCACCCTGCGCGCCGACGGGGAGCGCGAGTTCATGTTCTACCGCAACCCCAGCGCCGACAT
GCTCCTCACCGCCGACGAGCTCAACGTCGAGCTAATCAAGAGGGCTGCAGTCTTTCACTACGGATCAATA
AGCTTGATTGCTGAGCCTTGCCGGTCAGCACATCTCCGTGCCATGGAGATTGCCAAAGAGGCCGGTGCAC
TGCTCTCTTATGACCCGAACCTGAGGGAGGCATTGTGGCCATCCCGTGAGGAGGCCCGCACCAAGATCTT
GAGTATCTGGGATCAGGCAGACATTGTCAAGGTCAGTGAGGTTGAGCTTGAGTTCTTGACTGGCATCGAC
TCAGTGGAGGATGATGTTGTCATGAAGCTGTGGCGGCCTACCATGAAGCTGCTCCTGGTGACTCTCGGAG
ATCAAGGGTGCAAATACTATACCAGGGATTTCCATGGAGCTGTCCCTTCCTTCAAAGTACAACAAGTTGA
TACAACAGGCGCGGGTGATGCGTTCGTTGGTGCTCTGCTCCGAAAGATTGTCCAAGATCCATCCTCGCTA
CAAGATCAGAAGAAGCTTGTGGAGGCGATTAAATTCGCCAATGCATGTGGCGCAATCACCGCCACGAAGA
AAGGGGCAATCCCGTCGCTGCCCACTGCAACTGAGGTCTTGCAGCTAATGGAGAAGGCATAG
>Q02_05G00025410.T01
ATGGCGGGCGGGCGGGAGCTGGTGGTGAGTTTCGGGGAGATGCTGATAGACTTCGTGCCGACGGTGGCGG
GGGTGTCGCTGGCGGAGGCGCCGGCCTTCCTCAAGGCCCCCGGCGGCGCGCCGGCCAACGTCGCCATCGC
GGTCTCGCGCCTCGGCGGCGAGGCCGCCTTCGTCGGCAAGCTCGGGGACGACGAGTTCGGCCGCATGCTC
GCGGCCATCCTCCGCGACAACGGCGTCGACGCCGGCGGCGTCGTCTTCGACGCGGGCGCGCGCACCGCGC
TCGCCTTCGTCACCCTGCGCGCCGACGGGGAGCGCGAGTTCATGTTCTACCGCAACCCCAGCGCCGACAT
GCTCCTCACCGCCGACGAGCTCAACGTCGAGCTCATCAAGAGGGCTGCAGTCTTTCACTACGGATCAATA
AGCTTGATTGCTGAGCCTTGCCGGTCAGCACATCTCCGTGCCATGGAGATTGCCAAAGAGGCCGGTGCAC
TGCTCTCTTATGACCCGAACCTGAGGGAGGCATTGTGGCCATCCCGTGAGGAGGCCCGCACCAAGATCTT
GAGTATCTGGGATCAGGCAGACATTGTCAAGGTCAGTGAGGTTGAGCTTGAGTTCTTGACTGGCATCGAC
TCAGTGGAGGATGATGTTGTCATGAAGCTGTGGCGGCCTACCATGAAGCTGCTCCTGGTGACTCTTGGAG
ATCAAGGGTGCAAATACTATACCAGGGATTTCCATGGAGCTGTCCCTTCCTTCAAAGTACAACAAGTTGA
TACAACAGGCGCGGGTGATGCGTTCGTTGGTGCTCTGCTCCGAAAGATTGTCCAAGATCCATCCTCGCTA
CAAGATCAGAAGAAGCTTGTGGAGGCGATTAAATTTGCCAATGCATGTGGCGCAATCACCGCCACGAAGA
AAGGGGCAATCCCGTCGCTGCCCACTGCAACTGAGGTCTTGCAGCTAATGGAGAAGGCATAG
>Q03_05G00027773.T01
ATGGCGGGCGGGCGGGAGCTGGTGGTGAGTTTCGGGGAGATGCTGATAGACTTCGTGCCGACGGTGGCGG
GGGTGTCGCTGGCGGAGGCGCCGGCCTTCCTCAAGGCCCCCGGCGGCGCGCCGGCCAACGTCGCCATCGC
GGTCTCGCGCCTCGGCGGCGAGGCCGCCTTCGTCGGCAAGCTCGGGGATGACGAGTTCGGCCGCATGCTC
GCGGCCATCCTCCGCGACAACGGCGTCGACGCCGGCGGCGTCGTCTTCGACGCGGGCGCGCGCACCGCGC
TCGCCTTCGTCACCCTGCGCGCCGACGGGGAGCGCGAGTTCATGTTCTACCGCAACCCCAGCGCCGACAT
GCTCCTCACCGCCGACGAGCTCAACGTCGAGCTCATCAAGAGGGCTGCAGTCTTTCACTACGGATCAATA
AGCTTGATTGCTGAGCCTTGCCGGTCAGCACATCTCCGTGCCATGGAGATTGCCAAAGAGGCCGGTGCAC
TGCTCTCTTATGACCCGAACCTGAGGGAGGCATTGTGGCCATCCCGTGAGGAGGCCCGCACCAAGATCTT
GAGTATCTGGGATCAGGCAGACATTGTCAAGGTCAGTGAGGTTGAGCTTGAGTTCTTGACTGGCATCGAC
TCAGTGGAGGATGATGTTGTCATGAAGCTGTGGCGGCCTACCATGAAGCTGCTCCTGGTGACTCTCGGAG
ATCAAGGGTGCAAATACTATACCAGGGATTTCCATGGAGCTGTCCCTTCCTTCAAAGTACAACAAGTTGA
TACAACAGGTGCGGGTGATGCGTTCGTTGGTGCTCTGCTCCGAAAGATTGTCCAAGATCCATCCTCGCTA
CAAGATCAGAAGAAGCTTGTGGAGGCGATTAAATTCGCCAATGCATGTGGCGCAATCACCGCCACGAAGA
AAGGGGCAATCCCGTCGCTGCCCACTGCAACTGAGGTCTTGCAGCTAATGGAGAAGGCATAG
>Q04_05G00026321.T01
ATGGCGGGCGGGCGGGAGCTGGTGGTGAGTTTCGGGGAGATGCTGATAGACTTCGTGCCGACGGTGGCGG
GGGTGTCGCTGGCGGAGGCGCCGGCCTTCCTCAAGGCCCCCGGCGGCGCGCCGGCCAACGTCGCCATCGC
GGTCTCGCGCCTCGGCGGCGAGGCCGCCTTCGTCGGCAAGCTCGGGGACGACGAGTTCGGCCGCATGCTC
GCGGCCATCCTCCGCGACAACGGCGTCGACGCCGGCGGCGTCGTCTTCGACGCGGGCGCGCGCACCGCGC
TCGCCTTCGTCACCCTGCGCGCCGACGGGGAGCGCGAGTTCATGTTCTACCGCAACCCCAGCGCCGACAT
GCTCCTCACCGCCGACGAGCTCAACGTCGAGCTCATCAAGAGGGCTGCAGTCTTTCACTACGGATCAATA
AGCTTGATTGCTGAGCCTTGCCGGTCAGCACATCTCCGTGCCATGGAGATTGCCAAAGAGGCCGGTGCAC
TGCTCTCTTATGACCCGAACCTGAGGGAGGCATTGTGGCCATCCCGTGAGGAGGCCCGCACCAAGATCTT
GAGTATCTGGGATCAGGCAGACATTGTCAAGGTCAGTGAGGTTGAGCTTGAGTTCTTGACTGGCATCGAC
TCAGTGGAGGATGATGTTGTCATGAAGCTGTGGCGGCCTACCATGAAGCTGCTCCTGGTGACTCTTGGAG
ATCAAGGGTGCAAATACTATACCAGGGATTTCCATGGAGCTGTCCCTTCCTTCAAAGTACAACAAGTTGA
TACAACAGGCGCGGGTGATGCGTTCGTTGGTGCTCTGCTCCGAAAGATTGTCCAAGATCCATCCTCGCTA
CAAGATCAGAAGAAGCTTGTGGAGGCGATTAAATTTGCCAATGCATGTGGCGCAATCACCGCCACGAAGA
AAGGGGCAATCCCGTCGCTGCCCACTGCAACTGAGGTCTTGCAGCTAATGGAGAAGGCATAG
>Q06_05G00025562.T01
ATGGCGGGCGGGCGGGAGCTGGTGGTGAGTTTCGGGGAGATGCTGATAGACTTCGTGCCGACGGTGGCGG
GGGTGTCGCTGGCGGAGGCGCCGGCCTTCCTCAAGGCCCCCGGCGGCGCGCCGGCCAACGTCGCCATCGC
GGTCTCGCGCCTCGGCGGCGAGGCCGCCTTCGTCGGCAAGCTCGGGGACGACGAGTTCGGCCGCATGCTC
GCGGCCATCCTCCGCGACAACGGCGTCGACGCCGGCGGCGTCGTCTTCGACGCGGGCGCGCGCACCGCGC
TCGCCTTCGTCACCCTGCGCGCCGACGGGGAGCGCGAGTTCATGTTCTACCGCAACCCCAGCGCCGACAT
GCTCCTCACCGCCGACGAGCTCAACGTCGAGCTCATCAAGAGGGCTGCAGTCTTTCACTACGGATCAATA
AGCTTGATTGCTGAGCCTTGCCGGTCAGCACATCTCCGTGCCATGGAGATTGCCAAAGAGGCCGGTGCAC
TGCTCTCTTATGACCCGAACCTGAGGGAGGCATTGTGGCCATCCCGTGAGGAGGCCCGCACCAAGATCTT
GAGTATCTGGGATCAGGCAGACATTGTCAAGGTCAGTGAGGTTGAGCTTGAGTTCTTGACTGGCATCGAC
TCAGTGGAGGATGATGTTGTCATGAAGCTGTGGCGGCCTACCATGAAGCTGCTCCTGGTGACTCTTGGAG
ATCAAGGGTGCAAATACTATACCAGGGATTTCCATGGAGCTGTCCCTTCCTTCAAAGTACAACAAGTTGA
TACAACAGGCGCGGGTGATGCGTTCGTTGGTGCTCTGCTCCGAAAGATTGTCCAAGATCCATCCTCGCTA
CAAGATCAGAAGAAGCTTGTGGAGGCGATTAAATTTGCCAATGCATGTGGCGCAATCACCGCCACGAAGA
AAGGGGCAATCCCGTCGCTGCCCACTGCAACTGAGGTCTTGCAGCTAATGGAGAAGGCATAG
>Q07_05G00025780.T01
ATGGCGGGCGGGCGGGAGCTGGTGGTGAGTTTCGGGGAGATGCTGATAGACTTCGTGCCGACGGTGGCGG
[truncated: 2,214,572 more chars]
