# Supplementary material for: Pan-Genome Analysis of the Fructokinase Gene Family Reveals a Light-Regulated SiPhyC–SiFRK4 Module Controlling Carbon Partitioning in Foxtail Millet
Source: Plants (Basel). 2026 Mar 15;15(6):907. doi: 10.3390/plants15060907 (PMC13030009; doi:10.3390/plants15060907)
Supplement: Supplementary file 1 [file plants-15-00907-s001.zip › Supplementary Data 3 Haplotype of the the SiFRK genes.xlsx]

## Sheet: SiFRK1
References allele	C	A	T	AGC	A	A	C	T
Alternative allele	A	T	TGA	A	T	G	T	TA
SNP annotation	ANN=A|upstream_gene_variant|MODIFIER|Seita.4G101200|Seita.4G101200.v2.2|transcript|Seita.4G101200.1.v2.2|protein_coding||c.-2104C>A|||||1891|,A|intergenic_region|MODIFIER|Seita.4G101100-Seita.4G101200|Seita.4G101100.v2.2-Seita.4G101200.v2.2|intergenic_region|Seita.4G101100.v2.2-Seita.4G101200.v2.2|||n.8892841C>A||||||	ANN=T|upstream_gene_variant|MODIFIER|Seita.4G101200|Seita.4G101200.v2.2|transcript|Seita.4G101200.1.v2.2|protein_coding||c.-2096A>T|||||1883|,T|intergenic_region|MODIFIER|Seita.4G101100-Seita.4G101200|Seita.4G101100.v2.2-Seita.4G101200.v2.2|intergenic_region|Seita.4G101100.v2.2-Seita.4G101200.v2.2|||n.8892849A>T||||||	ANN=TGA|upstream_gene_variant|MODIFIER|Seita.4G101200|Seita.4G101200.v2.2|transcript|Seita.4G101200.1.v2.2|protein_coding||c.-2093_-2092insGA|||||1879|,TGA|intergenic_region|MODIFIER|Seita.4G101100-Seita.4G101200|Seita.4G101100.v2.2-Seita.4G101200.v2.2|intergenic_region|Seita.4G101100.v2.2-Seita.4G101200.v2.2|||n.8892852_8892853insGA||||||	ANN=A|upstream_gene_variant|MODIFIER|Seita.4G101200|Seita.4G101200.v2.2|transcript|Seita.4G101200.1.v2.2|protein_coding||c.-2091_-2090delGC|||||1878|,A|intergenic_region|MODIFIER|Seita.4G101100-Seita.4G101200|Seita.4G101100.v2.2-Seita.4G101200.v2.2|intergenic_region|Seita.4G101100.v2.2-Seita.4G101200.v2.2|||n.8892854_8892855delGC||||||	ANN=T|upstream_gene_variant|MODIFIER|Seita.4G101200|Seita.4G101200.v2.2|transcript|Seita.4G101200.1.v2.2|protein_coding||c.-2088A>T|||||1875|,T|intergenic_region|MODIFIER|Seita.4G101100-Seita.4G101200|Seita.4G101100.v2.2-Seita.4G101200.v2.2|intergenic_region|Seita.4G101100.v2.2-Seita.4G101200.v2.2|||n.8892857A>T||||||	ANN=G|upstream_gene_variant|MODIFIER|Seita.4G101200|Seita.4G101200.v2.2|transcript|Seita.4G101200.1.v2.2|protein_coding||c.-2085A>G|||||1872|,G|intergenic_region|MODIFIER|Seita.4G101100-Seita.4G101200|Seita.4G101100.v2.2-Seita.4G101200.v2.2|intergenic_region|Seita.4G101100.v2.2-Seita.4G101200.v2.2|||n.8892860A>G||||||	ANN=T|upstream_gene_variant|MODIFIER|Seita.4G101200|Seita.4G101200.v2.2|transcript|Seita.4G101200.1.v2.2|protein_coding||c.-2035C>T|||||1822|,T|intergenic_region|MODIFIER|Seita.4G101100-Seita.4G101200|Seita.4G101100.v2.2-Seita.4G101200.v2.2|intergenic_region|Seita.4G101100.v2.2-Seita.4G101200.v2.2|||n.8892910C>T||||||	ANN=TA|intron_variant|MODIFIER|Seita.4G101200|Seita.4G101200.v2.2|transcript|Seita.4G101200.1.v2.2|protein_coding|4/5|c.918+85_918+86insA||||||
SNP positions	8892841	8892849	8892852	8892853	8892857	8892860	8892910	8897278	Number of varieties
Hap_1	C/A	A/T	-/+	+/-	A/T	A/G	C/T	+/+	89
Hap_2	A/A	T/T	+/+	-/-	T/T	G/G	C/T	+/+	76
Hap_3	C/A	A/T	-/+	+/-	A/T	A/G	C/T	-/-	62
Hap_4	A/A	A/T	-/+	+/-	A/T	A/G	C/T	+/+	56
Hap_5	A/A	A/T	-/+	+/-	A/T	A/G	C/T	-/-	43
Hap_6	A/A	T/T	+/+	-/-	T/T	G/G	C/T	-/-	38
Hap_7	A/A	T/T	-/+	+/-	A/T	A/G	C/T	+/+	15
Hap_8	A/A	T/T	+/+	+/-	A/T	A/G	C/T	+/+	12
Hap_9	A/A	T/T	+/+	+/-	A/T	A/G	C/T	-/-	11
Hap_10	A/A	T/T	+/+	-/-	T/T	G/G	T/T	+/+	9
Hap_11	A/A	T/T	-/+	+/-	A/T	A/G	C/T	-/-	8
Hap_12	C/A	A/T	-/+	+/-	A/T	A/G	C/T	N/N	7
Hap_13	C/A	A/T	-/+	+/-	A/T	A/G	C/C	-/-	6
Hap_14	A/A	T/T	+/+	-/-	T/T	A/G	C/T	-/-	5
Hap_15	A/A	T/T	+/+	-/-	T/T	G/G	C/C	+/+	5
Hap_16	A/A	T/T	+/+	-/-	A/T	A/G	C/T	-/-	5
Hap_17	A/A	T/T	+/+	-/-	T/T	G/G	T/T	-/-	5
Hap_18	A/A	A/T	-/+	+/-	A/T	A/G	C/C	+/+	4
Hap_19	C/A	A/T	-/+	+/-	A/T	A/G	C/C	+/+	4
Hap_20	A/A	T/T	+/+	-/-	A/T	A/G	C/T	+/+	4
Hap_21	A/A	A/T	-/+	+/-	A/T	A/G	C/T	N/N	4
Hap_22	A/A	T/T	+/+	-/-	T/T	G/G	C/C	-/-	4
Hap_23	A/A	T/T	+/+	-/-	T/T	G/G	C/T	N/N	3
Hap_24	A/A	A/T	-/+	+/-	A/T	A/G	C/C	-/-	3
Hap_25	A/A	T/T	+/+	-/-	T/T	G/G	C/T	-/+	3
Hap_26	A/A	A/T	-/+	+/-	A/T	A/G	C/T	-/+	3
Hap_27	C/A	A/T	-/+	+/-	A/T	A/G	C/T	-/+	3
Hap_28	A/A	T/T	-/+	+/-	A/T	A/G	C/C	+/+	2
Hap_29	C/A	A/T	-/+	+/-	A/T	A/G	C/C	N/N	1
Hap_30	A/A	A/T	-/+	+/-	A/T	A/G	C/C	-/+	1
Hap_31	N/N	N/N	N/N	N/N	N/N	N/N	C/C	+/+	1
Hap_32	C/C	N/N	N/N	N/N	N/N	N/N	C/C	+/+	1
Hap_33	A/A	T/T	-/+	+/-	A/T	A/G	C/C	-/-	1
Hap_34	C/A	A/T	-/+	+/-	A/T	A/G	C/C	-/+	1
Hap_35	N/N	N/N	-/-	+/+	A/A	A/A	C/T	-/-	1
Hap_36	A/A	T/T	+/+	+/-	A/T	A/G	C/T	N/N	1
Hap_37	A/A	T/T	-/+	+/-	A/T	A/G	C/T	-/+	1
Hap_38	C/C	A/A	N/N	N/N	N/N	N/N	C/C	+/+	1
Hap_39	C/C	A/A	-/-	+/+	A/A	A/A	C/T	+/+	1
Hap_40	A/A	T/T	+/+	+/-	A/T	A/G	C/C	-/-	1
Hap_41	A/A	T/T	+/+	-/-	T/T	G/G	T/T	-/+	1
Hap_42	A/A	T/T	+/+	-/-	T/T	G/G	C/C	-/+	1
Hap_43	N/N	A/A	-/-	+/+	A/A	A/A	C/T	+/+	1
Hap_44	N/N	N/N	N/N	N/N	N/N	N/N	C/C	-/-	1
Hap_45	A/A	T/T	+/+	+/-	A/T	A/G	C/C	+/+	1
Hap_46	A/A	T/T	+/+	-/-	A/T	A/G	C/T	-/+	1
Hap_47	A/A	T/T	+/+	-/-	T/T	A/G	C/T	+/+	1
Hap_48	A/A	T/T	+/+	+/-	A/T	A/G	C/T	-/+	1

## Sheet: SiFRK3
References allele	T	A	A	T	A	A	A	T	G	T	A	G	C	C	C	GATCA	C	C	G	A	C	C	G	T
Alternative allele	C	G	G	A	AAG	G	AC	C	A	A	C	A	G	T	T	G	T	T	A	T	G	T	T	C
SNP annotation	ANN=C|3_prime_UTR_variant|MODIFIER|Seita.5G411800|Seita.5G411800.v2.2|transcript|Seita.5G411800.1.v2.2|protein_coding|4/4|c.*386A>G|||||386|,C|upstream_gene_variant|MODIFIER|Seita.5G411900|Seita.5G411900.v2.2|transcript|Seita.5G411900.1.v2.2|protein_coding||c.-4727T>C|||||4580|	ANN=G|synonymous_variant|LOW|Seita.5G411800|Seita.5G411800.v2.2|transcript|Seita.5G411800.1.v2.2|protein_coding|4/4|c.876T>C|p.Phe292Phe|1234/1735|876/972|292/323||,G|upstream_gene_variant|MODIFIER|Seita.5G411900|Seita.5G411900.v2.2|transcript|Seita.5G411900.1.v2.2|protein_coding||c.-4245A>G|||||4098|	ANN=G|splice_region_variant&intron_variant|LOW|Seita.5G411800|Seita.5G411800.v2.2|transcript|Seita.5G411800.1.v2.2|protein_coding|2/3|c.727-5T>C||||||,G|upstream_gene_variant|MODIFIER|Seita.5G411900|Seita.5G411900.v2.2|transcript|Seita.5G411900.1.v2.2|protein_coding||c.-3976A>G|||||3829|	ANN=A|upstream_gene_variant|MODIFIER|Seita.5G411900|Seita.5G411900.v2.2|transcript|Seita.5G411900.1.v2.2|protein_coding||c.-3894T>A|||||3747|,A|intron_variant|MODIFIER|Seita.5G411800|Seita.5G411800.v2.2|transcript|Seita.5G411800.1.v2.2|protein_coding|2/3|c.727-87A>T||||||	ANN=AAG|upstream_gene_variant|MODIFIER|Seita.5G411900|Seita.5G411900.v2.2|transcript|Seita.5G411900.1.v2.2|protein_coding||c.-3880_-3879insAG|||||3732|,AAG|intron_variant|MODIFIER|Seita.5G411800|Seita.5G411800.v2.2|transcript|Seita.5G411800.1.v2.2|protein_coding|2/3|c.726+93_726+94insCT||||||	ANN=G|synonymous_variant|LOW|Seita.5G411800|Seita.5G411800.v2.2|transcript|Seita.5G411800.1.v2.2|protein_coding|2/4|c.696T>C|p.Leu232Leu|1054/1735|696/972|232/323||,G|upstream_gene_variant|MODIFIER|Seita.5G411900|Seita.5G411900.v2.2|transcript|Seita.5G411900.1.v2.2|protein_coding||c.-3756A>G|||||3609|	ANN=AC|upstream_gene_variant|MODIFIER|Seita.5G411900|Seita.5G411900.v2.2|transcript|Seita.5G411900.1.v2.2|protein_coding||c.-3440_-3439insC|||||3292|,AC|intron_variant|MODIFIER|Seita.5G411800|Seita.5G411800.v2.2|transcript|Seita.5G411800.1.v2.2|protein_coding|1/3|c.394-15_394-14insG||||||	ANN=C|upstream_gene_variant|MODIFIER|Seita.5G411900|Seita.5G411900.v2.2|transcript|Seita.5G411900.1.v2.2|protein_coding||c.-3425T>C|||||3278|,C|intron_variant|MODIFIER|Seita.5G411800|Seita.5G411800.v2.2|transcript|Seita.5G411800.1.v2.2|protein_coding|1/3|c.394-29A>G||||||	ANN=A|upstream_gene_variant|MODIFIER|Seita.5G411900|Seita.5G411900.v2.2|transcript|Seita.5G411900.1.v2.2|protein_coding||c.-3255G>A|||||3108|,A|intron_variant|MODIFIER|Seita.5G411800|Seita.5G411800.v2.2|transcript|Seita.5G411800.1.v2.2|protein_coding|1/3|c.394-199C>T||||||	ANN=A|upstream_gene_variant|MODIFIER|Seita.5G411900|Seita.5G411900.v2.2|transcript|Seita.5G411900.1.v2.2|protein_coding||c.-3025T>A|||||2878|,A|intron_variant|MODIFIER|Seita.5G411800|Seita.5G411800.v2.2|transcript|Seita.5G411800.1.v2.2|protein_coding|1/3|c.394-429A>T||||||	ANN=C|upstream_gene_variant|MODIFIER|Seita.5G411900|Seita.5G411900.v2.2|transcript|Seita.5G411900.1.v2.2|protein_coding||c.-3012A>C|||||2865|,C|intron_variant|MODIFIER|Seita.5G411800|Seita.5G411800.v2.2|transcript|Seita.5G411800.1.v2.2|protein_coding|1/3|c.394-442T>G||||||	ANN=A|upstream_gene_variant|MODIFIER|Seita.5G411900|Seita.5G411900.v2.2|transcript|Seita.5G411900.1.v2.2|protein_coding||c.-2790G>A|||||2643|,A|intron_variant|MODIFIER|Seita.5G411800|Seita.5G411800.v2.2|transcript|Seita.5G411800.1.v2.2|protein_coding|1/3|c.393+301C>T||||||	ANN=G|5_prime_UTR_variant|MODIFIER|Seita.5G411800|Seita.5G411800.v2.2|transcript|Seita.5G411800.1.v2.2|protein_coding|1/4|c.-314G>C|||||314|,G|upstream_gene_variant|MODIFIER|Seita.5G411900|Seita.5G411900.v2.2|transcript|Seita.5G411900.1.v2.2|protein_coding||c.-1783C>G|||||1636|,G|downstream_gene_variant|MODIFIER|Seita.5G412000|Seita.5G412000.v2.2|transcript|Seita.5G412000.1.v2.2|protein_coding||c…	ANN=T|5_prime_UTR_variant|MODIFIER|Seita.5G411800|Seita.5G411800.v2.2|transcript|Seita.5G411800.1.v2.2|protein_coding|1/4|c.-338G>A|||||338|,T|upstream_gene_variant|MODIFIER|Seita.5G411900|Seita.5G411900.v2.2|transcript|Seita.5G411900.1.v2.2|protein_coding||c.-1759C>T|||||1612|,T|downstream_gene_variant|MODIFIER|Seita.5G412000|Seita.5G412000.v2.2|transcript|Seita.5G412000.1.v2.2|protein_coding||c…	ANN=T|upstream_gene_variant|MODIFIER|Seita.5G411800|Seita.5G411800.v2.2|transcript|Seita.5G411800.1.v2.2|protein_coding||c.-617G>A|||||259|,T|upstream_gene_variant|MODIFIER|Seita.5G411900|Seita.5G411900.v2.2|transcript|Seita.5G411900.1.v2.2|protein_coding||c.-1480C>T|||||1333|,T|downstream_gene_variant|MODIFIER|Seita.5G412000|Seita.5G412000.v2.2|transcript|Seita.5G412000.1.v2.2|protein_coding||c.…	ANN=G|upstream_gene_variant|MODIFIER|Seita.5G411800|Seita.5G411800.v2.2|transcript|Seita.5G411800.1.v2.2|protein_coding||c.-643_-640delTGAT|||||282|,G|upstream_gene_variant|MODIFIER|Seita.5G411900|Seita.5G411900.v2.2|transcript|Seita.5G411900.1.v2.2|protein_coding||c.-1457_-1454delATCA|||||1310|,G|downstream_gene_variant|MODIFIER|Seita.5G412000|Seita.5G412000.v2.2|transcript|Seita.5G412000.1.v2.2…	ANN=T|upstream_gene_variant|MODIFIER|Seita.5G411800|Seita.5G411800.v2.2|transcript|Seita.5G411800.1.v2.2|protein_coding||c.-744G>A|||||386|,T|upstream_gene_variant|MODIFIER|Seita.5G411900|Seita.5G411900.v2.2|transcript|Seita.5G411900.1.v2.2|protein_coding||c.-1353C>T|||||1206|,T|downstream_gene_variant|MODIFIER|Seita.5G412000|Seita.5G412000.v2.2|transcript|Seita.5G412000.1.v2.2|protein_coding||c.…	ANN=T|upstream_gene_variant|MODIFIER|Seita.5G411800|Seita.5G411800.v2.2|transcript|Seita.5G411800.1.v2.2|protein_coding||c.-846G>A|||||488|,T|upstream_gene_variant|MODIFIER|Seita.5G411900|Seita.5G411900.v2.2|transcript|Seita.5G411900.1.v2.2|protein_coding||c.-1251C>T|||||1104|,T|downstream_gene_variant|MODIFIER|Seita.5G412000|Seita.5G412000.v2.2|transcript|Seita.5G412000.1.v2.2|protein_coding||c.…	ANN=A|upstream_gene_variant|MODIFIER|Seita.5G411800|Seita.5G411800.v2.2|transcript|Seita.5G411800.1.v2.2|protein_coding||c.-857C>T|||||499|,A|upstream_gene_variant|MODIFIER|Seita.5G411900|Seita.5G411900.v2.2|transcript|Seita.5G411900.1.v2.2|protein_coding||c.-1240G>A|||||1093|,A|downstream_gene_variant|MODIFIER|Seita.5G412000|Seita.5G412000.v2.2|transcript|Seita.5G412000.1.v2.2|protein_coding||c.…	ANN=T|upstream_gene_variant|MODIFIER|Seita.5G411800|Seita.5G411800.v2.2|transcript|Seita.5G411800.1.v2.2|protein_coding||c.-903T>A|||||545|,T|upstream_gene_variant|MODIFIER|Seita.5G411900|Seita.5G411900.v2.2|transcript|Seita.5G411900.1.v2.2|protein_coding||c.-1194A>T|||||1047|,T|downstream_gene_variant|MODIFIER|Seita.5G412000|Seita.5G412000.v2.2|transcript|Seita.5G412000.1.v2.2|protein_coding||c.…	ANN=G|upstream_gene_variant|MODIFIER|Seita.5G411800|Seita.5G411800.v2.2|transcript|Seita.5G411800.1.v2.2|protein_coding||c.-1642G>C|||||1284|,G|upstream_gene_variant|MODIFIER|Seita.5G411900|Seita.5G411900.v2.2|transcript|Seita.5G411900.1.v2.2|protein_coding||c.-455C>G|||||308|,G|downstream_gene_variant|MODIFIER|Seita.5G412000|Seita.5G412000.v2.2|transcript|Seita.5G412000.1.v2.2|protein_coding||c.…	ANN=T|upstream_gene_variant|MODIFIER|Seita.5G411800|Seita.5G411800.v2.2|transcript|Seita.5G411800.1.v2.2|protein_coding||c.-1908G>A|||||1550|,T|upstream_gene_variant|MODIFIER|Seita.5G411900|Seita.5G411900.v2.2|transcript|Seita.5G411900.1.v2.2|protein_coding||c.-189C>T|||||42|,T|downstream_gene_variant|MODIFIER|Seita.5G412000|Seita.5G412000.v2.2|transcript|Seita.5G412000.1.v2.2|protein_coding||c.*…	ANN=T|5_prime_UTR_premature_start_codon_gain_variant|LOW|Seita.5G411900|Seita.5G411900.v2.2|transcript|Seita.5G411900.1.v2.2|protein_coding|1/4|c.-143G>T||||||,T|5_prime_UTR_variant|MODIFIER|Seita.5G411900|Seita.5G411900.v2.2|transcript|Seita.5G411900.1.v2.2|protein_coding|1/4|c.-143G>T|||||143|,T|upstream_gene_variant|MODIFIER|Seita.5G411800|Seita.5G411800.v2.2|transcript|Seita.5G411800.1.v2.2|p…	ANN=C|upstream_gene_variant|MODIFIER|Seita.5G411800|Seita.5G411800.v2.2|transcript|Seita.5G411800.1.v2.2|protein_coding||c.-2308A>G|||||1950|,C|downstream_gene_variant|MODIFIER|Seita.5G412000|Seita.5G412000.v2.2|transcript|Seita.5G412000.1.v2.2|protein_coding||c.*3087A>G|||||2041|,C|intron_variant|MODIFIER|Seita.5G411900|Seita.5G411900.v2.2|transcript|Seita.5G411900.1.v2.2|protein_coding|1/3|c.16…
SNP positions	43576024	43576506	43576775	43576857	43576871	43576995	43577311	43577326	43577496	43577726	43577739	43577961	43578968	43578992	43579271	43579293	43579398	43579500	43579511	43579557	43580296	43580562	43580608	43580962	Number of varieties
Hap_1	T/T	A/A	A/A	T/T	-/-	A/A	-/-	T/T	G/G	T/T	A/A	G/G	C/C	C/C	C/C	+/+	C/C	C/C	G/G	A/A	C/C	C/C	G/G	T/T	428
Hap_2	C/C	G/G	G/G	A/A	+/+	G/G	+/+	C/C	A/A	A/A	C/C	A/A	G/G	T/T	T/T	-/-	T/T	T/T	A/A	T/T	G/G	T/T	T/T	C/C	35
Hap_3	T/T	A/A	A/A	T/T	-/-	A/A	+/+	T/T	G/G	T/T	A/A	G/G	G/G	T/T	T/T	+/+	T/T	C/C	G/G	A/A	G/G	T/T	T/T	T/T	20
Hap_4	C/C	G/G	G/G	A/A	+/+	G/G	+/+	C/C	A/A	A/A	C/C	A/A	G/G	T/T	C/C	+/+	C/C	C/C	G/G	A/A	C/C	C/C	G/G	T/T	7
Hap_5	T/T	A/A	A/A	T/T	-/-	A/A	+/+	T/T	G/G	T/T	C/C	G/G	G/G	T/T	T/T	+/+	T/T	T/T	A/A	T/T	G/G	T/T	T/T	T/T	4
Hap_6	T/T	A/A	A/A	T/T	-/-	A/A	-/-	T/T	G/G	T/T	A/A	G/G	C/C	C/C	C/C	+/+	T/T	T/T	A/A	T/T	G/G	T/T	T/T	C/C	3
Hap_7	T/T	A/A	A/A	T/T	-/-	A/A	-/+	T/T	G/G	T/T	A/A	G/G	C/G	C/T	C/T	+/+	C/T	C/C	G/G	A/A	C/G	C/T	G/T	T/T	3
Hap_8	T/T	A/A	A/A	T/T	-/-	A/A	-/-	T/T	G/G	T/T	A/A	G/G	C/C	C/C	C/C	+/+	C/T	C/T	G/A	A/T	C/G	C/T	G/G	T/C	1
Hap_9	C/C	G/G	G/G	A/A	+/+	A/G	+/+	C/C	A/A	A/A	C/C	A/A	G/G	T/T	T/T	-/-	T/T	T/T	A/A	T/T	G/G	T/T	T/T	C/C	1
Hap_10	T/C	A/G	A/G	T/A	-/+	A/G	-/+	T/C	G/A	T/A	A/C	G/A	C/G	C/T	C/T	+/-	C/T	C/T	G/A	A/T	C/C	C/T	G/T	T/C	1
Hap_11	T/T	A/A	A/A	T/T	-/-	A/A	-/-	T/T	G/G	T/T	A/A	G/G	C/C	C/C	C/C	+/+	C/T	C/T	G/A	A/T	G/G	T/T	T/T	C/C	1
Hap_12	C/C	G/G	G/G	A/A	+/+	G/G	+/+	C/C	A/A	A/A	C/C	A/A	G/G	T/T	T/T	-/-	T/T	T/T	A/A	T/T	C/G	T/T	T/T	C/C	1
Hap_13	C/C	G/G	G/G	A/A	+/+	G/G	+/+	C/C	A/A	A/A	C/C	A/A	C/G	C/T	T/T	-/-	T/T	T/T	A/A	T/T	G/G	T/T	T/T	C/C	1
Hap_14	T/C	G/G	G/G	A/A	+/+	G/G	+/+	C/C	A/A	A/A	C/C	A/A	G/G	T/T	T/T	-/-	T/T	T/T	A/A	T/T	G/G	T/T	T/T	C/C	1
Hap_15	T/T	A/A	A/A	T/T	-/-	A/A	-/+	T/T	G/G	T/T	A/C	G/G	C/G	C/T	C/T	+/+	C/T	C/T	G/A	A/T	C/C	C/T	G/T	T/T	1
Hap_16	C/C	G/G	G/G	T/T	+/+	G/G	+/+	C/C	A/A	T/T	C/C	A/A	C/C	C/C	T/T	-/-	C/C	T/T	A/A	T/T	C/C	C/C	G/G	C/C	1

## Sheet: SiFRK4
References allele	G	T	C	T	A	C	A	T	C	T	T	G	AG	AGGAGGACAAAACAAAACACAT	C	A	G	A	A	C	G	A	G	T
Alternative allele	GCTAGGCAAAGT	C	T	C	G	T	T	C	G	C	C	A	A	A	G	C	A	T	G	T	T	G	A	G
SNP annotation	ANN=GCTAGGCAAAGT|3_prime_UTR_variant|MODIFIER|Seita.6G089900|Seita.6G089900.v2.2|transcript|Seita.6G089900.1.v2.2|protein_coding|16/16|c.*406_*407insGGCAAAGTCTA|||||708|INFO_REALIGN_3_PRIME,GCTAGGCAAAGT|downstream_gene_variant|MODIFIER|Seita.6G090000|Seita.6G090000.v2.2|transcript|Seita.6G090000.1.v2.2|protein_coding||c.*816_*817insACTTTGCCTAG|||||485|	ANN=C|3_prime_UTR_variant|MODIFIER|Seita.6G089900|Seita.6G089900.v2.2|transcript|Seita.6G089900.1.v2.2|protein_coding|16/16|c.*421T>C|||||722|,C|downstream_gene_variant|MODIFIER|Seita.6G090000|Seita.6G090000.v2.2|transcript|Seita.6G090000.1.v2.2|protein_coding||c.*799A>G|||||468|	ANN=T|downstream_gene_variant|MODIFIER|Seita.6G089900|Seita.6G089900.v2.2|transcript|Seita.6G089900.1.v2.2|protein_coding||c.*818C>T|||||88|,T|downstream_gene_variant|MODIFIER|Seita.6G090000|Seita.6G090000.v2.2|transcript|Seita.6G090000.1.v2.2|protein_coding||c.*703G>A|||||372|,T|intergenic_region|MODIFIER|Seita.6G089900-Seita.6G090000|Seita.6G089900.v2.2-Seita.6G090000.v2.2|intergenic_region|Sei…	ANN=C|downstream_gene_variant|MODIFIER|Seita.6G089900|Seita.6G089900.v2.2|transcript|Seita.6G089900.1.v2.2|protein_coding||c.*823T>C|||||93|,C|downstream_gene_variant|MODIFIER|Seita.6G090000|Seita.6G090000.v2.2|transcript|Seita.6G090000.1.v2.2|protein_coding||c.*698A>G|||||367|,C|intergenic_region|MODIFIER|Seita.6G089900-Seita.6G090000|Seita.6G089900.v2.2-Seita.6G090000.v2.2|intergenic_region|Sei…	ANN=G|downstream_gene_variant|MODIFIER|Seita.6G089900|Seita.6G089900.v2.2|transcript|Seita.6G089900.1.v2.2|protein_coding||c.*1167A>G|||||437|,G|downstream_gene_variant|MODIFIER|Seita.6G090000|Seita.6G090000.v2.2|transcript|Seita.6G090000.1.v2.2|protein_coding||c.*354T>C|||||23|,G|intergenic_region|MODIFIER|Seita.6G089900-Seita.6G090000|Seita.6G089900.v2.2-Seita.6G090000.v2.2|intergenic_region|Se…	ANN=T|3_prime_UTR_variant|MODIFIER|Seita.6G090000|Seita.6G090000.v2.2|transcript|Seita.6G090000.1.v2.2|protein_coding|4/4|c.*253G>A|||||253|,T|downstream_gene_variant|MODIFIER|Seita.6G089900|Seita.6G089900.v2.2|transcript|Seita.6G089900.1.v2.2|protein_coding||c.*1268C>T|||||538|	ANN=T|downstream_gene_variant|MODIFIER|Seita.6G089900|Seita.6G089900.v2.2|transcript|Seita.6G089900.1.v2.2|protein_coding||c.*1736A>T|||||1006|,T|intron_variant|MODIFIER|Seita.6G090000|Seita.6G090000.v2.2|transcript|Seita.6G090000.1.v2.2|protein_coding|3/3|c.873+22T>A||||||	ANN=C|missense_variant|MODERATE|Seita.6G090000|Seita.6G090000.v2.2|transcript|Seita.6G090000.1.v2.2|protein_coding|3/4|c.791A>G|p.Asn264Ser|873/1418|791/1005|264/334||,C|downstream_gene_variant|MODIFIER|Seita.6G089900|Seita.6G089900.v2.2|transcript|Seita.6G089900.1.v2.2|protein_coding||c.*1840T>C|||||1110|	ANN=G|downstream_gene_variant|MODIFIER|Seita.6G089900|Seita.6G089900.v2.2|transcript|Seita.6G089900.1.v2.2|protein_coding||c.*1888C>G|||||1158|,G|intron_variant|MODIFIER|Seita.6G090000|Seita.6G090000.v2.2|transcript|Seita.6G090000.1.v2.2|protein_coding|2/3|c.757-14G>C||||||	ANN=C|synonymous_variant|LOW|Seita.6G090000|Seita.6G090000.v2.2|transcript|Seita.6G090000.1.v2.2|protein_coding|2/4|c.579A>G|p.Arg193Arg|661/1418|579/1005|193/334||,C|downstream_gene_variant|MODIFIER|Seita.6G089900|Seita.6G089900.v2.2|transcript|Seita.6G089900.1.v2.2|protein_coding||c.*2155T>C|||||1425|	ANN=C|downstream_gene_variant|MODIFIER|Seita.6G089900|Seita.6G089900.v2.2|transcript|Seita.6G089900.1.v2.2|protein_coding||c.*2656T>C|||||1926|,C|intron_variant|MODIFIER|Seita.6G090000|Seita.6G090000.v2.2|transcript|Seita.6G090000.1.v2.2|protein_coding|1/3|c.211-133A>G||||||	ANN=A|downstream_gene_variant|MODIFIER|Seita.6G089900|Seita.6G089900.v2.2|transcript|Seita.6G089900.1.v2.2|protein_coding||c.*3003G>A|||||2273|,A|intron_variant|MODIFIER|Seita.6G090000|Seita.6G090000.v2.2|transcript|Seita.6G090000.1.v2.2|protein_coding|1/3|c.211-480C>T||||||	ANN=A|downstream_gene_variant|MODIFIER|Seita.6G089900|Seita.6G089900.v2.2|transcript|Seita.6G089900.1.v2.2|protein_coding||c.*3049delG|||||2319|,A|intron_variant|MODIFIER|Seita.6G090000|Seita.6G090000.v2.2|transcript|Seita.6G090000.1.v2.2|protein_coding|1/3|c.211-526delC||||||	ANN=A|downstream_gene_variant|MODIFIER|Seita.6G089900|Seita.6G089900.v2.2|transcript|Seita.6G089900.1.v2.2|protein_coding||c.*3252_*3272delGGAGGACAAAACAAAACACAT|||||2522|,A|intron_variant|MODIFIER|Seita.6G090000|Seita.6G090000.v2.2|transcript|Seita.6G090000.1.v2.2|protein_coding|1/3|c.210+678_210+698delATGTGTTTTGTTTTGTCCTCC||||||	ANN=G|downstream_gene_variant|MODIFIER|Seita.6G089900|Seita.6G089900.v2.2|transcript|Seita.6G089900.1.v2.2|protein_coding||c.*3419C>G|||||2689|,G|intron_variant|MODIFIER|Seita.6G090000|Seita.6G090000.v2.2|transcript|Seita.6G090000.1.v2.2|protein_coding|1/3|c.210+531G>C||||||	ANN=C|downstream_gene_variant|MODIFIER|Seita.6G089900|Seita.6G089900.v2.2|transcript|Seita.6G089900.1.v2.2|protein_coding||c.*3668A>C|||||2938|,C|intron_variant|MODIFIER|Seita.6G090000|Seita.6G090000.v2.2|transcript|Seita.6G090000.1.v2.2|protein_coding|1/3|c.210+282T>G||||||	ANN=A|upstream_gene_variant|MODIFIER|Seita.6G090000|Seita.6G090000.v2.2|transcript|Seita.6G090000.1.v2.2|protein_coding||c.-132C>T|||||50|,A|downstream_gene_variant|MODIFIER|Seita.6G089900|Seita.6G089900.v2.2|transcript|Seita.6G089900.1.v2.2|protein_coding||c.*4291G>A|||||3561|,A|intergenic_region|MODIFIER|Seita.6G090000-Seita.6G090100|Seita.6G090000.v2.2-Seita.6G090100.v2.2|intergenic_region|Sei…	ANN=T|upstream_gene_variant|MODIFIER|Seita.6G090000|Seita.6G090000.v2.2|transcript|Seita.6G090000.1.v2.2|protein_coding||c.-213T>A|||||131|,T|downstream_gene_variant|MODIFIER|Seita.6G089900|Seita.6G089900.v2.2|transcript|Seita.6G089900.1.v2.2|protein_coding||c.*4372A>T|||||3642|,T|intergenic_region|MODIFIER|Seita.6G090000-Seita.6G090100|Seita.6G090000.v2.2-Seita.6G090100.v2.2|intergenic_region|Se…	ANN=G|upstream_gene_variant|MODIFIER|Seita.6G090000|Seita.6G090000.v2.2|transcript|Seita.6G090000.1.v2.2|protein_coding||c.-536T>C|||||454|,G|downstream_gene_variant|MODIFIER|Seita.6G089900|Seita.6G089900.v2.2|transcript|Seita.6G089900.1.v2.2|protein_coding||c.*4695A>G|||||3965|,G|intergenic_region|MODIFIER|Seita.6G090000-Seita.6G090100|Seita.6G090000.v2.2-Seita.6G090100.v2.2|intergenic_region|Se…	ANN=T|upstream_gene_variant|MODIFIER|Seita.6G090000|Seita.6G090000.v2.2|transcript|Seita.6G090000.1.v2.2|protein_coding||c.-573G>A|||||491|,T|downstream_gene_variant|MODIFIER|Seita.6G089900|Seita.6G089900.v2.2|transcript|Seita.6G089900.1.v2.2|protein_coding||c.*4732C>T|||||4002|,T|intergenic_region|MODIFIER|Seita.6G090000-Seita.6G090100|Seita.6G090000.v2.2-Seita.6G090100.v2.2|intergenic_region|Se…	ANN=T|upstream_gene_variant|MODIFIER|Seita.6G090000|Seita.6G090000.v2.2|transcript|Seita.6G090000.1.v2.2|protein_coding||c.-613C>A|||||531|,T|downstream_gene_variant|MODIFIER|Seita.6G089900|Seita.6G089900.v2.2|transcript|Seita.6G089900.1.v2.2|protein_coding||c.*4772G>T|||||4042|,T|intergenic_region|MODIFIER|Seita.6G090000-Seita.6G090100|Seita.6G090000.v2.2-Seita.6G090100.v2.2|intergenic_region|Se…	ANN=G|upstream_gene_variant|MODIFIER|Seita.6G090000|Seita.6G090000.v2.2|transcript|Seita.6G090000.1.v2.2|protein_coding||c.-649T>C|||||567|,G|downstream_gene_variant|MODIFIER|Seita.6G089900|Seita.6G089900.v2.2|transcript|Seita.6G089900.1.v2.2|protein_coding||c.*4808A>G|||||4078|,G|intergenic_region|MODIFIER|Seita.6G090000-Seita.6G090100|Seita.6G090000.v2.2-Seita.6G090100.v2.2|intergenic_region|Se…	ANN=A|upstream_gene_variant|MODIFIER|Seita.6G090000|Seita.6G090000.v2.2|transcript|Seita.6G090000.1.v2.2|protein_coding||c.-728C>T|||||646|,A|downstream_gene_variant|MODIFIER|Seita.6G089900|Seita.6G089900.v2.2|transcript|Seita.6G089900.1.v2.2|protein_coding||c.*4887G>A|||||4157|,A|intergenic_region|MODIFIER|Seita.6G090000-Seita.6G090100|Seita.6G090000.v2.2-Seita.6G090100.v2.2|intergenic_region|Se…	ANN=G|upstream_gene_variant|MODIFIER|Seita.6G090000|Seita.6G090000.v2.2|transcript|Seita.6G090000.1.v2.2|protein_coding||c.-1771A>C|||||1689|,G|intergenic_region|MODIFIER|Seita.6G090000-Seita.6G090100|Seita.6G090000.v2.2-Seita.6G090100.v2.2|intergenic_region|Seita.6G090000.v2.2-Seita.6G090100.v2.2|||n.8041598T>G||||||
SNP positions	8036372	8036390	8036486	8036491	8036835	8036936	8037404	8037508	8037556	8037823	8038324	8038671	8038716	8038919	8039087	8039336	8039959	8040040	8040363	8040400	8040440	8040476	8040555	8041598	Number of varieties
Hap_1	-/-	T/T	C/C	T/T	A/A	C/C	A/A	T/T	C/C	T/T	T/T	G/G	+/+	+/+	C/C	A/A	G/G	A/A	A/A	C/C	G/G	A/A	G/G	T/T	440
Hap_2	+/+	C/C	T/T	C/C	G/G	T/T	T/T	C/C	G/G	C/C	C/C	A/A	-/-	-/-	G/G	A/A	A/A	T/T	G/G	T/T	G/G	G/G	A/A	T/T	15
Hap_3	+/+	C/C	T/T	C/C	G/G	T/T	T/T	C/C	G/G	C/C	C/C	A/A	-/-	-/-	G/G	C/C	A/A	T/T	G/G	T/T	T/T	G/G	G/G	G/G	14
Hap_4	+/+	C/C	T/T	C/C	G/G	C/C	T/T	T/T	G/G	C/C	C/C	A/A	-/-	+/+	G/G	C/C	A/A	A/A	G/G	C/C	T/T	G/G	A/A	G/G	12
Hap_5	+/+	C/C	T/T	C/C	G/G	T/T	T/T	C/C	G/G	C/C	C/C	A/A	-/-	-/-	G/G	A/A	A/A	T/T	G/G	T/T	G/G	G/G	G/G	G/G	3
Hap_6	-/+	T/C	C/T	T/C	A/G	C/T	A/T	T/C	C/G	T/C	T/C	G/A	+/-	+/-	C/G	A/C	G/A	A/T	A/G	C/T	G/T	A/G	G/G	T/G	2
Hap_7	+/+	C/C	T/T	C/C	G/G	C/C	T/T	T/T	G/G	C/C	C/C	A/A	-/-	+/+	G/G	C/C	G/G	T/T	G/G	C/C	G/G	G/G	G/G	G/G	2
Hap_8	+/+	C/C	C/C	C/C	A/A	C/C	T/T	T/T	G/G	C/C	C/C	A/A	-/-	+/+	G/G	C/C	A/A	A/A	G/G	C/C	T/T	A/A	A/A	G/G	2
Hap_9	-/+	T/C	C/C	T/C	A/A	C/C	A/T	T/T	C/G	T/C	T/C	G/A	+/-	+/+	C/G	A/C	G/A	A/A	A/G	C/C	G/T	A/A	G/A	T/G	2
Hap_10	-/-	T/T	C/C	T/T	A/A	C/C	A/A	T/T	C/C	T/T	T/T	G/G	+/+	+/+	C/C	A/A	G/G	A/A	A/A	C/C	G/G	A/A	N/N	T/T	2
Hap_11	+/+	C/C	T/T	C/C	G/G	T/T	T/T	C/C	G/G	C/C	C/C	A/A	-/-	-/-	G/G	C/C	A/A	A/T	G/G	T/T	T/T	G/G	G/G	G/G	1
Hap_12	-/-	T/T	C/C	T/T	A/A	C/C	A/A	T/T	C/C	T/T	T/C	G/G	+/+	+/+	C/C	A/A	G/G	A/A	A/A	C/C	G/G	A/A	G/G	T/T	1
Hap_13	-/-	T/C	C/C	T/C	A/A	C/C	A/T	T/T	C/G	T/C	T/C	G/A	+/-	+/-	C/G	A/C	G/A	A/A	A/G	C/T	G/G	A/G	G/G	T/G	1
Hap_14	+/+	T/C	C/T	T/C	G/G	C/C	T/T	T/T	G/G	C/C	C/C	A/A	-/-	+/+	G/G	C/C	G/G	T/T	G/G	C/C	G/G	G/G	G/G	G/G	1
Hap_15	-/-	T/T	C/C	T/T	A/A	C/C	A/A	T/T	C/C	T/T	T/T	G/A	+/+	+/-	C/C	A/A	G/G	A/A	A/A	C/C	G/G	A/G	G/A	T/T	1
Hap_16	+/+	C/C	T/T	T/T	G/G	C/C	T/T	T/T	G/G	C/C	C/C	A/A	-/-	+/+	G/G	C/C	G/G	T/T	G/G	C/C	T/T	G/G	A/A	G/G	1
Hap_17	+/+	C/C	T/T	C/C	G/G	T/T	T/T	C/C	C/G	C/C	C/C	G/A	-/-	+/-	G/G	A/A	A/A	T/T	G/G	C/T	G/G	A/G	A/A	T/T	1
Hap_18	+/+	C/C	C/C	C/C	G/G	C/C	T/T	T/T	G/G	C/C	C/C	A/A	-/-	+/+	G/G	C/C	A/A	T/T	G/G	C/C	T/T	A/A	A/A	G/G	1
Hap_19	-/-	C/C	C/C	C/C	A/A	C/C	A/A	T/T	C/C	T/T	T/T	G/G	+/+	+/+	G/G	C/C	G/A	T/T	A/G	C/C	G/G	G/G	A/A	G/G	1
Hap_20	-/-	C/C	C/C	C/C	A/A	C/C	A/A	T/T	C/C	T/T	T/T	G/G	+/+	+/+	G/G	C/C	A/A	A/A	G/G	C/C	T/T	A/A	A/A	G/G	1
Hap_21	+/+	C/C	T/T	C/C	G/G	T/T	T/T	C/C	G/G	C/C	C/C	A/A	-/-	-/-	G/G	C/C	A/A	T/T	G/G	T/T	T/T	G/G	G/G	T/T	1
Hap_22	+/+	T/T	C/C	C/C	G/G	C/C	T/T	T/T	G/G	C/C	C/C	A/A	-/-	+/+	G/G	C/C	A/A	A/A	G/G	C/C	T/T	A/A	A/A	G/G	1
Hap_23	-/-	C/C	N/N	C/C	A/A	C/C	T/T	T/T	G/G	C/C	C/C	A/A	-/-	-/-	G/G	C/C	A/A	A/A	G/G	T/T	G/G	G/G	G/G	G/G	1
Hap_24	+/+	C/C	T/T	C/C	G/G	C/C	T/T	T/T	G/G	C/C	C/C	A/A	-/-	+/+	G/G	C/C	G/G	T/T	G/G	C/C	G/G	G/G	G/G	T/G	1
Hap_25	+/+	C/C	T/T	C/C	G/G	T/T	T/T	C/C	G/G	C/C	C/C	A/A	-/-	+/-	G/G	A/A	A/A	T/T	G/G	T/T	G/G	G/G	A/A	T/T	1

## Sheet: SiFRK5
References allele	T	G	T	T	GGA	A	G	A	T	T	A	A	T	G	C	T	T	A	A	CG	T	G	C	A	C	T	A	T	A	G	TGCA	G	T	A	T	T
Alternative allele	C	A	A	C	G	G	A	G	C	A	T	G	C	GA	A	A	TG	G	C	C	C	C	T	G	T	A	G	C	T	T	T	C	G	C	C	C
SNP annotation	ANN=C|upstream_gene_variant|MODIFIER|Seita.6G203900|Seita.6G203900.v2.2|transcript|Seita.6G203900.1.v2.2|protein_coding||c.-1809T>C|||||1652|,C|intergenic_region|MODIFIER|Seita.6G203800-Seita.6G203900|Seita.6G203800.v2.2-Seita.6G203900.v2.2|intergenic_region|Seita.6G203800.v2.2-Seita.6G203900.v2.2|||n.32388671T>C||||||	ANN=A|upstream_gene_variant|MODIFIER|Seita.6G203900|Seita.6G203900.v2.2|transcript|Seita.6G203900.1.v2.2|protein_coding||c.-1633G>A|||||1476|,A|intergenic_region|MODIFIER|Seita.6G203800-Seita.6G203900|Seita.6G203800.v2.2-Seita.6G203900.v2.2|intergenic_region|Seita.6G203800.v2.2-Seita.6G203900.v2.2|||n.32388847G>A||||||	ANN=A|upstream_gene_variant|MODIFIER|Seita.6G203900|Seita.6G203900.v2.2|transcript|Seita.6G203900.1.v2.2|protein_coding||c.-1592T>A|||||1435|,A|intergenic_region|MODIFIER|Seita.6G203800-Seita.6G203900|Seita.6G203800.v2.2-Seita.6G203900.v2.2|intergenic_region|Seita.6G203800.v2.2-Seita.6G203900.v2.2|||n.32388888T>A||||||	ANN=C|upstream_gene_variant|MODIFIER|Seita.6G203900|Seita.6G203900.v2.2|transcript|Seita.6G203900.1.v2.2|protein_coding||c.-1591T>C|||||1434|,C|intergenic_region|MODIFIER|Seita.6G203800-Seita.6G203900|Seita.6G203800.v2.2-Seita.6G203900.v2.2|intergenic_region|Seita.6G203800.v2.2-Seita.6G203900.v2.2|||n.32388889T>C||||||	ANN=G|upstream_gene_variant|MODIFIER|Seita.6G203900|Seita.6G203900.v2.2|transcript|Seita.6G203900.1.v2.2|protein_coding||c.-1580_-1579delGA|||||1423|,G|intergenic_region|MODIFIER|Seita.6G203800-Seita.6G203900|Seita.6G203800.v2.2-Seita.6G203900.v2.2|intergenic_region|Seita.6G203800.v2.2-Seita.6G203900.v2.2|||n.32388900_32388901delGA||||||	ANN=G|upstream_gene_variant|MODIFIER|Seita.6G203900|Seita.6G203900.v2.2|transcript|Seita.6G203900.1.v2.2|protein_coding||c.-1377A>G|||||1220|,G|intergenic_region|MODIFIER|Seita.6G203800-Seita.6G203900|Seita.6G203800.v2.2-Seita.6G203900.v2.2|intergenic_region|Seita.6G203800.v2.2-Seita.6G203900.v2.2|||n.32389103A>G||||||	ANN=A|upstream_gene_variant|MODIFIER|Seita.6G203900|Seita.6G203900.v2.2|transcript|Seita.6G203900.1.v2.2|protein_coding||c.-1325G>A|||||1168|,A|intergenic_region|MODIFIER|Seita.6G203800-Seita.6G203900|Seita.6G203800.v2.2-Seita.6G203900.v2.2|intergenic_region|Seita.6G203800.v2.2-Seita.6G203900.v2.2|||n.32389155G>A||||||	ANN=G|upstream_gene_variant|MODIFIER|Seita.6G203900|Seita.6G203900.v2.2|transcript|Seita.6G203900.1.v2.2|protein_coding||c.-1275A>G|||||1118|,G|intergenic_region|MODIFIER|Seita.6G203800-Seita.6G203900|Seita.6G203800.v2.2-Seita.6G203900.v2.2|intergenic_region|Seita.6G203800.v2.2-Seita.6G203900.v2.2|||n.32389205A>G||||||	ANN=C|upstream_gene_variant|MODIFIER|Seita.6G203900|Seita.6G203900.v2.2|transcript|Seita.6G203900.1.v2.2|protein_coding||c.-1266T>C|||||1109|,C|intergenic_region|MODIFIER|Seita.6G203800-Seita.6G203900|Seita.6G203800.v2.2-Seita.6G203900.v2.2|intergenic_region|Seita.6G203800.v2.2-Seita.6G203900.v2.2|||n.32389214T>C||||||	ANN=A|upstream_gene_variant|MODIFIER|Seita.6G203900|Seita.6G203900.v2.2|transcript|Seita.6G203900.1.v2.2|protein_coding||c.-1248T>A|||||1091|,A|intergenic_region|MODIFIER|Seita.6G203800-Seita.6G203900|Seita.6G203800.v2.2-Seita.6G203900.v2.2|intergenic_region|Seita.6G203800.v2.2-Seita.6G203900.v2.2|||n.32389232T>A||||||	ANN=T|upstream_gene_variant|MODIFIER|Seita.6G203900|Seita.6G203900.v2.2|transcript|Seita.6G203900.1.v2.2|protein_coding||c.-1031A>T|||||874|,T|intergenic_region|MODIFIER|Seita.6G203800-Seita.6G203900|Seita.6G203800.v2.2-Seita.6G203900.v2.2|intergenic_region|Seita.6G203800.v2.2-Seita.6G203900.v2.2|||n.32389449A>T||||||	ANN=G|upstream_gene_variant|MODIFIER|Seita.6G203900|Seita.6G203900.v2.2|transcript|Seita.6G203900.1.v2.2|protein_coding||c.-954A>G|||||797|,G|intergenic_region|MODIFIER|Seita.6G203800-Seita.6G203900|Seita.6G203800.v2.2-Seita.6G203900.v2.2|intergenic_region|Seita.6G203800.v2.2-Seita.6G203900.v2.2|||n.32389526A>G||||||	ANN=C|upstream_gene_variant|MODIFIER|Seita.6G203900|Seita.6G203900.v2.2|transcript|Seita.6G203900.1.v2.2|protein_coding||c.-924T>C|||||767|,C|intergenic_region|MODIFIER|Seita.6G203800-Seita.6G203900|Seita.6G203800.v2.2-Seita.6G203900.v2.2|intergenic_region|Seita.6G203800.v2.2-Seita.6G203900.v2.2|||n.32389556T>C||||||	ANN=GA|upstream_gene_variant|MODIFIER|Seita.6G203900|Seita.6G203900.v2.2|transcript|Seita.6G203900.1.v2.2|protein_coding||c.-868_-867insA|||||710|,GA|intergenic_region|MODIFIER|Seita.6G203800-Seita.6G203900|Seita.6G203800.v2.2-Seita.6G203900.v2.2|intergenic_region|Seita.6G203800.v2.2-Seita.6G203900.v2.2|||n.32389612_32389613insA||||||	ANN=A|upstream_gene_variant|MODIFIER|Seita.6G203900|Seita.6G203900.v2.2|transcript|Seita.6G203900.1.v2.2|protein_coding||c.-846C>A|||||689|,A|intergenic_region|MODIFIER|Seita.6G203800-Seita.6G203900|Seita.6G203800.v2.2-Seita.6G203900.v2.2|intergenic_region|Seita.6G203800.v2.2-Seita.6G203900.v2.2|||n.32389634C>A||||||	ANN=A|upstream_gene_variant|MODIFIER|Seita.6G203900|Seita.6G203900.v2.2|transcript|Seita.6G203900.1.v2.2|protein_coding||c.-783T>A|||||626|,A|intergenic_region|MODIFIER|Seita.6G203800-Seita.6G203900|Seita.6G203800.v2.2-Seita.6G203900.v2.2|intergenic_region|Seita.6G203800.v2.2-Seita.6G203900.v2.2|||n.32389697T>A||||||	ANN=TG|upstream_gene_variant|MODIFIER|Seita.6G203900|Seita.6G203900.v2.2|transcript|Seita.6G203900.1.v2.2|protein_coding||c.-732_-731insG|||||574|,TG|intergenic_region|MODIFIER|Seita.6G203800-Seita.6G203900|Seita.6G203800.v2.2-Seita.6G203900.v2.2|intergenic_region|Seita.6G203800.v2.2-Seita.6G203900.v2.2|||n.32389748_32389749insG||||||	ANN=G|upstream_gene_variant|MODIFIER|Seita.6G203900|Seita.6G203900.v2.2|transcript|Seita.6G203900.1.v2.2|protein_coding||c.-584A>G|||||427|,G|intergenic_region|MODIFIER|Seita.6G203800-Seita.6G203900|Seita.6G203800.v2.2-Seita.6G203900.v2.2|intergenic_region|Seita.6G203800.v2.2-Seita.6G203900.v2.2|||n.32389896A>G||||||	ANN=C|upstream_gene_variant|MODIFIER|Seita.6G203900|Seita.6G203900.v2.2|transcript|Seita.6G203900.1.v2.2|protein_coding||c.-509A>C|||||352|,C|intergenic_region|MODIFIER|Seita.6G203800-Seita.6G203900|Seita.6G203800.v2.2-Seita.6G203900.v2.2|intergenic_region|Seita.6G203800.v2.2-Seita.6G203900.v2.2|||n.32389971A>C||||||	ANN=C|upstream_gene_variant|MODIFIER|Seita.6G203900|Seita.6G203900.v2.2|transcript|Seita.6G203900.1.v2.2|protein_coding||c.-382delG|||||225|,C|intergenic_region|MODIFIER|Seita.6G203800-Seita.6G203900|Seita.6G203800.v2.2-Seita.6G203900.v2.2|intergenic_region|Seita.6G203800.v2.2-Seita.6G203900.v2.2|||n.32390098delG||||||	ANN=C|upstream_gene_variant|MODIFIER|Seita.6G203900|Seita.6G203900.v2.2|transcript|Seita.6G203900.1.v2.2|protein_coding||c.-356T>C|||||199|,C|intergenic_region|MODIFIER|Seita.6G203800-Seita.6G203900|Seita.6G203800.v2.2-Seita.6G203900.v2.2|intergenic_region|Seita.6G203800.v2.2-Seita.6G203900.v2.2|||n.32390124T>C||||||	ANN=C|upstream_gene_variant|MODIFIER|Seita.6G203900|Seita.6G203900.v2.2|transcript|Seita.6G203900.1.v2.2|protein_coding||c.-306G>C|||||149|,C|intergenic_region|MODIFIER|Seita.6G203800-Seita.6G203900|Seita.6G203800.v2.2-Seita.6G203900.v2.2|intergenic_region|Seita.6G203800.v2.2-Seita.6G203900.v2.2|||n.32390174G>C||||||	ANN=T|upstream_gene_variant|MODIFIER|Seita.6G204000|Seita.6G204000.v2.2|transcript|Seita.6G204000.1.v2.2|protein_coding||c.-4683C>T|||||4625|,T|intron_variant|MODIFIER|Seita.6G203900|Seita.6G203900.v2.2|transcript|Seita.6G203900.1.v2.2|protein_coding|1/10|c.159+29C>T||||||	ANN=G|upstream_gene_variant|MODIFIER|Seita.6G204000|Seita.6G204000.v2.2|transcript|Seita.6G204000.1.v2.2|protein_coding||c.-4402A>G|||||4344|,G|intron_variant|MODIFIER|Seita.6G203900|Seita.6G203900.v2.2|transcript|Seita.6G203900.1.v2.2|protein_coding|2/10|c.327+43A>G||||||	ANN=T|upstream_gene_variant|MODIFIER|Seita.6G204000|Seita.6G204000.v2.2|transcript|Seita.6G204000.1.v2.2|protein_coding||c.-4395C>T|||||4337|,T|intron_variant|MODIFIER|Seita.6G203900|Seita.6G203900.v2.2|transcript|Seita.6G203900.1.v2.2|protein_coding|2/10|c.328-42C>T||||||	ANN=A|upstream_gene_variant|MODIFIER|Seita.6G204000|Seita.6G204000.v2.2|transcript|Seita.6G204000.1.v2.2|protein_coding||c.-4049T>A|||||3991|,A|intron_variant|MODIFIER|Seita.6G203900|Seita.6G203900.v2.2|transcript|Seita.6G203900.1.v2.2|protein_coding|4/10|c.455+90T>A||||||	ANN=G|upstream_gene_variant|MODIFIER|Seita.6G204000|Seita.6G204000.v2.2|transcript|Seita.6G204000.1.v2.2|protein_coding||c.-3978A>G|||||3920|,G|intron_variant|MODIFIER|Seita.6G203900|Seita.6G203900.v2.2|transcript|Seita.6G203900.1.v2.2|protein_coding|4/10|c.456-96A>G||||||	ANN=C|upstream_gene_variant|MODIFIER|Seita.6G204000|Seita.6G204000.v2.2|transcript|Seita.6G204000.1.v2.2|protein_coding||c.-3914T>C|||||3856|,C|intron_variant|MODIFIER|Seita.6G203900|Seita.6G203900.v2.2|transcript|Seita.6G203900.1.v2.2|protein_coding|4/10|c.456-32T>C||||||	ANN=T|upstream_gene_variant|MODIFIER|Seita.6G204000|Seita.6G204000.v2.2|transcript|Seita.6G204000.1.v2.2|protein_coding||c.-3665A>T|||||3607|,T|intron_variant|MODIFIER|Seita.6G203900|Seita.6G203900.v2.2|transcript|Seita.6G203900.1.v2.2|protein_coding|5/10|c.606+67A>T||||||	ANN=T|missense_variant|MODERATE|Seita.6G203900|Seita.6G203900.v2.2|transcript|Seita.6G203900.1.v2.2|protein_coding|6/11|c.682G>T|p.Ala228Ser|839/1968|682/1215|228/404||,T|upstream_gene_variant|MODIFIER|Seita.6G204000|Seita.6G204000.v2.2|transcript|Seita.6G204000.1.v2.2|protein_coding||c.-3487G>T|||||3429|	ANN=T|upstream_gene_variant|MODIFIER|Seita.6G204000|Seita.6G204000.v2.2|transcript|Seita.6G204000.1.v2.2|protein_coding||c.-3143_-3141delGCA|||||3085|,T|intron_variant|MODIFIER|Seita.6G203900|Seita.6G203900.v2.2|transcript|Seita.6G203900.1.v2.2|protein_coding|6/10|c.718-102_718-100delGCA||||||	ANN=C|missense_variant|MODERATE|Seita.6G203900|Seita.6G203900.v2.2|transcript|Seita.6G203900.1.v2.2|protein_coding|8/11|c.904G>C|p.Val302Leu|1061/1968|904/1215|302/404||,C|upstream_gene_variant|MODIFIER|Seita.6G204000|Seita.6G204000.v2.2|transcript|Seita.6G204000.1.v2.2|protein_coding||c.-2707G>C|||||2649|	ANN=G|upstream_gene_variant|MODIFIER|Seita.6G204000|Seita.6G204000.v2.2|transcript|Seita.6G204000.1.v2.2|protein_coding||c.-2379T>G|||||2321|,G|downstream_gene_variant|MODIFIER|Seita.6G204100|Seita.6G204100.v2.2|transcript|Seita.6G204100.1.v2.2|protein_coding||c.*5176A>C|||||4784|,G|intron_variant|MODIFIER|Seita.6G203900|Seita.6G203900.v2.2|transcript|Seita.6G203900.1.v2.2|protein_coding|8/10|c.9…	ANN=C|upstream_gene_variant|MODIFIER|Seita.6G204000|Seita.6G204000.v2.2|transcript|Seita.6G204000.1.v2.2|protein_coding||c.-1909A>C|||||1851|,C|downstream_gene_variant|MODIFIER|Seita.6G204100|Seita.6G204100.v2.2|transcript|Seita.6G204100.1.v2.2|protein_coding||c.*4706T>G|||||4314|,C|intron_variant|MODIFIER|Seita.6G203900|Seita.6G203900.v2.2|transcript|Seita.6G203900.1.v2.2|protein_coding|9/10|c.1…	ANN=C|upstream_gene_variant|MODIFIER|Seita.6G204000|Seita.6G204000.v2.2|transcript|Seita.6G204000.1.v2.2|protein_coding||c.-1655T>C|||||1597|,C|downstream_gene_variant|MODIFIER|Seita.6G204100|Seita.6G204100.v2.2|transcript|Seita.6G204100.1.v2.2|protein_coding||c.*4452A>G|||||4060|,C|intron_variant|MODIFIER|Seita.6G203900|Seita.6G203900.v2.2|transcript|Seita.6G203900.1.v2.2|protein_coding|10/10|c.…	ANN=C|upstream_gene_variant|MODIFIER|Seita.6G204000|Seita.6G204000.v2.2|transcript|Seita.6G204000.1.v2.2|protein_coding||c.-647T>C|||||589|,C|downstream_gene_variant|MODIFIER|Seita.6G203900|Seita.6G203900.v2.2|transcript|Seita.6G203900.1.v2.2|protein_coding||c.*881T>C|||||285|,C|downstream_gene_variant|MODIFIER|Seita.6G204100|Seita.6G204100.v2.2|transcript|Seita.6G204100.1.v2.2|protein_coding||c.…
SNP positions	32388671	32388847	32388888	32388889	32388899	32389103	32389155	32389205	32389214	32389232	32389449	32389526	32389556	32389612	32389634	32389697	32389748	32389896	32389971	32390097	32390124	32390174	32390667	32390948	32390955	32391301	32391372	32391436	32391685	32391863	32392206	32392643	32392971	32393441	32393695	32394703	Number of varieties
Hap_1	T/T	G/G	T/T	T/T	+/+	A/A	G/G	A/A	T/T	T/T	A/A	A/A	T/T	-/-	C/C	T/T	-/-	A/A	A/A	+/+	T/T	G/G	C/C	A/A	C/C	T/T	A/A	T/T	A/A	G/G	+/+	G/G	T/T	A/A	T/T	T/T	297
Hap_2	C/C	A/A	A/A	C/C	-/-	G/G	A/A	G/G	C/C	A/A	T/T	G/G	C/C	+/+	A/A	A/A	+/+	G/G	C/C	-/-	C/C	C/C	T/T	G/G	T/T	A/A	G/G	C/C	T/T	T/T	-/-	C/C	G/G	C/C	C/C	C/C	177
Hap_3	T/C	G/A	T/A	T/C	+/-	A/G	G/A	A/G	T/C	T/A	A/T	A/G	T/C	-/+	C/A	T/A	-/+	A/G	A/C	+/-	T/C	G/C	C/T	A/G	C/T	T/A	A/G	T/C	A/T	G/T	+/-	G/C	T/G	A/C	T/C	T/C	4
Hap_4	T/C	A/A	A/A	C/C	-/-	G/G	A/A	G/G	C/C	A/A	T/T	G/G	C/C	+/+	A/A	A/A	+/+	G/G	C/C	-/-	C/C	C/C	T/T	G/G	T/T	A/A	G/G	C/C	T/T	T/T	-/-	C/C	G/G	C/C	C/C	C/C	1
Hap_5	T/C	G/A	T/T	T/T	+/+	A/G	G/A	A/G	T/C	T/A	A/T	A/G	T/C	-/-	C/C	T/A	-/+	A/A	A/C	+/-	T/C	G/C	C/T	A/G	C/T	T/A	A/G	T/C	A/T	G/T	+/-	G/C	T/G	A/C	T/C	T/C	1
Hap_6	C/C	A/A	A/A	C/C	-/-	G/G	A/A	G/G	C/C	A/A	T/T	G/G	C/C	+/+	A/A	A/A	+/+	G/G	C/C	-/-	C/C	C/C	T/T	G/G	T/T	A/A	G/G	C/C	T/T	T/T	-/-	C/C	G/G	C/C	N/N	C/C	1
Hap_7	C/C	A/A	A/A	C/C	-/-	G/G	A/A	G/G	C/C	A/A	T/T	G/G	C/C	+/+	A/A	T/A	-/+	G/G	C/C	-/-	C/C	C/C	T/T	A/G	C/T	A/A	G/G	C/C	T/T	T/T	-/-	C/C	G/G	C/C	C/C	C/C	1
Hap_8	T/C	G/A	T/A	T/C	+/-	A/G	G/A	A/G	T/C	T/A	A/T	A/G	T/C	-/+	C/A	N/N	-/+	A/G	A/C	+/-	T/C	G/C	C/T	A/G	C/T	T/A	A/G	T/C	A/T	G/T	+/-	G/C	T/G	A/C	T/C	T/C	1
Hap_9	T/T	G/G	T/T	T/T	+/+	A/A	G/G	A/A	T/T	T/T	A/A	A/A	T/T	-/-	C/C	T/T	-/-	A/A	A/A	+/+	T/T	G/G	C/C	A/A	C/C	T/T	A/A	T/T	A/T	G/G	+/+	G/G	T/T	A/A	T/T	T/T	1
Hap_10	C/C	A/A	A/A	C/C	-/-	G/G	A/A	G/G	C/C	A/A	T/T	G/G	C/C	N/N	N/N	A/A	+/+	G/G	C/C	-/-	C/C	C/C	T/T	G/G	T/T	A/A	G/G	C/C	T/T	T/T	-/-	C/C	G/G	C/C	C/C	C/C	1
Hap_11	C/C	A/A	A/A	C/C	-/-	G/G	A/A	G/G	C/C	A/A	T/T	G/G	C/C	+/+	A/A	A/A	+/+	G/G	A/C	-/-	C/C	C/C	T/T	G/G	T/T	A/A	G/G	C/C	T/T	T/T	-/-	C/C	G/G	C/C	C/C	C/C	1
Hap_12	C/C	A/A	A/A	C/C	-/-	G/G	G/A	G/G	T/C	T/A	T/T	G/G	C/C	+/+	A/A	A/A	+/+	G/G	C/C	+/-	T/C	C/C	T/T	G/G	T/T	A/A	G/G	C/C	T/T	T/T	-/-	C/C	G/G	C/C	C/C	C/C	1
Hap_13	C/C	A/A	A/A	C/C	-/-	G/G	A/A	G/G	C/C	A/A	T/T	G/G	C/C	+/+	A/A	A/A	+/+	G/G	C/C	-/-	C/C	C/C	T/T	G/G	T/T	A/A	G/G	C/C	A/T	G/T	-/-	C/C	G/G	C/C	C/C	C/C	1
Hap_14	C/C	A/A	T/A	T/C	+/-	G/G	A/A	G/G	C/C	A/A	T/T	G/G	C/C	+/+	A/A	A/A	+/+	G/G	C/C	-/-	C/C	C/C	T/T	G/G	T/T	A/A	G/G	C/C	T/T	T/T	-/-	C/C	G/G	C/C	C/C	C/C	1
Hap_15	T/C	G/A	T/A	T/C	+/-	A/G	G/A	A/G	T/C	T/A	A/T	A/G	T/C	-/+	C/A	T/A	-/+	A/G	A/C	+/-	T/C	G/C	C/T	A/G	C/T	T/A	A/G	T/C	A/T	G/T	+/-	G/C	T/G	A/C	N/N	T/C	1
Hap_16	T/C	G/A	T/A	T/C	+/-	A/G	G/A	A/G	T/C	T/A	A/T	A/G	T/C	-/+	C/A	T/A	-/+	A/G	A/C	+/-	T/C	G/C	C/C	A/G	C/T	T/A	A/G	T/C	A/T	G/T	+/-	G/C	T/G	A/C	T/C	T/C	1
Hap_17	C/C	A/A	A/A	C/C	-/-	G/G	A/A	G/G	C/C	A/A	T/T	G/G	C/C	+/+	A/A	A/A	+/+	G/G	C/C	-/-	C/C	C/C	T/T	G/G	T/T	A/A	G/G	C/C	T/T	T/T	+/-	C/C	G/G	C/C	C/C	C/C	1
Hap_18	C/C	G/A	T/A	T/C	+/-	G/G	A/A	G/G	C/C	A/A	T/T	G/G	C/C	+/+	A/A	A/A	+/+	G/G	C/C	-/-	C/C	C/C	T/T	G/G	T/T	A/A	G/G	C/C	T/T	T/T	-/-	C/C	G/G	C/C	C/C	C/C	1
Hap_19	C/C	A/A	A/A	C/C	-/-	G/G	A/A	G/G	C/C	A/A	T/T	G/G	C/C	+/+	A/A	A/A	+/+	G/G	C/C	-/-	C/C	C/C	T/T	G/G	T/T	A/A	G/G	T/C	T/T	T/T	-/-	C/C	G/G	C/C	C/C	C/C	1
Hap_20	C/C	A/A	A/A	C/C	-/-	G/G	A/A	G/G	C/C	A/A	T/T	G/G	C/C	+/+	A/A	A/A	+/+	G/G	C/C	-/-	C/C	C/C	T/T	G/G	T/T	A/A	G/G	C/C	T/T	T/T	-/-	C/C	G/G	C/C	C/C	T/C	1
Hap_21	C/C	A/A	A/A	C/C	-/-	G/G	G/A	A/G	T/C	T/A	T/T	G/G	C/C	+/+	A/A	A/A	+/+	G/G	C/C	-/-	C/C	C/C	T/T	G/G	T/T	A/A	G/G	C/C	T/T	T/T	-/-	C/C	G/G	C/C	C/C	C/C	1
Hap_22	C/C	A/A	A/A	C/C	-/-	G/G	A/A	G/G	C/C	A/A	T/T	G/G	C/C	+/+	A/A	A/A	+/+	G/G	C/C	-/-	T/C	C/C	T/T	G/G	T/T	A/A	G/G	C/C	T/T	T/T	-/-	C/C	G/G	C/C	C/C	C/C	1
Hap_23	C/C	G/G	A/A	C/C	+/+	G/G	G/G	A/A	T/T	T/T	A/A	G/G	T/T	+/+	A/A	A/A	+/+	A/A	C/C	+/+	C/C	G/G	C/C	G/G	C/C	T/T	G/G	T/T	A/A	G/G	-/-	G/G	G/G	C/C	C/C	T/T	1
Hap_25	T/T	G/G	T/T	T/T	+/+	A/A	G/G	A/A	T/T	T/T	A/A	A/A	T/T	-/-	C/C	T/T	-/-	A/A	A/A	+/+	T/T	G/G	C/C	A/A	C/C	T/T	A/A	T/T	A/A	G/G	+/+	G/G	T/T	A/A	T/T	T/C	1
Hap_26	T/T	G/G	T/T	T/T	+/+	A/A	G/G	A/A	T/T	T/T	A/A	A/A	T/T	-/-	C/C	T/T	-/-	A/A	A/A	N/N	T/T	G/G	C/C	A/A	C/C	T/T	A/A	T/T	A/A	G/G	+/+	G/G	T/T	A/A	T/T	T/T	1
Hap_27	C/C	A/A	A/A	C/C	-/-	G/G	A/A	G/G	C/C	A/A	T/T	G/G	C/C	+/+	A/A	A/A	+/+	G/G	C/C	-/-	C/C	C/C	T/T	A/G	C/T	A/A	G/G	C/C	T/T	T/T	-/-	C/C	G/G	C/C	C/C	T/C	1
Hap_28	T/C	G/A	T/A	T/C	+/-	A/G	G/A	A/G	T/C	T/A	A/T	A/G	T/T	-/-	C/C	T/A	-/+	A/G	A/C	+/-	T/C	G/C	C/T	A/G	C/T	T/A	A/G	T/C	A/T	G/T	+/-	G/C	T/G	A/C	T/C	T/C	1
Hap_29	C/C	A/A	A/A	C/C	-/-	G/G	A/A	G/G	C/C	A/A	T/T	G/G	C/C	+/+	A/A	A/A	+/+	G/G	C/C	-/-	C/C	C/C	T/T	G/G	T/T	A/A	G/G	C/C	T/T	T/T	-/-	C/C	G/G	C/C	T/C	C/C	1
Hap_30	C/C	A/A	A/A	C/C	-/-	G/G	A/A	G/G	C/C	A/A	T/T	G/G	C/C	-/+	C/A	T/A	+/+	A/G	A/C	-/-	C/C	C/C	T/T	A/G	C/T	A/A	G/G	C/C	T/T	T/T	-/-	C/C	G/G	C/C	T/C	C/C	1
Hap_31	C/C	A/A	A/A	C/C	-/-	G/G	A/A	G/G	C/C	A/A	T/T	G/G	C/C	+/+	A/A	A/A	+/+	G/G	C/C	-/-	C/C	C/C	T/T	G/G	T/T	A/A	A/G	T/C	T/T	T/T	-/-	C/C	G/G	C/C	C/C	C/C	1
Hap_32	C/C	A/A	A/A	C/C	-/-	G/G	A/A	G/G	C/C	A/A	T/T	G/G	C/C	+/+	A/A	A/A	-/+	G/G	C/C	-/-	C/C	C/C	T/T	G/G	T/T	A/A	G/G	C/C	T/T	T/T	-/-	C/C	G/G	C/C	C/C	C/C	1
Hap_33	T/C	G/A	T/A	T/C	+/-	G/G	A/A	G/G	C/C	A/A	A/T	A/G	T/C	-/+	C/A	T/A	+/+	G/G	C/C	-/-	C/C	C/C	T/T	A/G	C/T	A/A	G/G	C/C	T/T	T/T	-/-	C/C	G/G	C/C	C/C	C/C	1
Hap_34	T/C	G/A	T/A	T/C	+/-	A/G	G/A	A/G	T/C	T/A	A/T	A/A	T/C	-/+	C/A	T/A	-/+	A/G	A/C	+/-	T/C	G/C	C/T	A/G	C/T	T/A	A/G	T/C	A/T	G/T	+/-	G/C	T/G	A/C	T/C	T/C	1
Hap_35	T/C	G/A	T/A	T/C	+/-	A/G	G/A	A/G	T/C	T/A	A/T	A/G	T/C	-/+	C/A	T/T	-/+	A/G	A/C	+/-	T/C	G/C	C/T	A/G	C/T	T/A	A/G	T/C	A/T	G/T	+/-	G/C	T/G	A/C	T/C	T/C	1

## Sheet: SiFRK6
References allele	A	A	T	G	CATGCT	A	G	G	C	C	T	G	A	G	C	T	C
Alternative allele	G	G	C	T	C	T	A	A	T	T	C	A	G	A	A	C	G
SNP annotation	ANN=G|missense_variant|MODERATE|Seita.6G254700|Seita.6G254700.v2.2|transcript|Seita.6G254700.1.v2.2|protein_coding|1/5|c.239T>C|p.Met80Thr|736/2226|239/1491|80/496||,G|upstream_gene_variant|MODIFIER|Seita.6G254800|Seita.6G254800.v2.2|transcript|Seita.6G254800.1.v2.2|protein_coding||c.-1950A>G|||||1950|	ANN=G|5_prime_UTR_variant|MODIFIER|Seita.6G254700|Seita.6G254700.v2.2|transcript|Seita.6G254700.1.v2.2|protein_coding|1/5|c.-164T>C|||||164|,G|upstream_gene_variant|MODIFIER|Seita.6G254800|Seita.6G254800.v2.2|transcript|Seita.6G254800.1.v2.2|protein_coding||c.-1548A>G|||||1548|,G|downstream_gene_variant|MODIFIER|Seita.6G254900|Seita.6G254900.v2.2|transcript|Seita.6G254900.1.v2.2|protein_coding||c…	ANN=C|upstream_gene_variant|MODIFIER|Seita.6G254700|Seita.6G254700.v2.2|transcript|Seita.6G254700.1.v2.2|protein_coding||c.-499A>G|||||2|,C|upstream_gene_variant|MODIFIER|Seita.6G254800|Seita.6G254800.v2.2|transcript|Seita.6G254800.1.v2.2|protein_coding||c.-1213T>C|||||1213|,C|downstream_gene_variant|MODIFIER|Seita.6G254900|Seita.6G254900.v2.2|transcript|Seita.6G254900.1.v2.2|protein_coding||c.*4…	ANN=T|upstream_gene_variant|MODIFIER|Seita.6G254700|Seita.6G254700.v2.2|transcript|Seita.6G254700.1.v2.2|protein_coding||c.-655C>A|||||158|,T|upstream_gene_variant|MODIFIER|Seita.6G254800|Seita.6G254800.v2.2|transcript|Seita.6G254800.1.v2.2|protein_coding||c.-1057G>T|||||1057|,T|downstream_gene_variant|MODIFIER|Seita.6G254900|Seita.6G254900.v2.2|transcript|Seita.6G254900.1.v2.2|protein_coding||c.…	ANN=C|upstream_gene_variant|MODIFIER|Seita.6G254700|Seita.6G254700.v2.2|transcript|Seita.6G254700.1.v2.2|protein_coding||c.-731_-727delAGCAT|||||230|,C|upstream_gene_variant|MODIFIER|Seita.6G254800|Seita.6G254800.v2.2|transcript|Seita.6G254800.1.v2.2|protein_coding||c.-985_-981delATGCT|||||985|,C|downstream_gene_variant|MODIFIER|Seita.6G254900|Seita.6G254900.v2.2|transcript|Seita.6G254900.1.v2.2|…	ANN=T|upstream_gene_variant|MODIFIER|Seita.6G254700|Seita.6G254700.v2.2|transcript|Seita.6G254700.1.v2.2|protein_coding||c.-746T>A|||||249|,T|upstream_gene_variant|MODIFIER|Seita.6G254800|Seita.6G254800.v2.2|transcript|Seita.6G254800.1.v2.2|protein_coding||c.-966A>T|||||966|,T|downstream_gene_variant|MODIFIER|Seita.6G254900|Seita.6G254900.v2.2|transcript|Seita.6G254900.1.v2.2|protein_coding||c.*4…	ANN=A|upstream_gene_variant|MODIFIER|Seita.6G254700|Seita.6G254700.v2.2|transcript|Seita.6G254700.1.v2.2|protein_coding||c.-801C>T|||||304|,A|upstream_gene_variant|MODIFIER|Seita.6G254800|Seita.6G254800.v2.2|transcript|Seita.6G254800.1.v2.2|protein_coding||c.-911G>A|||||911|,A|downstream_gene_variant|MODIFIER|Seita.6G254900|Seita.6G254900.v2.2|transcript|Seita.6G254900.1.v2.2|protein_coding||c.*4…	ANN=A|upstream_gene_variant|MODIFIER|Seita.6G254700|Seita.6G254700.v2.2|transcript|Seita.6G254700.1.v2.2|protein_coding||c.-807C>T|||||310|,A|upstream_gene_variant|MODIFIER|Seita.6G254800|Seita.6G254800.v2.2|transcript|Seita.6G254800.1.v2.2|protein_coding||c.-905G>A|||||905|,A|downstream_gene_variant|MODIFIER|Seita.6G254900|Seita.6G254900.v2.2|transcript|Seita.6G254900.1.v2.2|protein_coding||c.*4…	ANN=T|upstream_gene_variant|MODIFIER|Seita.6G254700|Seita.6G254700.v2.2|transcript|Seita.6G254700.1.v2.2|protein_coding||c.-872G>A|||||375|,T|upstream_gene_variant|MODIFIER|Seita.6G254800|Seita.6G254800.v2.2|transcript|Seita.6G254800.1.v2.2|protein_coding||c.-840C>T|||||840|,T|downstream_gene_variant|MODIFIER|Seita.6G254900|Seita.6G254900.v2.2|transcript|Seita.6G254900.1.v2.2|protein_coding||c.*4…	ANN=T|upstream_gene_variant|MODIFIER|Seita.6G254700|Seita.6G254700.v2.2|transcript|Seita.6G254700.1.v2.2|protein_coding||c.-961G>A|||||464|,T|upstream_gene_variant|MODIFIER|Seita.6G254800|Seita.6G254800.v2.2|transcript|Seita.6G254800.1.v2.2|protein_coding||c.-751C>T|||||751|,T|upstream_gene_variant|MODIFIER|Seita.6G255000|Seita.6G255000.v2.2|transcript|Seita.6G255000.1.v2.2|protein_coding||c.-656…	ANN=C|upstream_gene_variant|MODIFIER|Seita.6G254700|Seita.6G254700.v2.2|transcript|Seita.6G254700.1.v2.2|protein_coding||c.-988A>G|||||491|,C|upstream_gene_variant|MODIFIER|Seita.6G254800|Seita.6G254800.v2.2|transcript|Seita.6G254800.1.v2.2|protein_coding||c.-724T>C|||||724|,C|upstream_gene_variant|MODIFIER|Seita.6G255000|Seita.6G255000.v2.2|transcript|Seita.6G255000.1.v2.2|protein_coding||c.-654…	ANN=A|upstream_gene_variant|MODIFIER|Seita.6G254700|Seita.6G254700.v2.2|transcript|Seita.6G254700.1.v2.2|protein_coding||c.-989C>T|||||492|,A|upstream_gene_variant|MODIFIER|Seita.6G254800|Seita.6G254800.v2.2|transcript|Seita.6G254800.1.v2.2|protein_coding||c.-723G>A|||||723|,A|upstream_gene_variant|MODIFIER|Seita.6G255000|Seita.6G255000.v2.2|transcript|Seita.6G255000.1.v2.2|protein_coding||c.-654…	ANN=G|upstream_gene_variant|MODIFIER|Seita.6G254700|Seita.6G254700.v2.2|transcript|Seita.6G254700.1.v2.2|protein_coding||c.-1016T>C|||||519|,G|upstream_gene_variant|MODIFIER|Seita.6G254800|Seita.6G254800.v2.2|transcript|Seita.6G254800.1.v2.2|protein_coding||c.-696A>G|||||696|,G|upstream_gene_variant|MODIFIER|Seita.6G255000|Seita.6G255000.v2.2|transcript|Seita.6G255000.1.v2.2|protein_coding||c.-65…	ANN=A|upstream_gene_variant|MODIFIER|Seita.6G254700|Seita.6G254700.v2.2|transcript|Seita.6G254700.1.v2.2|protein_coding||c.-1024C>T|||||527|,A|upstream_gene_variant|MODIFIER|Seita.6G254800|Seita.6G254800.v2.2|transcript|Seita.6G254800.1.v2.2|protein_coding||c.-688G>A|||||688|,A|upstream_gene_variant|MODIFIER|Seita.6G255000|Seita.6G255000.v2.2|transcript|Seita.6G255000.1.v2.2|protein_coding||c.-65…	ANN=A|upstream_gene_variant|MODIFIER|Seita.6G254700|Seita.6G254700.v2.2|transcript|Seita.6G254700.1.v2.2|protein_coding||c.-4478G>T|||||3981|,A|upstream_gene_variant|MODIFIER|Seita.6G255000|Seita.6G255000.v2.2|transcript|Seita.6G255000.1.v2.2|protein_coding||c.-3051C>A|||||1441|,A|downstream_gene_variant|MODIFIER|Seita.6G254800|Seita.6G254800.v2.2|transcript|Seita.6G254800.1.v2.2|protein_coding||…	ANN=C|upstream_gene_variant|MODIFIER|Seita.6G254700|Seita.6G254700.v2.2|transcript|Seita.6G254700.1.v2.2|protein_coding||c.-4623A>G|||||4126|,C|upstream_gene_variant|MODIFIER|Seita.6G255000|Seita.6G255000.v2.2|transcript|Seita.6G255000.1.v2.2|protein_coding||c.-2906T>C|||||1296|,C|downstream_gene_variant|MODIFIER|Seita.6G254800|Seita.6G254800.v2.2|transcript|Seita.6G254800.1.v2.2|protein_coding||…	ANN=G|upstream_gene_variant|MODIFIER|Seita.6G254700|Seita.6G254700.v2.2|transcript|Seita.6G254700.1.v2.2|protein_coding||c.-4653G>C|||||4156|,G|upstream_gene_variant|MODIFIER|Seita.6G255000|Seita.6G255000.v2.2|transcript|Seita.6G255000.1.v2.2|protein_coding||c.-2876C>G|||||1266|,G|downstream_gene_variant|MODIFIER|Seita.6G254800|Seita.6G254800.v2.2|transcript|Seita.6G254800.1.v2.2|protein_coding||…
SNP positions	35937305	35937707	35938042	35938198	35938269	35938289	35938344	35938350	35938415	35938504	35938531	35938532	35938559	35938567	35942021	35942166	35942196	Number of varieties
Hap_1	A/A	A/A	T/T	G/G	+/+	A/A	G/G	G/G	C/C	C/C	T/T	G/G	A/A	G/G	C/C	T/T	C/C	351
Hap_2	G/G	G/G	C/C	T/T	-/-	T/T	A/A	A/A	T/T	T/T	C/C	A/A	G/G	A/A	C/C	T/T	C/C	62
Hap_3	G/G	A/A	T/T	G/G	-/-	T/T	G/G	G/G	C/C	C/C	C/C	A/A	G/G	A/A	A/A	C/C	C/C	21
Hap_4	G/G	G/G	C/C	T/T	-/-	T/T	A/A	A/A	T/T	T/T	C/C	A/A	G/G	A/A	A/A	C/C	G/G	16
Hap_5	G/G	A/A	C/C	G/G	-/-	T/T	G/G	A/A	C/C	T/T	C/C	A/A	G/G	A/A	C/C	T/T	C/C	10
Hap_6	A/A	N/N	T/T	G/G	+/+	A/A	G/G	G/G	C/C	C/C	T/T	G/G	A/A	G/G	C/C	T/T	C/C	9
Hap_7	G/G	A/A	T/T	G/G	-/-	T/T	G/G	G/G	C/C	C/C	N/N	N/N	N/N	N/N	A/A	C/C	C/C	8
Hap_8	A/G	A/G	T/C	G/T	+/-	A/T	G/A	G/A	C/T	C/T	T/C	G/A	A/G	G/A	C/C	T/T	C/C	7
Hap_9	N/N	G/G	C/C	G/G	-/-	T/T	A/A	A/A	T/T	T/T	C/C	A/A	G/G	A/A	A/A	C/C	G/G	6
Hap_10	G/G	G/G	C/C	G/G	-/-	T/T	A/A	A/A	T/T	T/T	C/C	A/A	G/G	A/A	A/A	C/C	G/G	4
Hap_11	G/G	A/G	C/C	T/T	-/-	T/T	A/A	A/A	T/T	T/T	C/C	A/A	G/G	A/A	C/C	T/T	C/C	2
Hap_12	A/G	A/A	T/T	G/G	-/-	T/T	G/G	G/G	C/C	C/C	N/N	N/N	N/N	N/N	A/A	T/C	C/C	1
Hap_13	G/G	A/A	C/C	G/G	-/-	T/T	G/G	A/A	C/C	T/T	C/C	A/A	G/G	A/A	A/A	C/C	C/C	1
Hap_14	G/G	A/G	T/C	G/T	-/-	T/T	G/A	G/A	C/T	C/T	C/C	A/A	G/G	A/A	C/A	T/C	C/C	1
Hap_15	G/G	A/A	C/C	G/G	-/-	T/T	A/A	A/A	T/T	T/T	C/C	A/A	G/G	A/A	N/N	C/C	C/C	1
Hap_16	A/G	A/G	T/C	G/T	+/-	A/T	G/A	G/A	C/T	C/C	N/N	N/N	N/N	N/N	C/C	T/T	C/C	1
Hap_17	G/G	G/G	C/C	T/T	-/-	T/T	G/A	G/A	C/T	C/T	T/C	G/A	A/G	G/A	A/A	C/C	G/G	1
Hap_18	G/G	A/A	C/C	G/G	-/-	T/T	A/A	A/A	T/T	T/T	C/C	A/A	G/G	A/A	N/N	C/C	N/N	1
Hap_19	N/N	G/G	C/C	T/T	-/-	T/T	A/A	A/A	T/T	T/T	C/C	A/A	G/G	A/A	C/C	T/T	C/C	1
Hap_20	A/G	A/A	T/T	G/G	+/-	A/T	G/G	G/G	C/C	C/C	N/N	N/N	N/N	N/N	C/A	T/C	C/C	1
Hap_21	A/A	A/A	T/T	N/N	+/+	A/A	G/G	G/G	C/C	C/C	T/T	G/G	A/A	G/G	C/C	T/T	C/C	1
Hap_22	G/G	G/G	C/C	T/T	+/-	A/T	A/A	A/A	T/T	C/T	T/C	G/A	A/G	G/A	C/C	T/T	C/C	1
Hap_23	G/G	G/G	C/C	G/G	-/-	T/T	A/A	A/A	T/T	T/T	C/C	A/A	G/G	A/A	C/C	T/T	C/C	1
Hap_24	G/G	G/G	C/C	T/T	+/-	A/T	G/A	G/A	C/T	C/T	C/C	A/A	G/G	A/A	C/C	T/T	C/C	1

## Sheet: SiFRK9
References allele	T	C	G
Alternative allele	C	T	T
SNP annotation	ANN=C|3_prime_UTR_variant|MODIFIER|Seita.9G229500|Seita.9G229500.v2.2|transcript|Seita.9G229500.1.v2.2|protein_coding|12/12|c.*558A>G|||||558|,C|3_prime_UTR_variant|MODIFIER|Seita.9G229500|Seita.9G229500.v2.2|transcript|Seita.9G229500.2.v2.2|protein_coding|12/12|c.*558A>G|||||558|,C|upstream_gene_variant|MODIFIER|Seita.9G229300|Seita.9G229300.v2.2|transcript|Seita.9G229300.1.v2.2|protein_coding||…	ANN=T|3_prime_UTR_variant|MODIFIER|Seita.9G229500|Seita.9G229500.v2.2|transcript|Seita.9G229500.1.v2.2|protein_coding|12/12|c.*536G>A|||||536|,T|3_prime_UTR_variant|MODIFIER|Seita.9G229500|Seita.9G229500.v2.2|transcript|Seita.9G229500.2.v2.2|protein_coding|12/12|c.*536G>A|||||536|,T|upstream_gene_variant|MODIFIER|Seita.9G229300|Seita.9G229300.v2.2|transcript|Seita.9G229300.1.v2.2|protein_coding||…	ANN=T|upstream_gene_variant|MODIFIER|Seita.9G229300|Seita.9G229300.v2.2|transcript|Seita.9G229300.1.v2.2|protein_coding||c.-3755C>A|||||3738|,T|upstream_gene_variant|MODIFIER|Seita.9G229400|Seita.9G229400.v2.2|transcript|Seita.9G229400.1.v2.2|protein_coding||c.-2159C>A|||||1017|,T|upstream_gene_variant|MODIFIER|Seita.9G229600|Seita.9G229600.v2.2|transcript|Seita.9G229600.1.v2.2|protein_coding||c.…
SNP positions	17292148	17292170	17292838	Number of varieties
Hap_1	T/T	C/C	G/G	350
Hap_2	T/C	C/C	G/G	82
Hap_3	N/N	C/C	G/G	25
Hap_4	C/C	T/T	T/T	21
Hap_5	T/C	C/T	G/G	11
Hap_6	T/C	C/T	T/T	5
Hap_7	C/C	C/T	T/T	5
Hap_8	C/C	C/C	T/T	2
Hap_9	N/N	N/N	G/G	2
Hap_10	N/N	N/N	G/T	1
Hap_12	T/C	C/C	T/T	1
Hap_13	C/C	C/C	G/G	1
Hap_14	N/N	N/N	T/T	1
Hap_15	T/C	C/T	G/T	1
Hap_16	N/N	C/C	T/T	1
